# Supplementary material for: A molecular map of long non-coding RNA expression, isoform switching and alternative splicing in osteoarthritis
Source: Hum Mol Genet. 2022 Jan 28;31(12):2090–105. doi: 10.1093/hmg/ddac017 (PMC9239745; doi:10.1093/hmg/ddac017)
Supplement: Supplementary_table_1_ddac017 [file supplementary_table_1_ddac017.xlsx]

## Sheet: Supplementary_1
Supplementary table 1: Baseline characteristics of discovery and validation patient cohort. Data are mean (SD) or mean (%). *For the indicated variables the information was not applicable for 2 patients (1.6%). QC: Quality Control, BMI: Body-mass-index.
Variable	Discovery cohort (after QC)	Validation cohort (after QC)
# Patients	124	17
Females n (%)	74 (59.7%)	12 (70.6%)
Age (years)*	71.2 (9.1)	70.0 (7.8)
Weight (kg)*	85.6 (16.9)	-
Height (m)*	1.6 (0.1)	-
BMI (kg/m2)	31.8 (6.0)	-
ASA-grade	2.5 (0.6)	-
