# Supplementary material for: A molecular map of long non-coding RNA expression, isoform switching and alternative splicing in osteoarthritis
Source: Hum Mol Genet. 2022 Jan 28;31(12):2090–105. doi: 10.1093/hmg/ddac017 (PMC9239745; doi:10.1093/hmg/ddac017)
Supplement: Supplementary_table_2_ddac017 [file supplementary_table_2_ddac017.xlsx]

## Sheet: Supplementary_2
Supplementary table 2: Results of differential expression analysis between low- and high-osteoarthritis grade cartilage in discovey dataset (124 patients)
GENEID	GENENAME	AveExpr	logFC	FC	P.Value	adj.P.Val	GENEBIOTYPE	direction	DE_status	report_status		Headers
ENSG00000105696	TMEM59L	0.0325651	2.44911	5.4608	8.62292e-39	1.36863e-34	protein_coding	up	DE	previously_reported		GENEID: Ensembl gene id logFC: log2 Fold Change CI.L: Left limit of confidence interval CI.R: Right limit of confidence interval AveExpr: Average log2 expression t: Moderated t-statistic P.Value: Raw p-value adj.P.Val: BH-adjusted p-value GENENAME: HGNC gene symbol GENEBIOTYPE: Ensembl gene biotype ENTREZID: Entrez gene id FC: Fold chage Direction: Direction of effect Significance: Decision of di…
ENSG00000166446	CDYL2	2.08851	1.33939	2.53044	1.17191e-35	8.03917e-32	protein_coding	up	DE	previously_reported
ENSG00000141198	TOM1L1	2.50982	1.43518	2.70415	1.60472e-35	8.03917e-32	protein_coding	up	DE	previously_reported
ENSG00000113389	NPR3	1.96727	2.28531	4.87468	2.026e-35	8.03917e-32	protein_coding	up	DE	previously_reported
ENSG00000166033	HTRA1	10.3112	1.79799	3.47736	5.8455e-34	1.8556e-30	protein_coding	up	DE	previously_reported
ENSG00000006016	CRLF1	6.61899	2.04924	4.13888	1.21439e-33	3.21248e-30	protein_coding	up	DE	previously_reported
ENSG00000187957	DNER	5.78992	1.48675	2.80258	1.76053e-33	3.99187e-30	protein_coding	up	DE	previously_reported
ENSG00000249306	LINC01411	0.260337	2.12241	4.35419	2.11129e-33	4.18881e-30	lncRNA	up	DE	previously_reported
ENSG00000074181	NOTCH3	3.1265	1.56049	2.94954	4.50966e-33	7.95303e-30	protein_coding	up	DE	previously_reported
ENSG00000133985	TTC9	2.75785	1.5504	2.92897	5.01668e-32	7.96248e-29	protein_coding	up	DE	previously_reported
ENSG00000138696	BMPR1B	2.26664	1.55943	2.94738	2.09692e-31	3.02566e-28	protein_coding	up	DE	previously_reported
ENSG00000100593	ISM2	0.228103	1.98499	3.9586	1.03525e-30	1.36929e-27	protein_coding	up	DE	previously_reported
ENSG00000177822	TENM3-AS1	1.10794	1.39715	2.6338	2.23729e-30	2.73156e-27	lncRNA	up	DE	novel
ENSG00000164484	TMEM200A	2.74138	1.42734	2.68951	2.96028e-30	3.35611e-27	protein_coding	up	DE	previously_reported
ENSG00000075223	SEMA3C	7.93497	1.50558	2.83939	9.89256e-30	1.04676e-26	protein_coding	up	DE	previously_reported
ENSG00000100473	COCH	2.96937	1.93889	3.83411	1.19254e-29	1.183e-26	protein_coding	up	DE	previously_reported
ENSG00000054938	CHRDL2	4.77109	-2.8748	0.136333	1.96872e-29	1.83809e-26	protein_coding	down	DE	previously_reported
ENSG00000139329	LUM	12.919	0.97772	1.96935	3.52198e-29	3.1056e-26	protein_coding	up	non-DE	non-DE
ENSG00000218336	TENM3	4.55571	1.57098	2.97106	3.89545e-29	3.25413e-26	protein_coding	up	DE	previously_reported
ENSG00000118785	SPP1	8.15783	2.46497	5.52117	6.02707e-29	4.55532e-26	protein_coding	up	DE	previously_reported
ENSG00000120251	GRIA2	0.622955	1.71235	3.27693	6.48954e-29	4.68191e-26	protein_coding	up	DE	previously_reported
ENSG00000108176	DNAJC12	-0.726327	1.67432	3.1917	5.98133e-29	4.55532e-26	protein_coding	up	DE	previously_reported
ENSG00000204071	TCEAL6	1.605	-1.20848	0.432724	8.42826e-29	5.81623e-26	protein_coding	down	DE	previously_reported
ENSG00000162599	NFIA	3.40901	-1.00471	0.49837	1.20444e-28	7.96534e-26	protein_coding	down	DE	previously_reported
ENSG00000164687	FABP5	3.45559	-1.56132	0.338841	1.69595e-28	1.07672e-25	protein_coding	down	DE	previously_reported
ENSG00000050165	DKK3	6.18434	1.18859	2.2793	3.13791e-28	1.91557e-25	protein_coding	up	DE	previously_reported
ENSG00000134243	SORT1	4.60365	0.818197	1.7632	3.31139e-28	1.94661e-25	protein_coding	up	non-DE	non-DE
ENSG00000000971	CFH	10.2745	-1.06416	0.478251	3.47631e-28	1.97057e-25	protein_coding	down	DE	previously_reported
ENSG00000132170	PPARG	0.866308	1.75852	3.3835	4.34212e-28	2.37649e-25	protein_coding	up	DE	previously_reported
ENSG00000106236	NPTX2	2.79146	1.34487	2.54008	5.66019e-28	2.89802e-25	protein_coding	up	DE	previously_reported
ENSG00000147676	MAL2	-1.39029	1.68913	3.22462	4.89709e-28	2.59089e-25	protein_coding	up	DE	novel
ENSG00000129465	RIPK3	0.243732	1.44574	2.72403	8.52469e-28	4.22824e-25	protein_coding	up	DE	previously_reported
ENSG00000146678	IGFBP1	0.319532	2.45028	5.46522	1.24518e-27	5.98894e-25	protein_coding	up	DE	previously_reported
ENSG00000068489	PRR11	0.527022	0.863738	1.81975	1.87375e-27	8.49721e-25	protein_coding	up	non-DE	non-DE
ENSG00000172987	HPSE2	0.132454	1.9477	3.85758	1.87053e-27	8.49721e-25	protein_coding	up	DE	previously_reported
ENSG00000154319	FAM167A	1.39006	1.29086	2.44674	2.95129e-27	1.30119e-24	protein_coding	up	DE	previously_reported
ENSG00000115414	FN1	16.1518	0.881202	1.84191	5.70494e-27	2.44726e-24	protein_coding	up	non-DE	non-DE
ENSG00000237232	ZNF295-AS1	2.17519	1.13641	2.19833	6.75959e-27	2.82338e-24	lncRNA	up	DE	novel
ENSG00000185862	EVI2B	0.775771	1.63777	3.11185	7.22707e-27	2.94123e-24	protein_coding	up	DE	previously_reported
ENSG00000136842	TMOD1	4.36985	1.01848	2.02578	8.4805e-27	3.36506e-24	protein_coding	up	DE	previously_reported
ENSG00000162998	FRZB	7.61733	-1.64209	0.320392	1.48459e-26	5.74718e-24	protein_coding	down	DE	previously_reported
ENSG00000170873	MTSS1	3.11225	1.52917	2.8862	1.57891e-26	5.96678e-24	protein_coding	up	DE	previously_reported
ENSG00000183395	PMCH	-0.389128	-2.22352	0.214118	1.88744e-26	6.96684e-24	protein_coding	down	DE	previously_reported
ENSG00000165238	WNK2	1.36721	-1.57984	0.334519	3.54039e-26	1.27712e-23	protein_coding	down	DE	previously_reported
ENSG00000131941	RHPN2	1.24944	1.06418	2.09097	6.43387e-26	2.22165e-23	protein_coding	up	DE	previously_reported
ENSG00000005020	SKAP2	2.52369	1.03446	2.04835	6.43874e-26	2.22165e-23	protein_coding	up	DE	previously_reported
ENSG00000132718	SYT11	2.97352	1.30538	2.47149	7.10348e-26	2.39886e-23	protein_coding	up	DE	previously_reported
ENSG00000164010	ERMAP	3.60538	0.519376	1.43334	8.57202e-26	2.83448e-23	protein_coding	up	non-DE	non-DE
ENSG00000214548	MEG3	6.68042	-1.66907	0.314457	9.72918e-26	3.15146e-23	lncRNA	down	DE	previously_reported
ENSG00000196104	SPOCK3	0.00447775	-2.13366	0.227879	2.12743e-25	6.75333e-23	protein_coding	down	DE	previously_reported
ENSG00000070404	FSTL3	4.67265	1.79279	3.46484	2.31019e-25	7.18968e-23	protein_coding	up	DE	previously_reported
ENSG00000151690	MFSD6	2.71016	1.59986	3.03113	2.52962e-25	7.57549e-23	protein_coding	up	DE	previously_reported
ENSG00000046604	DSG2	5.8869	0.864118	1.82023	2.52857e-25	7.57549e-23	protein_coding	up	non-DE	non-DE
ENSG00000076716	GPC4	2.21531	1.59138	3.01337	3.03521e-25	8.92126e-23	protein_coding	up	DE	previously_reported
ENSG00000172348	RCAN2	-0.513099	-1.72418	0.30267	4.11568e-25	1.18771e-22	protein_coding	down	DE	previously_reported
ENSG00000156265	MAP3K7CL	1.66922	1.16565	2.24334	5.26022e-25	1.46474e-22	protein_coding	up	DE	previously_reported
ENSG00000166073	GPR176	2.73498	0.989482	1.98547	5.22288e-25	1.46474e-22	protein_coding	up	non-DE	non-DE
ENSG00000205221	VIT	1.84267	-1.71259	0.305111	5.6945e-25	1.55833e-22	protein_coding	down	DE	previously_reported
ENSG00000136867	SLC31A2	4.39697	0.906023	1.87387	6.8309e-25	1.807e-22	protein_coding	up	non-DE	non-DE
ENSG00000198796	ALPK2	0.934256	1.95677	3.88192	7.60727e-25	1.93486e-22	protein_coding	up	DE	previously_reported
ENSG00000152503	TRIM36	3.45442	1.27909	2.42686	7.67996e-25	1.93486e-22	protein_coding	up	DE	previously_reported
ENSG00000158270	COLEC12	5.42567	-0.706236	0.612917	7.32408e-25	1.9057e-22	protein_coding	down	non-DE	non-DE
ENSG00000188859	FAM78B	-0.81929	-1.93448	0.261615	6.76136e-25	1.807e-22	protein_coding	down	DE	previously_reported
ENSG00000163453	IGFBP7	7.2832	0.979838	1.97224	8.06324e-25	1.99968e-22	protein_coding	up	non-DE	non-DE
ENSG00000265814	RN7SL376P	-1.1694	1.12114	2.17519	1.17534e-24	2.86999e-22	misc_RNA	up	DE	novel
ENSG00000005249	PRKAR2B	2.18265	1.37421	2.59226	1.81163e-24	4.35669e-22	protein_coding	up	DE	previously_reported
ENSG00000124159	MATN4	0.290516	-2.13344	0.227914	1.97953e-24	4.68941e-22	protein_coding	down	DE	previously_reported
ENSG00000139910	NOVA1	5.90672	0.980742	1.97348	2.27397e-24	5.30771e-22	protein_coding	up	non-DE	non-DE
ENSG00000134242	PTPN22	3.15841	-1.15043	0.450492	2.97541e-24	6.74654e-22	protein_coding	down	DE	previously_reported
ENSG00000167037	SGSM1	3.82112	-1.51201	0.350623	2.96917e-24	6.74654e-22	protein_coding	down	DE	previously_reported
ENSG00000101074	R3HDML	-2.01998	2.29696	4.91422	3.47389e-24	7.76585e-22	protein_coding	up	DE	previously_reported
ENSG00000183570	PCBP3	2.04949	1.19088	2.28292	6.39903e-24	1.39131e-21	protein_coding	up	DE	previously_reported
ENSG00000285438	SOX7	1.60451	-1.48568	0.357081	7.68994e-24	1.6274e-21	protein_coding	down	DE	novel
ENSG00000170786	SDR16C5	-1.82189	2.11745	4.33925	5.74471e-24	1.26639e-21	protein_coding	up	DE	previously_reported
ENSG00000229647	MYOSLID	-0.712886	1.49245	2.81365	7.57419e-24	1.62456e-21	lncRNA	up	DE	novel
ENSG00000135378	PRRG4	3.28085	0.956905	1.94114	9.86335e-24	2.05988e-21	protein_coding	up	non-DE	non-DE
ENSG00000184905	TCEAL2	3.80325	-0.746309	0.596127	1.10542e-23	2.27859e-21	protein_coding	down	non-DE	non-DE
ENSG00000137767	SQOR	5.67197	1.16401	2.2408	1.16058e-23	2.36164e-21	protein_coding	up	DE	previously_reported
ENSG00000153774	CFDP1	3.67337	-0.459596	0.72719	1.25758e-23	2.52662e-21	protein_coding	down	non-DE	non-DE
ENSG00000107984	DKK1	0.203466	-1.70643	0.306418	1.35311e-23	2.68457e-21	protein_coding	down	DE	previously_reported
ENSG00000106538	RARRES2	2.61308	-1.74342	0.29866	1.42488e-23	2.79207e-21	protein_coding	down	DE	previously_reported
ENSG00000166145	SPINT1	3.22541	0.945735	1.92617	1.7979e-23	3.48002e-21	protein_coding	up	non-DE	non-DE
ENSG00000158747	NBL1	6.22007	0.905787	1.87357	2.30659e-23	4.41086e-21	protein_coding	up	non-DE	non-DE
ENSG00000110693	SOX6	2.3056	-1.1635	0.446427	3.0777e-23	5.74697e-21	protein_coding	down	DE	previously_reported
ENSG00000127074	RGS13	-1.1452	1.53974	2.90743	2.59346e-23	4.90041e-21	protein_coding	up	DE	previously_reported
ENSG00000171017	LRRC8E	1.58199	1.08363	2.11936	3.92538e-23	7.24462e-21	protein_coding	up	DE	previously_reported
ENSG00000140479	PCSK6	1.47767	1.29001	2.4453	3.99623e-23	7.2906e-21	protein_coding	up	DE	previously_reported
ENSG00000165379	LRFN5	2.69134	-1.97116	0.255047	5.23473e-23	9.44156e-21	protein_coding	down	DE	previously_reported
ENSG00000095713	CRTAC1	11.6363	0.963891	1.95056	5.69983e-23	1.0052e-20	protein_coding	up	non-DE	non-DE
ENSG00000120149	MSX2	1.73733	1.15669	2.22945	6.10447e-23	1.06473e-20	protein_coding	up	DE	previously_reported
ENSG00000103241	FOXF1	1.73585	1.00483	2.00671	6.35154e-23	1.09578e-20	protein_coding	up	DE	previously_reported
ENSG00000087053	MTMR2	6.28183	0.416122	1.33434	5.57693e-23	9.94574e-21	protein_coding	up	non-DE	non-DE
ENSG00000123838	C4BPA	1.17782	-1.39106	0.381285	7.24653e-23	1.23674e-20	protein_coding	down	DE	previously_reported
ENSG00000132824	SERINC3	6.99547	0.388746	1.30925	7.3504e-23	1.24112e-20	protein_coding	up	non-DE	non-DE
ENSG00000135525	MAP7	3.20498	0.605412	1.52141	1.0453e-22	1.72823e-20	protein_coding	up	non-DE	non-DE
ENSG00000223403	MEG9	0.349377	-1.28408	0.410633	1.17437e-22	1.9216e-20	lncRNA	down	DE	previously_reported
ENSG00000157554	ERG	4.72707	-0.904475	0.534227	1.0406e-22	1.72823e-20	protein_coding	down	non-DE	non-DE
ENSG00000158050	DUSP2	2.01277	-1.77452	0.292292	1.20932e-22	1.95861e-20	protein_coding	down	DE	previously_reported
ENSG00000143869	GDF7	-0.103134	-1.5954	0.33093	1.26026e-22	2.02048e-20	protein_coding	down	DE	previously_reported
ENSG00000077274	CAPN6	-1.70975	-1.67922	0.312251	1.35977e-22	2.15823e-20	protein_coding	down	DE	previously_reported
ENSG00000166963	MAP1A	4.4249	1.06965	2.09892	1.59086e-22	2.50001e-20	protein_coding	up	DE	previously_reported
ENSG00000286156	AC026273.1	2.86066	-0.812376	0.569443	1.84576e-22	2.87215e-20	transcribed_unprocessed_pseudogene	down	non-DE	non-DE
ENSG00000121075	TBX4	3.58495	-1.1645	0.446118	2.08726e-22	3.21641e-20	protein_coding	down	DE	previously_reported
ENSG00000182871	COL18A1	4.8116	1.12761	2.18496	2.45042e-22	3.73972e-20	protein_coding	up	DE	previously_reported
ENSG00000276547	PCDHGB5	3.28746	0.705065	1.63022	3.14975e-22	4.76123e-20	protein_coding	up	non-DE	non-DE
ENSG00000057657	PRDM1	2.95924	1.19946	2.29654	3.9371e-22	5.89526e-20	protein_coding	up	DE	previously_reported
ENSG00000140199	SLC12A6	5.69388	1.00015	2.0002	4.71335e-22	6.99161e-20	protein_coding	up	DE	previously_reported
ENSG00000183098	GPC6	6.77955	-0.831739	0.561852	4.95988e-22	7.28919e-20	protein_coding	down	non-DE	non-DE
ENSG00000126860	EVI2A	3.6854	1.01101	2.01532	5.39023e-22	7.84897e-20	protein_coding	up	DE	previously_reported
ENSG00000066382	MPPED2	1.71515	-0.946053	0.51905	6.07308e-22	8.7629e-20	protein_coding	down	non-DE	non-DE
ENSG00000065717	TLE2	2.1941	-1.01086	0.49625	6.6192e-22	9.38036e-20	protein_coding	down	DE	previously_reported
ENSG00000176887	SOX11	2.99219	1.33561	2.52382	6.57397e-22	9.38036e-20	protein_coding	up	DE	previously_reported
ENSG00000151136	BTBD11	2.50386	-1.11429	0.46192	6.80954e-22	9.53316e-20	protein_coding	down	DE	previously_reported
ENSG00000265190	ANXA8	-1.25527	1.46306	2.75692	6.84715e-22	9.53316e-20	protein_coding	up	DE	previously_reported
ENSG00000141682	PMAIP1	4.17411	1.07858	2.11195	7.09041e-22	9.78599e-20	protein_coding	up	DE	previously_reported
ENSG00000114405	C3orf14	0.410772	0.911159	1.88056	8.27311e-22	1.12231e-19	protein_coding	up	non-DE	non-DE
ENSG00000147010	SH3KBP1	4.86255	0.677369	1.59922	8.19456e-22	1.12124e-19	protein_coding	up	non-DE	non-DE
ENSG00000176490	DIRAS1	2.42636	1.19052	2.28235	1.1307e-21	1.52089e-19	protein_coding	up	DE	previously_reported
ENSG00000137968	SLC44A5	0.037777	0.918875	1.89064	1.31966e-21	1.73445e-19	protein_coding	up	non-DE	non-DE
ENSG00000160951	PTGER1	0.395583	1.14496	2.2114	1.51468e-21	1.97057e-19	protein_coding	up	DE	previously_reported
ENSG00000074590	NUAK1	4.83735	-0.930028	0.524848	1.30018e-21	1.73415e-19	protein_coding	down	non-DE	non-DE
ENSG00000025708	TYMP	6.43794	1.22955	2.34494	1.32226e-21	1.73445e-19	protein_coding	up	DE	previously_reported
ENSG00000170745	KCNS3	-0.250746	1.3089	2.47753	1.81518e-21	2.32343e-19	protein_coding	up	DE	previously_reported
ENSG00000137573	SULF1	5.94086	1.27794	2.42492	1.64863e-21	2.1274e-19	protein_coding	up	DE	previously_reported
ENSG00000164116	GUCY1A1	1.41347	-1.47528	0.359664	2.08745e-21	2.65056e-19	protein_coding	down	DE	previously_reported
ENSG00000095383	TBC1D2	1.819	0.961342	1.94712	2.13182e-21	2.68542e-19	protein_coding	up	non-DE	non-DE
ENSG00000099377	HSD3B7	3.13218	0.921531	1.89412	2.22303e-21	2.77827e-19	protein_coding	up	non-DE	non-DE
ENSG00000178752	ERFE	4.27911	1.07306	2.1039	2.30128e-21	2.85358e-19	protein_coding	up	DE	previously_reported
ENSG00000109738	GLRB	1.69154	0.771484	1.70702	2.60079e-21	3.12725e-19	protein_coding	up	non-DE	non-DE
ENSG00000130826	DKC1	4.77343	-0.566706	0.675157	2.32583e-21	2.86167e-19	protein_coding	down	non-DE	non-DE
ENSG00000078018	MAP2	0.250393	1.86963	3.6544	2.76002e-21	3.29377e-19	protein_coding	up	DE	previously_reported
ENSG00000114480	GBE1	6.67896	0.681817	1.60416	2.48887e-21	3.03872e-19	protein_coding	up	non-DE	non-DE
ENSG00000139289	PHLDA1	8.06061	-0.782784	0.581244	2.56149e-21	3.10351e-19	protein_coding	down	non-DE	non-DE
ENSG00000112367	FIG4	2.55223	0.649485	1.56861	3.08323e-21	3.65201e-19	protein_coding	up	non-DE	non-DE
ENSG00000106809	OGN	9.35905	1.05621	2.07946	3.53117e-21	4.14778e-19	protein_coding	up	DE	previously_reported
ENSG00000156463	SH3RF2	0.119789	-1.20864	0.432676	3.97278e-21	4.60262e-19	protein_coding	down	DE	previously_reported
ENSG00000178726	THBD	6.82573	-1.14664	0.451676	3.55405e-21	4.14778e-19	protein_coding	down	DE	previously_reported
ENSG00000169583	CLIC3	-0.100876	1.64375	3.12477	4.21597e-21	4.84898e-19	protein_coding	up	DE	previously_reported
ENSG00000154153	RETREG1	7.6665	0.573237	1.48786	5.12224e-21	5.84893e-19	protein_coding	up	non-DE	non-DE
ENSG00000147027	TMEM47	6.43793	0.614221	1.53073	5.41801e-21	6.14247e-19	protein_coding	up	non-DE	non-DE
ENSG00000125812	GZF1	3.8634	-0.584277	0.666983	6.66851e-21	7.50657e-19	protein_coding	down	non-DE	non-DE
ENSG00000077942	FBLN1	3.68583	-1.06057	0.479442	7.27637e-21	8.13314e-19	protein_coding	down	DE	previously_reported
ENSG00000107518	ATRNL1	0.962467	1.0326	2.04571	8.97442e-21	9.96097e-19	protein_coding	up	DE	previously_reported
ENSG00000144278	GALNT13	1.00838	1.36828	2.58162	9.50488e-21	1.04765e-18	protein_coding	up	DE	previously_reported
ENSG00000116785	CFHR3	0.797345	-0.914272	0.530611	1.03314e-20	1.1309e-18	protein_coding	down	non-DE	non-DE
ENSG00000151067	CACNA1C	0.989596	-1.22755	0.427043	1.2519e-20	1.34258e-18	protein_coding	down	DE	previously_reported
ENSG00000121005	CRISPLD1	3.15582	-1.16287	0.446622	1.1658e-20	1.26736e-18	protein_coding	down	DE	previously_reported
ENSG00000163064	EN1	-1.12526	1.54726	2.92261	1.29259e-20	1.37691e-18	protein_coding	up	DE	previously_reported
ENSG00000198363	ASPH	6.62721	0.884719	1.84641	1.22442e-20	1.32204e-18	protein_coding	up	non-DE	non-DE
ENSG00000066468	FGFR2	4.89819	-0.870936	0.546792	1.33019e-20	1.40752e-18	protein_coding	down	non-DE	non-DE
ENSG00000183255	PTTG1IP	8.09473	0.419016	1.33702	1.38566e-20	1.45651e-18	protein_coding	up	non-DE	non-DE
ENSG00000146122	DAAM2	2.95143	-0.752179	0.593706	1.49919e-20	1.56547e-18	protein_coding	down	non-DE	non-DE
ENSG00000253846	PCDHGA10	1.58211	0.726486	1.6546	1.62454e-20	1.68528e-18	protein_coding	up	non-DE	non-DE
ENSG00000164619	BMPER	1.00262	-1.14925	0.45086	1.85341e-20	1.91022e-18	protein_coding	down	DE	previously_reported
ENSG00000150630	VEGFC	2.10287	1.04291	2.06038	1.90881e-20	1.95462e-18	protein_coding	up	DE	previously_reported
ENSG00000020633	RUNX3	2.28004	1.05938	2.08404	1.9921e-20	2.01393e-18	protein_coding	up	DE	previously_reported
ENSG00000154175	ABI3BP	9.3036	0.830286	1.77804	1.9864e-20	2.01393e-18	protein_coding	up	non-DE	non-DE
ENSG00000137642	SORL1	2.22874	-0.637887	0.642653	2.16397e-20	2.16016e-18	protein_coding	down	non-DE	non-DE
ENSG00000120708	TGFBI	7.39491	1.24107	2.36373	2.00905e-20	2.01821e-18	protein_coding	up	DE	previously_reported
ENSG00000234155	LINC02535	-1.04243	1.16835	2.24754	2.30789e-20	2.28943e-18	lncRNA	up	DE	novel
ENSG00000140450	ARRDC4	4.30072	0.608374	1.52454	2.80318e-20	2.76348e-18	protein_coding	up	non-DE	non-DE
ENSG00000152270	PDE3B	0.937233	-1.01311	0.495478	3.39976e-20	3.31049e-18	protein_coding	down	DE	previously_reported
ENSG00000260563	AC132872.1	0.971759	-0.792678	0.577272	3.46409e-20	3.35256e-18	lncRNA	down	non-DE	non-DE
ENSG00000115363	EVA1A	0.89368	1.29301	2.45039	3.78863e-20	3.60079e-18	protein_coding	up	DE	previously_reported
ENSG00000080815	PSEN1	6.64801	0.584642	1.49967	3.18106e-20	3.11665e-18	protein_coding	up	non-DE	non-DE
ENSG00000118804	STBD1	3.24501	0.558334	1.47257	3.63716e-20	3.49873e-18	protein_coding	up	non-DE	non-DE
ENSG00000257702	LBX2-AS1	0.611095	0.748703	1.68028	4.19584e-20	3.91744e-18	lncRNA	up	non-DE	non-DE
ENSG00000077092	RARB	3.8722	1.00447	2.00621	3.85563e-20	3.64265e-18	protein_coding	up	DE	previously_reported
ENSG00000164294	GPX8	4.25478	0.854398	1.808	3.77858e-20	3.60079e-18	protein_coding	up	non-DE	non-DE
ENSG00000112280	COL9A1	4.29196	-1.4895	0.356135	4.00308e-20	3.75958e-18	protein_coding	down	DE	previously_reported
ENSG00000142611	PRDM16	1.593	-1.12555	0.458327	4.63212e-20	4.24977e-18	protein_coding	down	DE	previously_reported
ENSG00000152217	SETBP1	4.32751	-0.675727	0.626017	4.2256e-20	3.92215e-18	protein_coding	down	non-DE	non-DE
ENSG00000050628	PTGER3	4.01051	-1.17292	0.443522	4.56208e-20	4.20985e-18	protein_coding	down	DE	previously_reported
ENSG00000112079	STK38	4.65387	0.402045	1.32138	5.09817e-20	4.65047e-18	protein_coding	up	non-DE	non-DE
ENSG00000174938	SEZ6L2	1.04828	1.12847	2.18626	6.20187e-20	5.56136e-18	protein_coding	up	DE	previously_reported
ENSG00000204381	LAYN	3.30209	-0.661249	0.632331	5.58405e-20	5.03579e-18	protein_coding	down	non-DE	non-DE
ENSG00000107521	HPS1	3.96883	0.439397	1.35604	5.44474e-20	4.93822e-18	protein_coding	up	non-DE	non-DE
ENSG00000264230	ANXA8L1	-1.05673	1.3215	2.49926	6.38591e-20	5.69422e-18	protein_coding	up	DE	previously_reported
ENSG00000263823	AC009831.1	-0.522949	0.769753	1.70498	6.42282e-20	5.69514e-18	lncRNA	up	non-DE	non-DE
ENSG00000261625	AP003071.4	-0.751508	1.0111	2.01544	6.94059e-20	6.12006e-18	lncRNA	up	DE	novel
ENSG00000131747	TOP2A	-0.896753	1.81739	3.52443	7.77192e-20	6.7778e-18	protein_coding	up	DE	previously_reported
ENSG00000103942	HOMER2	0.99267	1.01203	2.01674	8.29438e-20	7.1939e-18	protein_coding	up	DE	previously_reported
ENSG00000178343	SHISA3	-0.494551	-1.77784	0.291619	8.64956e-20	7.45154e-18	protein_coding	down	DE	previously_reported
ENSG00000213190	MLLT11	5.29395	0.758232	1.69142	7.4697e-20	6.55022e-18	protein_coding	up	non-DE	non-DE
ENSG00000106511	MEOX2	2.3187	1.26065	2.39604	8.68532e-20	7.45154e-18	protein_coding	up	DE	previously_reported
ENSG00000115919	KYNU	2.61592	1.97297	3.92575	9.50961e-20	8.11487e-18	protein_coding	up	DE	previously_reported
ENSG00000116815	CD58	3.90013	0.508074	1.42215	9.64804e-20	8.18897e-18	protein_coding	up	non-DE	non-DE
ENSG00000100068	LRP5L	0.637595	-0.909289	0.532448	1.23809e-19	1.03932e-17	protein_coding	down	non-DE	non-DE
ENSG00000128165	ADM2	1.87465	1.05096	2.0719	1.18585e-19	1.00116e-17	protein_coding	up	DE	previously_reported
ENSG00000040731	CDH10	-1.51935	1.71912	3.29235	1.24952e-19	1.03932e-17	protein_coding	up	DE	previously_reported
ENSG00000196954	CASP4	4.01912	0.657902	1.57779	1.25069e-19	1.03932e-17	protein_coding	up	non-DE	non-DE
ENSG00000114737	CISH	0.490749	-1.15014	0.450582	1.54307e-19	1.26899e-17	protein_coding	down	DE	previously_reported
ENSG00000152953	STK32B	0.484851	-1.31064	0.403142	1.69203e-19	1.3702e-17	protein_coding	down	DE	previously_reported
ENSG00000117519	CNN3	6.66593	-0.679242	0.624493	1.36814e-19	1.131e-17	protein_coding	down	non-DE	non-DE
ENSG00000075651	PLD1	2.85097	0.825435	1.77207	1.56176e-19	1.27774e-17	protein_coding	up	non-DE	non-DE
ENSG00000154864	PIEZO2	2.88204	-1.17739	0.442152	1.63087e-19	1.32744e-17	protein_coding	down	DE	previously_reported
ENSG00000137563	GGH	2.31047	0.580248	1.49511	1.73832e-19	1.40054e-17	protein_coding	up	non-DE	non-DE
ENSG00000196666	FAM180B	-0.613101	-1.19576	0.436557	1.97795e-19	1.56705e-17	protein_coding	down	DE	previously_reported
ENSG00000125810	CD93	0.867762	-1.43013	0.371097	2.02907e-19	1.59433e-17	protein_coding	down	DE	previously_reported
ENSG00000124731	TREM1	2.02708	1.92045	3.7854	1.98448e-19	1.56705e-17	protein_coding	up	DE	previously_reported
ENSG00000162512	SDC3	4.96606	-0.748186	0.595352	1.97721e-19	1.56705e-17	protein_coding	down	non-DE	non-DE
ENSG00000116337	AMPD2	5.94991	-0.583954	0.667133	1.96042e-19	1.56705e-17	protein_coding	down	non-DE	non-DE
ENSG00000100376	FAM118A	2.8496	-0.733245	0.601549	2.22847e-19	1.73384e-17	protein_coding	down	non-DE	non-DE
ENSG00000225746	MEG8	3.04664	-0.901159	0.535457	2.22804e-19	1.73384e-17	lncRNA	down	non-DE	non-DE
ENSG00000229314	ORM1	0.168305	1.86418	3.64062	3.11808e-19	2.36795e-17	protein_coding	up	DE	previously_reported
ENSG00000255916	AC148477.1	0.133175	-1.43083	0.370918	3.13736e-19	2.37124e-17	lncRNA	down	DE	novel
ENSG00000171163	ZNF692	1.76604	-0.734614	0.600979	3.04818e-19	2.33723e-17	protein_coding	down	non-DE	non-DE
ENSG00000171056	SOX7	1.97797	-1.38086	0.383991	3.0146e-19	2.3227e-17	protein_coding	down	DE	previously_reported
ENSG00000142149	HUNK	2.75946	1.00348	2.00483	3.00169e-19	2.3227e-17	protein_coding	up	DE	previously_reported
ENSG00000141750	STAC2	3.41168	-1.18959	0.438429	3.07261e-19	2.34464e-17	protein_coding	down	DE	previously_reported
ENSG00000183856	IQGAP3	-0.140169	1.34419	2.53888	4.33719e-19	3.23192e-17	protein_coding	up	DE	previously_reported
ENSG00000118402	ELOVL4	3.6033	0.547026	1.46107	3.80119e-19	2.85936e-17	protein_coding	up	non-DE	non-DE
ENSG00000103316	CRYM	-0.995738	1.87986	3.6804	4.46394e-19	3.29543e-17	protein_coding	up	DE	novel
ENSG00000262454	MIR193BHG	2.74912	-0.885253	0.541393	4.81281e-19	3.53653e-17	lncRNA	down	non-DE	non-DE
ENSG00000166311	SMPD1	5.05381	0.506454	1.42055	4.31728e-19	3.23192e-17	protein_coding	up	non-DE	non-DE
ENSG00000077585	GPR137B	4.3916	0.435129	1.35203	4.4518e-19	3.29543e-17	protein_coding	up	non-DE	non-DE
ENSG00000154277	UCHL1	0.806969	1.48756	2.80415	5.76823e-19	4.18052e-17	protein_coding	up	DE	previously_reported
ENSG00000165495	PKNOX2	3.34261	-0.860961	0.550586	5.13929e-19	3.74178e-17	protein_coding	down	non-DE	non-DE
ENSG00000143179	UCK2	3.51287	-0.83338	0.561213	5.06812e-19	3.70697e-17	protein_coding	down	non-DE	non-DE
ENSG00000107438	PDLIM1	0.0242687	1.2346	2.35316	6.52033e-19	4.64084e-17	protein_coding	up	DE	previously_reported
ENSG00000162946	DISC1	1.97143	0.957302	1.94168	6.17615e-19	4.45581e-17	protein_coding	up	non-DE	non-DE
ENSG00000135547	HEY2	0.789234	0.868305	1.82552	6.76043e-19	4.74786e-17	protein_coding	up	non-DE	non-DE
ENSG00000205413	SAMD9	1.68936	1.15523	2.2272	6.61147e-19	4.6847e-17	protein_coding	up	DE	previously_reported
ENSG00000137513	NARS2	1.72027	-0.67593	0.625929	6.71697e-19	4.7383e-17	protein_coding	down	non-DE	non-DE
ENSG00000177989	ODF3B	2.40819	0.926535	1.9007	6.47454e-19	4.62901e-17	protein_coding	up	non-DE	non-DE
ENSG00000165474	GJB2	3.27742	1.68973	3.22596	6.88328e-19	4.81284e-17	protein_coding	up	DE	previously_reported
ENSG00000131389	SLC6A6	6.36787	0.701999	1.62676	6.21263e-19	4.46185e-17	protein_coding	up	non-DE	non-DE
ENSG00000234647	AL606970.3	-0.961509	1.52321	2.8743	9.08975e-19	6.16549e-17	lncRNA	up	DE	novel
ENSG00000042286	AIFM2	3.54121	0.799066	1.73997	8.1431e-19	5.61945e-17	protein_coding	up	non-DE	non-DE
ENSG00000137962	ARHGAP29	4.41024	-0.779081	0.582738	7.7803e-19	5.39253e-17	protein_coding	down	non-DE	non-DE
ENSG00000169692	AGPAT2	3.132	0.603268	1.51915	8.43678e-19	5.77192e-17	protein_coding	up	non-DE	non-DE
ENSG00000280680	HHAT	1.85397	-0.962329	0.513228	9.24594e-19	6.22393e-17	protein_coding	down	non-DE	non-DE
ENSG00000111716	LDHB	5.62915	-0.450061	0.732012	7.68836e-19	5.35218e-17	protein_coding	down	non-DE	non-DE
ENSG00000261200	AC136944.2	1.26098	-1.15955	0.447651	9.97572e-19	6.62488e-17	lncRNA	down	DE	novel
ENSG00000154217	PITPNC1	4.41853	-0.763803	0.588942	8.35191e-19	5.73859e-17	protein_coding	down	non-DE	non-DE
ENSG00000153823	PID1	6.43878	0.669415	1.59043	8.49188e-19	5.78469e-17	protein_coding	up	non-DE	non-DE
ENSG00000099901	RANBP1	3.89034	-0.488171	0.712929	9.25433e-19	6.22393e-17	protein_coding	down	non-DE	non-DE
ENSG00000182870	GALNT9	3.84356	-1.24034	0.423274	9.59961e-19	6.4289e-17	protein_coding	down	DE	previously_reported
ENSG00000242125	SNHG3	3.73228	-0.830095	0.562492	9.8673e-19	6.58041e-17	lncRNA	down	non-DE	non-DE
ENSG00000003147	ICA1	0.950712	0.799969	1.74106	1.19068e-18	7.84172e-17	protein_coding	up	non-DE	non-DE
ENSG00000148600	CDHR1	0.373116	-1.40813	0.376799	1.33802e-18	8.70373e-17	protein_coding	down	DE	previously_reported
ENSG00000227051	C14orf132	4.29629	0.768801	1.70385	1.11851e-18	7.39711e-17	protein_coding	up	non-DE	non-DE
ENSG00000140961	OSGIN1	2.94523	0.809165	1.7522	1.23031e-18	8.06921e-17	protein_coding	up	non-DE	non-DE
ENSG00000266714	MYO15B	2.96891	-0.981109	0.50659	1.27342e-18	8.3176e-17	protein_coding	down	non-DE	non-DE
ENSG00000108932	SLC16A6	0.0236449	1.94077	3.8391	1.50733e-18	9.72533e-17	protein_coding	up	DE	previously_reported
ENSG00000151025	GPR158	-0.126847	1.31498	2.488	1.51572e-18	9.73986e-17	protein_coding	up	DE	previously_reported
ENSG00000287747	AF233439.3	-0.921149	1.25813	2.39186	1.55545e-18	9.95489e-17	lncRNA	up	DE	novel
ENSG00000160072	ATAD3B	3.65426	-0.536456	0.689462	1.44547e-18	9.3643e-17	protein_coding	down	non-DE	non-DE
ENSG00000286995	AC092448.1	-1.56723	1.33499	2.52275	1.72698e-18	1.09642e-16	lncRNA	up	DE	novel
ENSG00000159650	UROC1	-0.78294	1.17711	2.26124	1.90719e-18	1.20123e-16	protein_coding	up	DE	previously_reported
ENSG00000182218	HHIPL1	5.0086	0.779847	1.71695	1.58008e-18	1.00719e-16	protein_coding	up	non-DE	non-DE
ENSG00000171208	NETO2	1.0393	1.07069	2.10043	1.96313e-18	1.22672e-16	protein_coding	up	DE	previously_reported
ENSG00000112379	ARFGEF3	1.0408	0.954598	1.93804	2.01545e-18	1.25448e-16	protein_coding	up	non-DE	non-DE
ENSG00000131480	AOC2	5.13985	0.72653	1.65465	1.78436e-18	1.12834e-16	protein_coding	up	non-DE	non-DE
ENSG00000116701	NCF2	1.0804	1.44662	2.72568	2.3105e-18	1.41047e-16	protein_coding	up	DE	previously_reported
ENSG00000106565	TMEM176B	-1.23001	-1.34929	0.392486	2.30761e-18	1.41047e-16	protein_coding	down	DE	previously_reported
ENSG00000175938	ORAI3	3.02965	0.505618	1.41973	2.17278e-18	1.34712e-16	protein_coding	up	non-DE	non-DE
ENSG00000148840	PPRC1	5.25984	-0.496145	0.708999	1.94588e-18	1.22075e-16	protein_coding	down	non-DE	non-DE
ENSG00000178882	RFLNA	2.23197	-1.08728	0.470649	2.4391e-18	1.48327e-16	protein_coding	down	DE	previously_reported
ENSG00000077420	APBB1IP	0.915096	1.01677	2.02338	2.71475e-18	1.6138e-16	protein_coding	up	DE	previously_reported
ENSG00000116954	RRAGC	5.07461	0.426732	1.34419	2.21038e-18	1.3651e-16	protein_coding	up	non-DE	non-DE
ENSG00000169239	CA5B	4.79054	0.530512	1.44444	2.23722e-18	1.37632e-16	protein_coding	up	non-DE	non-DE
ENSG00000134138	MEIS2	2.56022	-0.696918	0.616889	2.64327e-18	1.58317e-16	protein_coding	down	non-DE	non-DE
ENSG00000136444	RSAD1	3.27173	-0.592545	0.663172	2.57823e-18	1.55596e-16	protein_coding	down	non-DE	non-DE
ENSG00000164221	CCDC112	-0.886411	1.01699	2.02369	2.99439e-18	1.75376e-16	protein_coding	up	DE	previously_reported
ENSG00000149591	TAGLN	2.94397	-0.916412	0.529825	2.65879e-18	1.58648e-16	protein_coding	down	non-DE	non-DE
ENSG00000167191	GPRC5B	4.3493	-0.986158	0.50482	2.49516e-18	1.51157e-16	protein_coding	down	non-DE	non-DE
ENSG00000156103	MMP16	1.90056	-0.865127	0.548998	2.89284e-18	1.70515e-16	protein_coding	down	non-DE	non-DE
ENSG00000132357	CARD6	2.33748	0.902612	1.86945	3.04856e-18	1.77241e-16	protein_coding	up	non-DE	non-DE
ENSG00000163938	GNL3	5.52027	-0.443641	0.735277	2.62979e-18	1.58106e-16	protein_coding	down	non-DE	non-DE
ENSG00000125740	FOSB	5.75937	-1.14063	0.453561	2.75877e-18	1.63385e-16	protein_coding	down	DE	previously_reported
ENSG00000162604	TM2D1	3.6333	0.409487	1.32821	2.90065e-18	1.70515e-16	protein_coding	up	non-DE	non-DE
ENSG00000168621	GDNF	2.26347	1.45758	2.74646	3.21656e-18	1.84975e-16	protein_coding	up	DE	previously_reported
ENSG00000079337	RAPGEF3	2.3803	-0.846769	0.556028	3.19777e-18	1.84563e-16	protein_coding	down	non-DE	non-DE
ENSG00000170893	TRH	-0.682309	-1.44542	0.367185	3.54668e-18	2.02492e-16	protein_coding	down	DE	previously_reported
ENSG00000196586	MYO6	4.814	0.554309	1.46846	3.02751e-18	1.76664e-16	protein_coding	up	non-DE	non-DE
ENSG00000132670	PTPRA	4.81047	0.41907	1.33707	3.19768e-18	1.84563e-16	protein_coding	up	non-DE	non-DE
ENSG00000134072	CAMK1	2.61116	-0.739019	0.599146	3.77729e-18	2.14886e-16	protein_coding	down	non-DE	non-DE
ENSG00000114251	WNT5A	1.48271	1.77301	3.41767	4.04508e-18	2.29298e-16	protein_coding	up	DE	previously_reported
ENSG00000109846	CRYAB	7.75574	-0.981107	0.506591	3.38375e-18	1.93887e-16	protein_coding	down	non-DE	non-DE
ENSG00000090539	CHRD	2.87013	0.642338	1.56086	4.25242e-18	2.40194e-16	protein_coding	up	non-DE	non-DE
ENSG00000002933	TMEM176A	-1.2381	-1.45212	0.365485	4.88112e-18	2.73757e-16	protein_coding	down	DE	previously_reported
ENSG00000260244	AC104083.1	-0.489981	-1.36717	0.387651	5.80345e-18	3.19056e-16	lncRNA	down	DE	previously_reported
ENSG00000181588	MEX3D	3.22766	0.66022	1.58032	4.97208e-18	2.77876e-16	protein_coding	up	non-DE	non-DE
ENSG00000101361	NOP56	5.00267	-0.526443	0.694264	4.7894e-18	2.69565e-16	protein_coding	down	non-DE	non-DE
ENSG00000198075	SULT1C4	1.958	-1.34929	0.392486	5.80942e-18	3.19056e-16	protein_coding	down	DE	previously_reported
ENSG00000102781	KATNAL1	4.06734	0.462019	1.37747	5.25015e-18	2.91365e-16	protein_coding	up	non-DE	non-DE
ENSG00000175352	NRIP3	2.05789	0.622442	1.53948	6.02734e-18	3.28749e-16	protein_coding	up	non-DE	non-DE
ENSG00000126457	PRMT1	6.09888	-0.522149	0.696334	5.20944e-18	2.9012e-16	protein_coding	down	non-DE	non-DE
ENSG00000269113	TRABD2B	1.78252	-1.00018	0.499938	6.42644e-18	3.49316e-16	protein_coding	down	DE	previously_reported
ENSG00000084636	COL16A1	7.18253	-0.776091	0.583947	5.57721e-18	3.08437e-16	protein_coding	down	non-DE	non-DE
ENSG00000131797	CLUHP3	1.52028	-1.09073	0.469525	6.92428e-18	3.73817e-16	transcribed_unprocessed_pseudogene	down	DE	previously_reported
ENSG00000165861	ZFYVE1	4.46925	0.380008	1.30135	5.98771e-18	3.27713e-16	protein_coding	up	non-DE	non-DE
ENSG00000182168	UNC5C	2.40241	-0.83086	0.562194	7.61409e-18	4.06905e-16	protein_coding	down	non-DE	non-DE
ENSG00000126785	RHOJ	2.86915	-0.84334	0.557352	7.44728e-18	4.00689e-16	protein_coding	down	non-DE	non-DE
ENSG00000138821	SLC39A8	7.00219	0.729234	1.65776	6.91271e-18	3.73817e-16	protein_coding	up	non-DE	non-DE
ENSG00000205358	MT1H	0.462844	2.00666	4.01851	9.47226e-18	4.97827e-16	protein_coding	up	DE	previously_reported
ENSG00000170801	HTRA3	4.40451	1.01569	2.02187	7.56419e-18	4.05604e-16	protein_coding	up	DE	previously_reported
ENSG00000205710	C17orf107	2.82464	-0.750125	0.594552	8.32035e-18	4.43156e-16	protein_coding	down	non-DE	non-DE
ENSG00000134762	DSC3	3.45913	1.12089	2.17481	8.65541e-18	4.56407e-16	protein_coding	up	DE	previously_reported
ENSG00000165271	NOL6	3.93816	-0.585326	0.666499	8.50313e-18	4.51377e-16	protein_coding	down	non-DE	non-DE
ENSG00000158769	F11R	1.50257	0.941419	1.92042	9.84577e-18	5.15749e-16	protein_coding	up	non-DE	non-DE
ENSG00000115875	SRSF7	5.26426	-0.484522	0.714734	8.54154e-18	4.51904e-16	protein_coding	down	non-DE	non-DE
ENSG00000188290	HES4	-0.275928	1.63033	3.09584	1.13078e-17	5.84619e-16	protein_coding	up	DE	previously_reported
ENSG00000138678	GPAT3	3.28234	-0.983498	0.505752	1.02337e-17	5.32557e-16	protein_coding	down	non-DE	non-DE
ENSG00000087116	ADAMTS2	4.35115	0.912219	1.88194	9.92984e-18	5.18442e-16	protein_coding	up	non-DE	non-DE
ENSG00000275894	AL021578.1	-0.191558	-0.916901	0.529646	1.273e-17	6.45528e-16	lncRNA	down	non-DE	non-DE
ENSG00000163704	PRRT3	1.03689	0.574469	1.48913	1.24565e-17	6.35721e-16	protein_coding	up	non-DE	non-DE
ENSG00000118640	VAMP8	1.31454	0.726324	1.65442	1.23732e-17	6.35558e-16	protein_coding	up	non-DE	non-DE
ENSG00000082482	KCNK2	2.38707	1.39386	2.62781	1.24233e-17	6.35721e-16	protein_coding	up	DE	previously_reported
ENSG00000101160	CTSZ	5.70354	0.504561	1.41869	1.05765e-17	5.48596e-16	protein_coding	up	non-DE	non-DE
ENSG00000186564	FOXD2	3.34251	-0.648658	0.637873	1.21764e-17	6.27481e-16	protein_coding	down	non-DE	non-DE
ENSG00000133800	LYVE1	3.22119	-0.894473	0.537944	1.25598e-17	6.38941e-16	protein_coding	down	non-DE	non-DE
ENSG00000122756	CNTFR	2.79866	-1.21391	0.431097	1.33655e-17	6.72629e-16	protein_coding	down	DE	previously_reported
ENSG00000185163	DDX51	3.49776	-0.608224	0.656004	1.32214e-17	6.68312e-16	protein_coding	down	non-DE	non-DE
ENSG00000146386	ABRACL	2.14747	0.594083	1.50951	1.46038e-17	7.31204e-16	protein_coding	up	non-DE	non-DE
ENSG00000125813	PAX1	-0.796023	1.68555	3.21664	1.61639e-17	7.9675e-16	protein_coding	up	DE	previously_reported
ENSG00000278291	AL161772.1	1.31138	-0.87546	0.54508	1.55947e-17	7.75923e-16	lncRNA	down	non-DE	non-DE
ENSG00000251034	AC087854.1	1.82147	0.536368	1.45032	1.57461e-17	7.81007e-16	lncRNA	up	non-DE	non-DE
ENSG00000112715	VEGFA	7.64741	-0.718172	0.607867	1.33916e-17	6.72629e-16	protein_coding	down	non-DE	non-DE
ENSG00000149090	PAMR1	2.36157	1.12619	2.18282	1.60242e-17	7.92322e-16	protein_coding	up	DE	previously_reported
ENSG00000090975	PITPNM2	4.543	-0.881358	0.542856	1.55864e-17	7.75923e-16	protein_coding	down	non-DE	non-DE
ENSG00000138778	CENPE	-0.195246	0.916843	1.88798	2.01855e-17	9.82775e-16	protein_coding	up	non-DE	non-DE
ENSG00000105464	GRIN2D	1.41839	0.872035	1.83024	1.89737e-17	9.26619e-16	protein_coding	up	non-DE	non-DE
ENSG00000130810	PPAN	3.20068	-0.61482	0.653011	1.73239e-17	8.48657e-16	protein_coding	down	non-DE	non-DE
ENSG00000130816	DNMT1	3.90997	-0.500956	0.706639	1.65589e-17	8.13693e-16	protein_coding	down	non-DE	non-DE
ENSG00000171847	FAM90A1	-1.18888	-1.15108	0.450288	2.11282e-17	1.02552e-15	protein_coding	down	DE	previously_reported
ENSG00000179399	GPC5	1.84776	-0.932866	0.523817	2.30106e-17	1.10674e-15	protein_coding	down	non-DE	non-DE
ENSG00000135632	SMYD5	2.87847	-0.651094	0.636797	2.31048e-17	1.10791e-15	protein_coding	down	non-DE	non-DE
ENSG00000165689	ENTR1	3.46883	-0.46373	0.725109	2.22766e-17	1.07469e-15	protein_coding	down	non-DE	non-DE
ENSG00000189212	DPY19L2P1	-0.600603	-0.811287	0.569873	2.78571e-17	1.3238e-15	transcribed_unprocessed_pseudogene	down	non-DE	non-DE
ENSG00000142910	TINAGL1	2.45781	-1.2114	0.43185	2.52255e-17	1.20596e-15	protein_coding	down	DE	previously_reported
ENSG00000189403	HMGB1	7.19894	-0.332416	0.794205	2.17303e-17	1.05154e-15	protein_coding	down	non-DE	non-DE
ENSG00000106633	GCK	-0.335056	-0.985907	0.504908	3.14417e-17	1.47646e-15	protein_coding	down	non-DE	non-DE
ENSG00000186314	PRELID2	-0.0890587	-0.6435	0.640158	3.16237e-17	1.48063e-15	protein_coding	down	non-DE	non-DE
ENSG00000246985	SOCS2-AS1	2.68681	-0.795742	0.576047	2.94612e-17	1.39169e-15	lncRNA	down	non-DE	non-DE
ENSG00000111215	PRR4	-0.481051	-1.12096	0.459787	3.44992e-17	1.60109e-15	protein_coding	down	DE	previously_reported
ENSG00000138131	LOXL4	4.57198	1.09874	2.14168	2.80654e-17	1.32971e-15	protein_coding	up	DE	previously_reported
ENSG00000180155	LYNX1	4.69966	0.563623	1.47798	2.77015e-17	1.32036e-15	protein_coding	up	non-DE	non-DE
ENSG00000142871	CCN1	7.92451	-1.13735	0.454593	3.02833e-17	1.42628e-15	protein_coding	down	DE	previously_reported
ENSG00000105854	PON2	3.11469	0.546013	1.46004	3.30918e-17	1.54027e-15	protein_coding	up	non-DE	non-DE
ENSG00000185338	SOCS1	1.73574	-1.08347	0.471892	3.74954e-17	1.73002e-15	protein_coding	down	DE	previously_reported
ENSG00000182836	PLCXD3	0.604867	-1.54747	0.34211	4.12124e-17	1.88508e-15	protein_coding	down	DE	previously_reported
ENSG00000135148	TRAFD1	4.30602	0.51627	1.43025	3.27301e-17	1.52792e-15	protein_coding	up	non-DE	non-DE
ENSG00000135048	CEMIP2	6.23827	-0.666304	0.630119	3.54398e-17	1.63994e-15	protein_coding	down	non-DE	non-DE
ENSG00000139508	SLC46A3	0.243659	1.29844	2.45962	4.84028e-17	2.158e-15	protein_coding	up	DE	previously_reported
ENSG00000104774	MAN2B1	5.69638	0.544686	1.4587	3.86604e-17	1.7786e-15	protein_coding	up	non-DE	non-DE
ENSG00000239218	RPS20P22	-0.0372597	-0.911236	0.531729	5.44989e-17	2.40949e-15	transcribed_processed_pseudogene	down	non-DE	non-DE
ENSG00000166272	WBP1L	5.68118	0.602778	1.51864	4.05859e-17	1.86179e-15	protein_coding	up	non-DE	non-DE
ENSG00000145675	PIK3R1	4.84452	-0.715393	0.609039	4.15306e-17	1.89417e-15	protein_coding	down	non-DE	non-DE
ENSG00000196154	S100A4	5.58731	0.779587	1.71664	4.16497e-17	1.89417e-15	protein_coding	up	non-DE	non-DE
ENSG00000159212	CLIC6	5.63824	0.881659	1.84249	4.30365e-17	1.95164e-15	protein_coding	up	non-DE	non-DE
ENSG00000077782	FGFR1	8.3651	-0.502836	0.705718	4.65397e-17	2.09852e-15	protein_coding	down	non-DE	non-DE
ENSG00000162944	RFTN2	4.59379	0.604939	1.52091	4.72439e-17	2.12424e-15	protein_coding	up	non-DE	non-DE
ENSG00000164694	FNDC1	6.46874	0.721254	1.64861	4.65341e-17	2.09852e-15	protein_coding	up	non-DE	non-DE
ENSG00000170144	HNRNPA3	7.26528	-0.388274	0.764043	4.7423e-17	2.12626e-15	protein_coding	down	non-DE	non-DE
ENSG00000159899	NPR2	5.90332	-0.676094	0.625858	4.83446e-17	2.158e-15	protein_coding	down	non-DE	non-DE
ENSG00000189058	APOD	6.40064	-1.19542	0.436658	4.92266e-17	2.18858e-15	protein_coding	down	DE	previously_reported
ENSG00000090686	USP48	4.07922	-0.400453	0.75762	5.21015e-17	2.30993e-15	protein_coding	down	non-DE	non-DE
ENSG00000285646	AL021155.2	0.206328	-0.830067	0.562503	6.9296e-17	3.0051e-15	lncRNA	down	non-DE	non-DE
ENSG00000278464	AC068506.1	-2.29548	-1.9655	0.25605	6.35275e-17	2.77771e-15	lncRNA	down	DE	previously_reported
ENSG00000120875	DUSP4	4.77817	0.876371	1.83575	5.56224e-17	2.45233e-15	protein_coding	up	non-DE	non-DE
ENSG00000137198	GMPR	1.54175	-0.792772	0.577234	6.88164e-17	2.99248e-15	protein_coding	down	non-DE	non-DE
ENSG00000133872	SARAF	7.4384	0.310275	1.23994	5.7686e-17	2.53627e-15	protein_coding	up	non-DE	non-DE
ENSG00000237238	BMS1P10	1.2854	-0.792115	0.577497	7.38734e-17	3.18619e-15	transcribed_unprocessed_pseudogene	down	non-DE	non-DE
ENSG00000085491	SLC25A24	3.01735	0.701956	1.62671	6.74772e-17	2.9423e-15	protein_coding	up	non-DE	non-DE
ENSG00000120833	SOCS2	5.49388	-0.86268	0.54993	6.20466e-17	2.72045e-15	protein_coding	down	non-DE	non-DE
ENSG00000099625	CBARP	2.15375	-0.753059	0.593344	7.55106e-17	3.24798e-15	protein_coding	down	non-DE	non-DE
ENSG00000125744	RTN2	0.321579	0.74093	1.67125	8.46874e-17	3.58442e-15	protein_coding	up	non-DE	non-DE
ENSG00000105664	COMP	14.1581	0.783831	1.7217	8.06527e-17	3.45046e-15	protein_coding	up	non-DE	non-DE
ENSG00000064601	CTSA	4.67122	0.513291	1.4273	7.02315e-17	3.03737e-15	protein_coding	up	non-DE	non-DE
ENSG00000188487	INSC	0.579909	-1.24312	0.422459	1.02785e-16	4.29316e-15	protein_coding	down	DE	previously_reported
ENSG00000160213	CSTB	5.4681	0.534852	1.44879	7.89681e-17	3.38752e-15	protein_coding	up	non-DE	non-DE
ENSG00000169231	THBS3	4.84429	0.874775	1.83372	8.11175e-17	3.46101e-15	protein_coding	up	non-DE	non-DE
ENSG00000177082	WDR73	4.0093	-0.388686	0.763825	8.36997e-17	3.55209e-15	protein_coding	down	non-DE	non-DE
ENSG00000165138	ANKS6	3.4746	-0.553616	0.68131	8.85708e-17	3.7289e-15	protein_coding	down	non-DE	non-DE
ENSG00000155957	TMBIM4	5.0654	0.36567	1.28848	8.29758e-17	3.53081e-15	protein_coding	up	non-DE	non-DE
ENSG00000110680	CALCA	-0.88334	-1.06683	0.477365	1.12496e-16	4.64982e-15	protein_coding	down	DE	previously_reported
ENSG00000141252	VPS53	5.15843	-0.596101	0.661539	8.85179e-17	3.7289e-15	protein_coding	down	non-DE	non-DE
ENSG00000164465	DCBLD1	2.65911	0.474567	1.3895	1.02424e-16	4.28939e-15	protein_coding	up	non-DE	non-DE
ENSG00000149948	HMGA2	1.46503	0.85803	1.81256	1.12025e-16	4.64245e-15	protein_coding	up	non-DE	non-DE
ENSG00000152455	SUV39H2	1.81724	-0.540667	0.687453	1.12827e-16	4.6514e-15	protein_coding	down	non-DE	non-DE
ENSG00000187323	DCC	-1.39107	-1.81699	0.283813	1.24199e-16	5.02879e-15	protein_coding	down	DE	previously_reported
ENSG00000170385	SLC30A1	5.86572	0.816412	1.76102	9.58833e-17	4.02609e-15	protein_coding	up	non-DE	non-DE
ENSG00000133116	KL	1.91551	1.01052	2.01464	1.18085e-16	4.80575e-15	protein_coding	up	DE	previously_reported
ENSG00000185052	SLC24A3	-0.583415	1.02546	2.03561	1.34326e-16	5.39751e-15	protein_coding	up	DE	previously_reported
ENSG00000153107	ANAPC1	3.27661	-0.478145	0.7179	1.11118e-16	4.61694e-15	protein_coding	down	non-DE	non-DE
ENSG00000134986	NREP	3.46823	-0.941058	0.520851	1.14128e-16	4.69285e-15	protein_coding	down	non-DE	non-DE
ENSG00000235859	AC006978.1	0.97073	-0.489189	0.712425	1.36029e-16	5.45215e-15	processed_pseudogene	down	non-DE	non-DE
ENSG00000133226	SRRM1	6.06576	-0.409001	0.753145	1.04791e-16	4.36546e-15	protein_coding	down	non-DE	non-DE
ENSG00000244274	DBNDD2	2.8701	0.568513	1.48299	1.29676e-16	5.22389e-15	protein_coding	up	non-DE	non-DE
ENSG00000185112	FAM43A	5.46123	-0.832574	0.561526	1.14963e-16	4.71498e-15	protein_coding	down	non-DE	non-DE
ENSG00000001461	NIPAL3	3.24235	0.491048	1.40547	1.26552e-16	5.11101e-15	protein_coding	up	non-DE	non-DE
ENSG00000198113	TOR4A	5.13909	0.540387	1.45436	1.15306e-16	4.71686e-15	protein_coding	up	non-DE	non-DE
ENSG00000035687	ADSS	5.44832	0.563047	1.47739	1.17608e-16	4.79866e-15	protein_coding	up	non-DE	non-DE
ENSG00000137449	CPEB2	6.71262	0.664352	1.58486	1.21472e-16	4.93096e-15	protein_coding	up	non-DE	non-DE
ENSG00000081177	EXD2	2.50494	0.581729	1.49664	1.46277e-16	5.81882e-15	protein_coding	up	non-DE	non-DE
ENSG00000244165	P2RY11	1.52806	-0.679319	0.62446	1.5758e-16	6.2372e-15	protein_coding	down	non-DE	non-DE
ENSG00000232956	SNHG15	3.46202	-0.757011	0.591721	1.3846e-16	5.5217e-15	lncRNA	down	non-DE	non-DE
ENSG00000176485	PLAAT3	2.23929	-0.640213	0.641618	1.59057e-16	6.27998e-15	protein_coding	down	non-DE	non-DE
ENSG00000068878	PSME4	6.86009	-0.463538	0.725206	1.37108e-16	5.48157e-15	protein_coding	down	non-DE	non-DE
ENSG00000175203	DCTN2	5.50887	0.376016	1.29775	1.47008e-16	5.83326e-15	protein_coding	up	non-DE	non-DE
ENSG00000253873	PCDHGA11	2.57462	0.554735	1.4689	1.73059e-16	6.78222e-15	protein_coding	up	non-DE	non-DE
ENSG00000103647	CORO2B	2.4947	-0.708638	0.611897	1.84279e-16	7.15128e-15	protein_coding	down	non-DE	non-DE
ENSG00000112299	VNN1	0.861602	2.1723	4.50742	2.09671e-16	7.99975e-15	protein_coding	up	DE	previously_reported
ENSG00000179152	TCAIM	2.25477	0.52875	1.44268	1.92301e-16	7.42629e-15	protein_coding	up	non-DE	non-DE
ENSG00000059728	MXD1	7.48453	0.742999	1.67365	1.65783e-16	6.52931e-15	protein_coding	up	non-DE	non-DE
ENSG00000122557	HERPUD2	4.95255	0.388459	1.30899	1.68295e-16	6.61183e-15	protein_coding	up	non-DE	non-DE
ENSG00000157510	AFAP1L1	-0.33619	1.03087	2.04326	2.33131e-16	8.81012e-15	protein_coding	up	DE	previously_reported
ENSG00000048052	HDAC9	4.20096	-0.807733	0.571279	1.79404e-16	6.99631e-15	protein_coding	down	non-DE	non-DE
ENSG00000177628	GBA	4.06381	0.589917	1.50516	1.80527e-16	7.02284e-15	protein_coding	up	non-DE	non-DE
ENSG00000030582	GRN	5.81193	0.525973	1.4399	1.75072e-16	6.84421e-15	protein_coding	up	non-DE	non-DE
ENSG00000153029	MR1	3.95517	0.575332	1.49002	1.86108e-16	7.20465e-15	protein_coding	up	non-DE	non-DE
ENSG00000186814	ZSCAN30	3.01771	0.736117	1.66569	2.02711e-16	7.7904e-15	protein_coding	up	non-DE	non-DE
ENSG00000225968	ELFN1	-0.197294	1.11249	2.16218	2.50654e-16	9.38298e-15	protein_coding	up	DE	previously_reported
ENSG00000168542	COL3A1	10.7807	1.07058	2.10028	2.09052e-16	7.99536e-15	protein_coding	up	DE	previously_reported
ENSG00000155367	PPM1J	1.34875	-0.924602	0.526826	2.43045e-16	9.16297e-15	protein_coding	down	non-DE	non-DE
ENSG00000204136	GGTA1P	-1.00302	-1.14435	0.452395	2.63686e-16	9.77793e-15	transcribed_unitary_pseudogene	down	DE	previously_reported
ENSG00000257453	AC011611.3	-0.339312	-0.918056	0.529222	2.64285e-16	9.77793e-15	lncRNA	down	non-DE	non-DE
ENSG00000135931	ARMC9	5.39329	0.753884	1.68633	1.99201e-16	7.67408e-15	protein_coding	up	non-DE	non-DE
ENSG00000088325	TPX2	-0.743667	0.98915	1.98501	2.73404e-16	1.00918e-14	protein_coding	up	non-DE	non-DE
ENSG00000143622	RIT1	4.22307	0.540287	1.45426	2.08563e-16	7.99536e-15	protein_coding	up	non-DE	non-DE
ENSG00000184515	BEX5	1.35223	-0.709475	0.611543	2.63274e-16	9.77793e-15	protein_coding	down	non-DE	non-DE
ENSG00000102181	CD99L2	4.45251	0.418373	1.33642	2.15965e-16	8.22014e-15	protein_coding	up	non-DE	non-DE
ENSG00000184828	ZBTB7C	3.04843	-0.685323	0.621867	2.44288e-16	9.188e-15	protein_coding	down	non-DE	non-DE
ENSG00000131149	GSE1	3.24423	-0.78558	0.580119	2.48482e-16	9.32366e-15	protein_coding	down	non-DE	non-DE
ENSG00000184787	UBE2G2	4.92906	-0.364144	0.776929	2.25879e-16	8.5769e-15	protein_coding	down	non-DE	non-DE
ENSG00000118985	ELL2	8.11155	-0.471784	0.721073	2.32217e-16	8.79655e-15	protein_coding	down	non-DE	non-DE
ENSG00000120885	CLU	14.1848	0.607483	1.5236	2.86425e-16	1.05479e-14	protein_coding	up	non-DE	non-DE
ENSG00000132321	IQCA1	3.48333	-0.44003	0.737119	2.53571e-16	9.46983e-15	protein_coding	down	non-DE	non-DE
ENSG00000047936	ROS1	-0.459588	1.58431	2.99864	3.26747e-16	1.17866e-14	protein_coding	up	DE	novel
ENSG00000258636	AL121821.1	0.753148	-1.24734	0.421223	3.38315e-16	1.21763e-14	lncRNA	down	DE	novel
ENSG00000134363	FST	6.57234	-1.28157	0.411346	2.6204e-16	9.76313e-15	protein_coding	down	DE	previously_reported
ENSG00000253305	PCDHGB6	3.0274	0.555177	1.46935	2.91708e-16	1.07176e-14	protein_coding	up	non-DE	non-DE
ENSG00000170558	CDH2	-0.659254	1.28818	2.44219	3.65244e-16	1.29981e-14	protein_coding	up	DE	previously_reported
ENSG00000177098	SCN4B	1.1595	0.988541	1.98418	3.51944e-16	1.25529e-14	protein_coding	up	non-DE	non-DE
ENSG00000136960	ENPP2	3.9563	0.720119	1.64732	2.93193e-16	1.07473e-14	protein_coding	up	non-DE	non-DE
ENSG00000147100	SLC16A2	2.7433	-0.52547	0.694733	3.22851e-16	1.16726e-14	protein_coding	down	non-DE	non-DE
ENSG00000123610	TNFAIP6	9.72123	1.08007	2.11414	3.07958e-16	1.12108e-14	protein_coding	up	DE	previously_reported
ENSG00000188505	NCCRP1	1.89337	1.74833	3.35969	3.5011e-16	1.25156e-14	protein_coding	up	DE	previously_reported
ENSG00000131386	GALNT15	8.30175	0.813395	1.75734	2.99289e-16	1.09454e-14	protein_coding	up	non-DE	non-DE
ENSG00000184106	TREML3P	-2.12297	1.7928	3.46487	3.78855e-16	1.34523e-14	transcribed_unprocessed_pseudogene	up	DE	previously_reported
ENSG00000122420	PTGFR	3.65179	0.789602	1.7286	3.19037e-16	1.1574e-14	protein_coding	up	non-DE	non-DE
ENSG00000130487	KLHDC7B	-1.52937	1.47429	2.77847	4.04744e-16	1.42758e-14	protein_coding	up	DE	novel
ENSG00000100299	ARSA	3.98148	0.474135	1.38909	3.19393e-16	1.1574e-14	protein_coding	up	non-DE	non-DE
ENSG00000181026	AEN	5.2893	-0.477978	0.717983	3.03673e-16	1.10802e-14	protein_coding	down	non-DE	non-DE
ENSG00000144648	ACKR2	0.550694	1.07203	2.10239	4.39246e-16	1.52888e-14	protein_coding	up	DE	previously_reported
ENSG00000129422	MTUS1	5.13288	-0.574813	0.671373	3.4156e-16	1.22653e-14	protein_coding	down	non-DE	non-DE
ENSG00000113269	RNF130	5.7041	0.364341	1.28729	3.48533e-16	1.24874e-14	protein_coding	up	non-DE	non-DE
ENSG00000006740	ARHGAP44	2.22966	0.862641	1.81836	4.28657e-16	1.50191e-14	protein_coding	up	non-DE	non-DE
ENSG00000046889	PREX2	1.24291	1.04614	2.065	4.60963e-16	1.59399e-14	protein_coding	up	DE	previously_reported
ENSG00000254726	MEX3A	1.71361	-0.979777	0.507058	4.68399e-16	1.61618e-14	protein_coding	down	non-DE	non-DE
ENSG00000141456	PELP1	4.11484	-0.484875	0.714559	4.01628e-16	1.41974e-14	protein_coding	down	non-DE	non-DE
ENSG00000167996	FTH1	12.618	0.538727	1.45269	4.5806e-16	1.58741e-14	protein_coding	up	non-DE	non-DE
ENSG00000185158	LRRC37B	3.11365	0.486946	1.40147	4.37407e-16	1.52888e-14	protein_coding	up	non-DE	non-DE
ENSG00000111145	ELK3	5.86789	-0.542356	0.686649	3.92521e-16	1.39065e-14	protein_coding	down	non-DE	non-DE
ENSG00000196935	SRGAP1	4.05126	-0.794292	0.576626	4.18308e-16	1.46889e-14	protein_coding	down	non-DE	non-DE
ENSG00000166292	TMEM100	2.31466	-0.932706	0.523875	4.76e-16	1.6353e-14	protein_coding	down	non-DE	non-DE
ENSG00000156273	BACH1	5.84541	0.625075	1.54229	4.09006e-16	1.43941e-14	protein_coding	up	non-DE	non-DE
ENSG00000274307	AC023449.2	0.568354	-0.813772	0.568892	5.64139e-16	1.92146e-14	lncRNA	down	non-DE	non-DE
ENSG00000071575	TRIB2	3.11628	-0.928866	0.525271	4.74901e-16	1.63506e-14	protein_coding	down	non-DE	non-DE
ENSG00000101199	ARFGAP1	5.61263	-0.457459	0.728268	4.38504e-16	1.52888e-14	protein_coding	down	non-DE	non-DE
ENSG00000166912	MTMR10	4.93114	-0.555682	0.680335	4.55444e-16	1.58179e-14	protein_coding	down	non-DE	non-DE
ENSG00000131002	TXLNGY	-2.41971	-0.726995	0.604161	6.44163e-16	2.17535e-14	transcribed_unprocessed_pseudogene	down	non-DE	non-DE
ENSG00000126249	PDCD2L	-0.36413	-0.723772	0.605512	6.5673e-16	2.20373e-14	protein_coding	down	non-DE	non-DE
ENSG00000144283	PKP4	5.12084	-0.490909	0.711576	4.81219e-16	1.64966e-14	protein_coding	down	non-DE	non-DE
ENSG00000188130	MAPK12	1.14388	-0.720235	0.606999	6.47356e-16	2.18149e-14	protein_coding	down	non-DE	non-DE
ENSG00000157538	VPS26C	4.7623	0.324038	1.25183	5.13453e-16	1.75636e-14	protein_coding	up	non-DE	non-DE
ENSG00000137936	BCAR3	3.4433	-0.489429	0.712307	5.69148e-16	1.93024e-14	protein_coding	down	non-DE	non-DE
ENSG00000270231	NBPF8	3.96353	-0.424551	0.74507	5.66063e-16	1.92389e-14	transcribed_unprocessed_pseudogene	down	non-DE	non-DE
ENSG00000228510	AL359091.2	-0.955916	-1.05634	0.48085	7.48241e-16	2.47331e-14	processed_pseudogene	down	DE	previously_reported
ENSG00000100439	ABHD4	5.3344	0.550459	1.46455	5.55828e-16	1.89722e-14	protein_coding	up	non-DE	non-DE
ENSG00000175893	ZDHHC21	2.41672	0.730287	1.65897	6.97862e-16	2.33189e-14	protein_coding	up	non-DE	non-DE
ENSG00000112414	ADGRG6	5.94403	-0.645903	0.639093	6.01073e-16	2.03416e-14	protein_coding	down	non-DE	non-DE
ENSG00000152689	RASGRP3	4.07551	-0.858484	0.551532	6.53906e-16	2.1989e-14	protein_coding	down	non-DE	non-DE
ENSG00000233532	LINC00460	-0.877387	1.20212	2.30077	9.01422e-16	2.91987e-14	lncRNA	up	DE	novel
ENSG00000100504	PYGL	4.61963	-0.53182	0.691682	6.94677e-16	2.32614e-14	protein_coding	down	non-DE	non-DE
ENSG00000181019	NQO1	4.96916	1.0643	2.09115	6.99398e-16	2.33211e-14	protein_coding	up	DE	previously_reported
ENSG00000136811	ODF2	4.08633	-0.322246	0.799824	7.28742e-16	2.41979e-14	protein_coding	down	non-DE	non-DE
ENSG00000134247	PTGFRN	4.5832	-0.674383	0.6266	7.19662e-16	2.39465e-14	protein_coding	down	non-DE	non-DE
ENSG00000085662	AKR1B1	8.66814	0.658932	1.57891	7.42971e-16	2.46189e-14	protein_coding	up	non-DE	non-DE
ENSG00000224189	HAGLR	0.769309	0.819437	1.76472	9.44269e-16	3.05243e-14	lncRNA	up	non-DE	non-DE
ENSG00000140350	ANP32A	4.36496	-0.554915	0.680697	7.49534e-16	2.47331e-14	protein_coding	down	non-DE	non-DE
ENSG00000106078	COBL	2.75213	0.569691	1.48421	8.42888e-16	2.76412e-14	protein_coding	up	non-DE	non-DE
ENSG00000106785	TRIM14	0.562878	-0.588479	0.665044	1.01409e-15	3.23857e-14	protein_coding	down	non-DE	non-DE
ENSG00000116883	AL591845.1	1.43684	-0.639569	0.641905	9.73329e-16	3.12726e-14	lncRNA	down	non-DE	non-DE
ENSG00000170345	FOS	6.71681	-0.923616	0.527186	8.01017e-16	2.6377e-14	protein_coding	down	non-DE	non-DE
ENSG00000071991	CDH19	3.81383	0.648874	1.56794	8.48194e-16	2.77578e-14	protein_coding	up	non-DE	non-DE
ENSG00000112378	PERP	4.80016	0.413254	1.33169	8.06609e-16	2.65062e-14	protein_coding	up	non-DE	non-DE
ENSG00000258410	AC087386.1	0.64449	-0.624835	0.648494	1.08163e-15	3.44041e-14	lncRNA	down	non-DE	non-DE
ENSG00000168404	MLKL	2.09847	-0.595734	0.661708	9.99361e-16	3.19796e-14	protein_coding	down	non-DE	non-DE
ENSG00000170961	HAS2	3.98659	-0.858149	0.55166	8.94011e-16	2.9137e-14	protein_coding	down	non-DE	non-DE
ENSG00000112763	BTN2A1	5.42094	0.409294	1.32804	8.77706e-16	2.86645e-14	protein_coding	up	non-DE	non-DE
ENSG00000112297	CRYBG1	0.977558	0.848449	1.80056	1.17434e-15	3.71298e-14	protein_coding	up	non-DE	non-DE
ENSG00000164574	GALNT10	6.06204	-0.457902	0.728044	8.97716e-16	2.91978e-14	protein_coding	down	non-DE	non-DE
ENSG00000114416	FXR1	6.54421	0.23405	1.17613	9.01301e-16	2.91987e-14	protein_coding	up	non-DE	non-DE
ENSG00000287403	AC016245.2	-2.21724	-1.82856	0.281546	1.20862e-15	3.8062e-14	lncRNA	down	DE	novel
ENSG00000138646	HERC5	1.60781	-0.588693	0.664945	1.16327e-15	3.68532e-14	protein_coding	down	non-DE	non-DE
ENSG00000138061	CYP1B1	8.67896	0.932692	1.90883	9.91553e-16	3.17938e-14	protein_coding	up	non-DE	non-DE
ENSG00000148344	PTGES	6.56031	1.0223	2.03116	9.71794e-16	3.12726e-14	protein_coding	up	DE	previously_reported
ENSG00000168487	BMP1	5.39363	0.481527	1.39622	9.56101e-16	3.0844e-14	protein_coding	up	non-DE	non-DE
ENSG00000023697	DERA	2.47907	0.46339	1.37878	1.14985e-15	3.65007e-14	protein_coding	up	non-DE	non-DE
ENSG00000040341	STAU2	1.99879	0.47869	1.39348	1.21956e-15	3.83304e-14	protein_coding	up	non-DE	non-DE
ENSG00000102098	SCML2	1.30044	-0.521724	0.696539	1.35068e-15	4.2284e-14	protein_coding	down	non-DE	non-DE
ENSG00000137819	PAQR5	-0.890584	1.28392	2.435	1.47866e-15	4.61085e-14	protein_coding	up	DE	previously_reported
ENSG00000278183	ABCC1	6.83777	0.484167	1.39878	1.07313e-15	3.42022e-14	protein_coding	up	non-DE	non-DE
ENSG00000133110	POSTN	5.02094	1.74711	3.35685	1.19522e-15	3.77146e-14	protein_coding	up	DE	previously_reported
ENSG00000177679	SRRM3	0.184709	0.773961	1.70996	1.59077e-15	4.94104e-14	protein_coding	up	non-DE	non-DE
ENSG00000133316	WDR74	3.59683	-0.475494	0.719221	1.25367e-15	3.93246e-14	protein_coding	down	non-DE	non-DE
ENSG00000204361	NXPE2	1.8981	0.830835	1.77871	1.51533e-15	4.71594e-14	protein_coding	up	non-DE	non-DE
ENSG00000100105	PATZ1	2.51893	-0.468127	0.722902	1.4785e-15	4.61085e-14	protein_coding	down	non-DE	non-DE
ENSG00000169607	CKAP2L	-1.03729	1.1659	2.24373	1.8395e-15	5.61473e-14	protein_coding	up	DE	previously_reported
ENSG00000287414	AC093787.2	0.938135	-0.541316	0.687144	1.74729e-15	5.37459e-14	lncRNA	down	non-DE	non-DE
ENSG00000187068	C3orf70	0.90118	-0.67588	0.62595	1.78522e-15	5.48066e-14	protein_coding	down	non-DE	non-DE
ENSG00000112782	CLIC5	2.68213	1.30051	2.46315	1.67769e-15	5.18059e-14	protein_coding	up	DE	previously_reported
ENSG00000080573	COL5A3	3.3756	1.11031	2.15892	1.6413e-15	5.07811e-14	protein_coding	up	DE	previously_reported
ENSG00000187134	AKR1C1	8.5888	1.04704	2.06629	1.5957e-15	4.94666e-14	protein_coding	up	DE	previously_reported
ENSG00000182853	VMO1	-1.03643	-0.891684	0.538985	2.18861e-15	6.57977e-14	protein_coding	down	non-DE	non-DE
ENSG00000158292	GPR153	3.16255	0.669705	1.59075	1.73661e-15	5.35213e-14	protein_coding	up	non-DE	non-DE
ENSG00000108846	ABCC3	2.64874	0.869658	1.82723	1.92563e-15	5.84389e-14	protein_coding	up	non-DE	non-DE
ENSG00000168591	TMUB2	4.16015	0.382051	1.30319	1.86127e-15	5.65941e-14	protein_coding	up	non-DE	non-DE
ENSG00000143322	ABL2	6.51077	0.661364	1.58158	1.81793e-15	5.57031e-14	protein_coding	up	non-DE	non-DE
ENSG00000138593	SECISBP2L	6.68769	0.462853	1.37827	1.82309e-15	5.57536e-14	protein_coding	up	non-DE	non-DE
ENSG00000140280	LYSMD2	1.15937	-0.553726	0.681258	2.40949e-15	7.21573e-14	protein_coding	down	non-DE	non-DE
ENSG00000139197	PEX5	5.16288	-0.366236	0.775804	1.85604e-15	5.65433e-14	protein_coding	down	non-DE	non-DE
ENSG00000123685	BATF3	0.760789	-0.723937	0.605443	2.57768e-15	7.7049e-14	protein_coding	down	non-DE	non-DE
ENSG00000164305	CASP3	4.27536	0.524847	1.43878	2.00542e-15	6.06286e-14	protein_coding	up	non-DE	non-DE
ENSG00000181458	TMEM45A	5.01199	0.407644	1.32652	1.95369e-15	5.91775e-14	protein_coding	up	non-DE	non-DE
ENSG00000173641	HSPB7	1.32686	-1.33058	0.397609	2.60496e-15	7.77178e-14	protein_coding	down	DE	previously_reported
ENSG00000164692	COL1A2	8.18052	1.04986	2.07033	2.16914e-15	6.54537e-14	protein_coding	up	DE	previously_reported
ENSG00000111911	HINT3	3.21709	0.51794	1.43191	2.31511e-15	6.94619e-14	protein_coding	up	non-DE	non-DE
ENSG00000005812	FBXL3	5.78825	0.403411	1.32263	2.18884e-15	6.57977e-14	protein_coding	up	non-DE	non-DE
ENSG00000235848	RMDN2-AS1	-0.791239	1.1185	2.17121	3.43286e-15	1.00901e-13	lncRNA	up	DE	novel
ENSG00000124508	BTN2A2	3.88041	0.635816	1.55382	2.63344e-15	7.84202e-14	protein_coding	up	non-DE	non-DE
ENSG00000188536	HBA2	3.37261	2.22349	4.67021	3.01017e-15	8.89709e-14	protein_coding	up	DE	previously_reported
ENSG00000137414	FAM8A1	4.18317	0.464752	1.38008	2.73452e-15	8.11258e-14	protein_coding	up	non-DE	non-DE
ENSG00000114573	ATP6V1A	5.40345	0.584942	1.49998	2.69908e-15	8.02244e-14	protein_coding	up	non-DE	non-DE
ENSG00000237943	PRKCQ-AS1	-0.396122	-0.855725	0.552587	3.88218e-15	1.13268e-13	lncRNA	down	non-DE	non-DE
ENSG00000132669	RIN2	5.20377	0.738097	1.66797	2.9096e-15	8.61588e-14	protein_coding	up	non-DE	non-DE
ENSG00000189046	ALKBH2	1.76646	-0.504612	0.70485	3.61845e-15	1.05768e-13	protein_coding	down	non-DE	non-DE
ENSG00000144057	ST6GAL2	-1.18957	1.10168	2.14604	4.23845e-15	1.2321e-13	protein_coding	up	DE	previously_reported
ENSG00000126602	TRAP1	3.55009	-0.418009	0.748457	3.22395e-15	9.51125e-14	protein_coding	down	non-DE	non-DE
ENSG00000101017	CD40	3.291	-0.786109	0.579906	3.40685e-15	1.00322e-13	protein_coding	down	non-DE	non-DE
ENSG00000064666	CNN2	3.39784	-0.556419	0.679988	3.52955e-15	1.03551e-13	protein_coding	down	non-DE	non-DE
ENSG00000182389	CACNB4	1.64003	-0.774021	0.584785	4.53043e-15	1.30031e-13	protein_coding	down	non-DE	non-DE
ENSG00000055211	GINM1	5.19634	0.428142	1.3455	3.57551e-15	1.04706e-13	protein_coding	up	non-DE	non-DE
ENSG00000175048	ZDHHC14	3.36425	-0.48781	0.713107	4.2835e-15	1.24292e-13	protein_coding	down	non-DE	non-DE
ENSG00000104219	ZDHHC2	4.94771	0.584692	1.49972	3.96004e-15	1.15328e-13	protein_coding	up	non-DE	non-DE
ENSG00000103168	TAF1C	3.31872	-0.39085	0.76268	4.33894e-15	1.25512e-13	protein_coding	down	non-DE	non-DE
ENSG00000118939	UCHL3	3.02943	-0.40835	0.753485	4.6456e-15	1.33096e-13	protein_coding	down	non-DE	non-DE
ENSG00000082293	COL19A1	-0.715031	-1.13035	0.456806	5.9979e-15	1.66431e-13	protein_coding	down	DE	previously_reported
ENSG00000177058	SLC38A9	3.32129	0.347497	1.27235	4.72788e-15	1.35209e-13	protein_coding	up	non-DE	non-DE
ENSG00000127083	OMD	5.66839	0.994423	1.99228	4.37921e-15	1.26376e-13	protein_coding	up	non-DE	non-DE
ENSG00000171155	C1GALT1C1	2.32887	0.593331	1.50873	5.07584e-15	1.4438e-13	protein_coding	up	non-DE	non-DE
ENSG00000198805	PNP	7.19247	-0.51298	0.700774	4.34136e-15	1.25512e-13	protein_coding	down	non-DE	non-DE
ENSG00000101104	PABPC1L	1.54117	-0.533985	0.690644	5.51221e-15	1.55399e-13	protein_coding	down	non-DE	non-DE
ENSG00000256128	LINC00944	-0.866275	1.10553	2.15178	6.35718e-15	1.7548e-13	lncRNA	up	DE	novel
ENSG00000099331	MYO9B	7.43601	-0.565949	0.675511	4.48933e-15	1.29084e-13	protein_coding	down	non-DE	non-DE
ENSG00000138095	LRPPRC	5.12847	-0.360042	0.779142	4.45272e-15	1.28264e-13	protein_coding	down	non-DE	non-DE
ENSG00000189320	FAM180A	3.97624	-0.643483	0.640165	4.88128e-15	1.39345e-13	protein_coding	down	non-DE	non-DE
ENSG00000117114	ADGRL2	2.16343	-0.746018	0.596247	5.58437e-15	1.56599e-13	protein_coding	down	non-DE	non-DE
ENSG00000066279	ASPM	-0.954735	1.17076	2.2513	6.96723e-15	1.90662e-13	protein_coding	up	DE	previously_reported
ENSG00000182580	EPHB3	2.98224	-0.827585	0.563472	5.5316e-15	1.5567e-13	protein_coding	down	non-DE	non-DE
ENSG00000196411	EPHB4	3.91843	-0.473646	0.720142	5.13253e-15	1.45471e-13	protein_coding	down	non-DE	non-DE
ENSG00000050405	LIMA1	5.10143	-0.61551	0.652699	4.89594e-15	1.39512e-13	protein_coding	down	non-DE	non-DE
ENSG00000147862	NFIB	4.40432	-0.473267	0.720331	5.08809e-15	1.44469e-13	protein_coding	down	non-DE	non-DE
ENSG00000127951	FGL2	0.985037	-0.928038	0.525572	6.53522e-15	1.79459e-13	protein_coding	down	non-DE	non-DE
ENSG00000172935	MRGPRF	3.55383	0.707246	1.63268	5.56172e-15	1.5624e-13	protein_coding	up	non-DE	non-DE
ENSG00000134575	ACP2	2.97233	0.711478	1.63748	5.78656e-15	1.61698e-13	protein_coding	up	non-DE	non-DE
ENSG00000196357	ZNF565	1.92622	-0.495493	0.709319	6.38647e-15	1.75983e-13	protein_coding	down	non-DE	non-DE
ENSG00000111186	WNT5B	2.58683	0.740152	1.67035	6.06929e-15	1.68118e-13	protein_coding	up	non-DE	non-DE
ENSG00000129351	ILF3	7.3135	-0.411904	0.751631	5.27156e-15	1.49145e-13	protein_coding	down	non-DE	non-DE
ENSG00000166123	GPT2	4.80611	-0.565727	0.675615	5.48785e-15	1.54988e-13	protein_coding	down	non-DE	non-DE
ENSG00000051523	CYBA	4.86932	0.764384	1.69865	5.73577e-15	1.60561e-13	protein_coding	up	non-DE	non-DE
ENSG00000160446	ZDHHC12	-0.308443	0.732513	1.66153	8.30987e-15	2.23929e-13	protein_coding	up	non-DE	non-DE
ENSG00000196428	TSC22D2	5.34782	-0.594151	0.662434	5.87967e-15	1.63723e-13	protein_coding	down	non-DE	non-DE
ENSG00000125304	TM9SF2	6.91547	0.390594	1.31093	5.8765e-15	1.63723e-13	protein_coding	up	non-DE	non-DE
ENSG00000153291	SLC25A27	1.35907	-0.680184	0.624086	7.6197e-15	2.06735e-13	protein_coding	down	non-DE	non-DE
ENSG00000079999	KEAP1	5.58679	0.451225	1.3672	5.90174e-15	1.6405e-13	protein_coding	up	non-DE	non-DE
ENSG00000269556	TMEM185A	3.75107	0.32986	1.25689	6.39878e-15	1.76016e-13	protein_coding	up	non-DE	non-DE
ENSG00000260916	CCPG1	7.92125	0.421043	1.33889	6.18534e-15	1.71034e-13	protein_coding	up	non-DE	non-DE
ENSG00000238045	AC009133.1	0.537531	0.642441	1.56097	8.91711e-15	2.3827e-13	lncRNA	up	non-DE	non-DE
ENSG00000148773	MKI67	-1.57644	1.61341	3.05973	9.29898e-15	2.47247e-13	protein_coding	up	DE	previously_reported
ENSG00000184205	TSPYL2	7.35882	-0.460753	0.726607	6.90043e-15	1.8916e-13	protein_coding	down	non-DE	non-DE
ENSG00000110090	CPT1A	5.27746	0.451693	1.36764	6.99809e-15	1.91177e-13	protein_coding	up	non-DE	non-DE
ENSG00000120798	NR2C1	3.39091	-0.40384	0.755844	7.87446e-15	2.13282e-13	protein_coding	down	non-DE	non-DE
ENSG00000271303	SRXN1	6.071	0.766266	1.70086	7.18793e-15	1.96026e-13	protein_coding	up	non-DE	non-DE
ENSG00000196873	CBWD3	3.05122	-0.59363	0.662673	8.16966e-15	2.20901e-13	protein_coding	down	non-DE	non-DE
ENSG00000130821	SLC6A8	6.10796	-0.511307	0.701587	7.312e-15	1.99067e-13	protein_coding	down	non-DE	non-DE
ENSG00000164733	CTSB	7.99667	0.455737	1.37148	7.604e-15	2.06662e-13	protein_coding	up	non-DE	non-DE
ENSG00000152284	TCF7L1	2.27424	-0.553727	0.681258	8.98381e-15	2.39649e-13	protein_coding	down	non-DE	non-DE
ENSG00000177990	DPY19L2	-0.294935	-0.784172	0.580685	1.08164e-14	2.83298e-13	protein_coding	down	non-DE	non-DE
ENSG00000146530	VWDE	0.761824	-0.786753	0.579647	1.01382e-14	2.67297e-13	protein_coding	down	non-DE	non-DE
ENSG00000099785	MARCH2	1.4632	0.62303	1.54011	9.81869e-15	2.59305e-13	protein_coding	up	non-DE	non-DE
ENSG00000241749	RPSAP52	-1.74341	1.14525	2.21185	1.11529e-14	2.91629e-13	transcribed_processed_pseudogene	up	DE	previously_reported
ENSG00000164930	FZD6	3.60197	0.608673	1.52486	8.88328e-15	2.37766e-13	protein_coding	up	non-DE	non-DE
ENSG00000106263	EIF3B	6.42014	-0.372674	0.77235	8.30596e-15	2.23929e-13	protein_coding	down	non-DE	non-DE
ENSG00000079134	THOC1	3.13298	-0.469713	0.722108	9.37799e-15	2.48493e-13	protein_coding	down	non-DE	non-DE
ENSG00000102805	CLN5	4.61609	0.423901	1.34155	8.67473e-15	2.3297e-13	protein_coding	up	non-DE	non-DE
ENSG00000129682	FGF13	2.43916	-0.82517	0.564416	1.02043e-14	2.68595e-13	protein_coding	down	non-DE	non-DE
ENSG00000151150	ANK3	5.53582	0.735444	1.66491	8.58464e-15	2.30941e-13	protein_coding	up	non-DE	non-DE
ENSG00000042493	CAPG	5.00031	0.485272	1.39985	8.74112e-15	2.34357e-13	protein_coding	up	non-DE	non-DE
ENSG00000163584	RPL22L1	4.17403	-0.753325	0.593235	9.29982e-15	2.47247e-13	protein_coding	down	non-DE	non-DE
ENSG00000130940	CASZ1	2.69483	0.509723	1.42378	1.07361e-14	2.81658e-13	protein_coding	up	non-DE	non-DE
ENSG00000124216	SNAI1	5.25751	-0.677214	0.625372	9.36669e-15	2.48493e-13	protein_coding	down	non-DE	non-DE
ENSG00000182749	PAQR7	1.39317	-0.435965	0.739199	1.19646e-14	3.11316e-13	protein_coding	down	non-DE	non-DE
ENSG00000230825	AC005532.1	-0.0274302	0.828224	1.7755	1.33556e-14	3.44683e-13	lncRNA	up	non-DE	non-DE
ENSG00000176619	LMNB2	4.76487	-0.41156	0.75181	9.79582e-15	2.59132e-13	protein_coding	down	non-DE	non-DE
ENSG00000071205	ARHGAP10	3.88157	0.463357	1.37875	1.04318e-14	2.74128e-13	protein_coding	up	non-DE	non-DE
ENSG00000091490	SEL1L3	0.223026	0.87208	1.8303	1.37223e-14	3.53573e-13	protein_coding	up	non-DE	non-DE
ENSG00000254122	PCDHGB7	3.5251	0.483448	1.39808	1.13652e-14	2.96204e-13	protein_coding	up	non-DE	non-DE
ENSG00000157557	ETS2	6.72642	-0.598542	0.660421	1.12482e-14	2.93638e-13	protein_coding	down	non-DE	non-DE
ENSG00000106546	AHR	4.04511	0.871316	1.82933	1.20427e-14	3.12835e-13	protein_coding	up	non-DE	non-DE
ENSG00000272977	AL008721.2	-0.272151	-0.530717	0.692211	1.69874e-14	4.27975e-13	lncRNA	down	non-DE	non-DE
ENSG00000176720	BOK	4.27571	-0.740867	0.598379	1.24924e-14	3.23985e-13	protein_coding	down	non-DE	non-DE
ENSG00000120278	PLEKHG1	0.634778	0.885946	1.84798	1.66134e-14	4.20556e-13	protein_coding	up	non-DE	non-DE
ENSG00000214193	SH3D21	3.67773	-0.44981	0.732139	1.31562e-14	3.4009e-13	protein_coding	down	non-DE	non-DE
ENSG00000161249	DMKN	2.58625	-0.603226	0.65828	1.44934e-14	3.7163e-13	protein_coding	down	non-DE	non-DE
ENSG00000261241	LINC02128	-2.41488	1.52674	2.88134	1.78557e-14	4.46309e-13	lncRNA	up	DE	novel
ENSG00000103222	ABCC1	6.4206	0.538481	1.45244	1.31102e-14	3.39453e-13	protein_coding	up	non-DE	non-DE
ENSG00000229337	AC079305.3	1.28529	0.773283	1.70915	1.742e-14	4.37671e-13	lncRNA	up	non-DE	non-DE
ENSG00000108773	KAT2A	2.79123	-0.692877	0.618619	1.54963e-14	3.95431e-13	protein_coding	down	non-DE	non-DE
ENSG00000244734	HBB	3.20585	2.08115	4.23144	1.5629e-14	3.98175e-13	protein_coding	up	DE	previously_reported
ENSG00000006534	ALDH3B1	2.28375	0.558342	1.47258	1.6012e-14	4.06627e-13	protein_coding	up	non-DE	non-DE
ENSG00000149380	P4HA3	3.32462	0.701396	1.62608	1.4944e-14	3.82567e-13	protein_coding	up	non-DE	non-DE
ENSG00000143217	NECTIN4	-0.117032	1.2924	2.44935	2.03432e-14	5.02158e-13	protein_coding	up	DE	previously_reported
ENSG00000118217	ATF6	5.52615	0.337554	1.26361	1.41773e-14	3.64704e-13	protein_coding	up	non-DE	non-DE
ENSG00000183726	TMEM50A	5.81856	0.363044	1.28614	1.42145e-14	3.6507e-13	protein_coding	up	non-DE	non-DE
ENSG00000177133	PRDM16-DT	-0.624629	-0.950725	0.517373	2.13663e-14	5.24964e-13	lncRNA	down	non-DE	non-DE
ENSG00000100344	PNPLA3	-0.561982	-1.25927	0.417757	2.15914e-14	5.29673e-13	protein_coding	down	DE	previously_reported
ENSG00000260708	AL118516.1	2.05007	-0.944271	0.519692	1.8361e-14	4.57498e-13	lncRNA	down	non-DE	non-DE
ENSG00000184454	NCMAP	-0.51977	-0.793058	0.57712	2.21995e-14	5.42914e-13	protein_coding	down	non-DE	non-DE
ENSG00000107020	PLGRKT	2.75207	0.714045	1.6404	1.76054e-14	4.41442e-13	protein_coding	up	non-DE	non-DE
ENSG00000132768	DPH2	3.39011	-0.514083	0.700238	1.69728e-14	4.27975e-13	protein_coding	down	non-DE	non-DE
ENSG00000108557	RAI1	5.17084	-0.526491	0.694241	1.54951e-14	3.95431e-13	protein_coding	down	non-DE	non-DE
ENSG00000183876	ARSI	2.11552	0.923747	1.89704	1.89546e-14	4.7081e-13	protein_coding	up	non-DE	non-DE
ENSG00000118276	B4GALT6	4.78692	-0.575979	0.670831	1.57929e-14	4.01707e-13	protein_coding	down	non-DE	non-DE
ENSG00000124181	PLCG1	4.27911	-0.663761	0.631231	1.65478e-14	4.19564e-13	protein_coding	down	non-DE	non-DE
ENSG00000188730	VWC2	3.70625	0.881818	1.8427	1.7735e-14	4.43991e-13	protein_coding	up	non-DE	non-DE
ENSG00000011426	ANLN	-0.350206	0.897219	1.86247	2.37488e-14	5.75482e-13	protein_coding	up	non-DE	non-DE
ENSG00000101323	HAO1	0.948231	-1.18128	0.44096	2.2139e-14	5.4227e-13	protein_coding	down	DE	previously_reported
ENSG00000047644	WWC3	6.0624	0.275403	1.21033	1.66904e-14	4.21832e-13	protein_coding	up	non-DE	non-DE
ENSG00000119812	FAM98A	4.6253	-0.389168	0.76357	1.74274e-14	4.37671e-13	protein_coding	down	non-DE	non-DE
ENSG00000145103	ILDR1	-1.39855	1.0437	2.0615	2.54262e-14	6.12388e-13	protein_coding	up	DE	previously_reported
ENSG00000154832	CXXC1	4.10592	-0.342014	0.788939	1.81898e-14	4.53944e-13	protein_coding	down	non-DE	non-DE
ENSG00000271743	AF287957.1	1.08287	1.35771	2.56279	2.42433e-14	5.85677e-13	lncRNA	up	DE	novel
ENSG00000187764	SEMA4D	3.41679	0.862539	1.81823	1.98482e-14	4.91467e-13	protein_coding	up	non-DE	non-DE
ENSG00000144635	DYNC1LI1	4.67211	0.283528	1.21717	1.8629e-14	4.63449e-13	protein_coding	up	non-DE	non-DE
ENSG00000163694	RBM47	2.17094	0.821393	1.76711	2.25339e-14	5.50243e-13	protein_coding	up	non-DE	non-DE
ENSG00000164188	RANBP3L	1.24997	0.864193	1.82032	2.45038e-14	5.9107e-13	protein_coding	up	non-DE	non-DE
ENSG00000065325	GLP2R	2.17878	0.826264	1.77309	2.2671e-14	5.5274e-13	protein_coding	up	non-DE	non-DE
ENSG00000047648	ARHGAP6	0.894365	0.905422	1.87309	2.57747e-14	6.19843e-13	protein_coding	up	non-DE	non-DE
ENSG00000142207	URB1	4.26033	-0.593536	0.662717	2.0555e-14	5.06599e-13	protein_coding	down	non-DE	non-DE
ENSG00000108947	EFNB3	0.163969	0.830407	1.77819	2.77845e-14	6.62119e-13	protein_coding	up	non-DE	non-DE
ENSG00000116741	RGS2	6.57922	0.749031	1.68066	1.97776e-14	4.90484e-13	protein_coding	up	non-DE	non-DE
ENSG00000132382	MYBBP1A	3.94069	-0.528963	0.693053	2.11213e-14	5.19747e-13	protein_coding	down	non-DE	non-DE
ENSG00000136158	SPRY2	6.76943	-0.737886	0.599617	1.99854e-14	4.94093e-13	protein_coding	down	non-DE	non-DE
ENSG00000005073	HOXA11	2.53137	-0.638896	0.642204	2.36342e-14	5.7358e-13	protein_coding	down	non-DE	non-DE
ENSG00000103528	SYT17	1.12226	0.652491	1.57188	2.70218e-14	6.4592e-13	protein_coding	up	non-DE	non-DE
ENSG00000064763	FAR2	-0.592429	0.861278	1.81665	3.01728e-14	7.13716e-13	protein_coding	up	non-DE	non-DE
ENSG00000260948	AL390195.2	0.00187318	-0.62251	0.64954	2.99519e-14	7.10609e-13	lncRNA	down	non-DE	non-DE
ENSG00000162144	CYB561A3	3.77875	0.349049	1.27372	2.28863e-14	5.5628e-13	protein_coding	up	non-DE	non-DE
ENSG00000135622	SEMA4F	2.04746	0.589149	1.50436	2.61755e-14	6.28529e-13	protein_coding	up	non-DE	non-DE
ENSG00000135447	PPP1R1A	-1.14994	-1.2057	0.433558	3.26782e-14	7.67261e-13	protein_coding	down	DE	previously_reported
ENSG00000160867	FGFR4	-0.0332874	-0.854971	0.552877	3.18881e-14	7.49818e-13	protein_coding	down	non-DE	non-DE
ENSG00000134569	LRP4	4.66237	-0.735186	0.600741	2.27091e-14	5.52821e-13	protein_coding	down	non-DE	non-DE
ENSG00000164236	ANKRD33B	0.722268	1.15894	2.23293	3.11058e-14	7.32509e-13	protein_coding	up	DE	previously_reported
ENSG00000147655	RSPO2	4.27999	-0.870164	0.547085	2.39263e-14	5.789e-13	protein_coding	down	non-DE	non-DE
ENSG00000144843	ADPRH	2.62957	0.894456	1.85891	2.78247e-14	6.62119e-13	protein_coding	up	non-DE	non-DE
ENSG00000186283	TOR3A	3.12033	-0.308003	0.807759	2.669e-14	6.39916e-13	protein_coding	down	non-DE	non-DE
ENSG00000151725	CENPU	-0.735053	0.880489	1.841	3.64497e-14	8.47042e-13	protein_coding	up	non-DE	non-DE
ENSG00000286190	AC055839.2	3.58583	-0.76342	0.589098	2.77889e-14	6.62119e-13	protein_coding	down	non-DE	non-DE
ENSG00000255874	LINC00346	4.38166	0.748708	1.68029	2.67858e-14	6.41242e-13	lncRNA	up	non-DE	non-DE
ENSG00000258744	AL132800.1	-0.447085	0.895496	1.86025	3.90557e-14	8.93216e-13	lncRNA	up	non-DE	non-DE
ENSG00000140538	NTRK3	-1.01067	-1.23893	0.423687	3.97708e-14	9.08261e-13	protein_coding	down	DE	previously_reported
ENSG00000146909	NOM1	3.0242	-0.431414	0.741535	3.05631e-14	7.21871e-13	protein_coding	down	non-DE	non-DE
ENSG00000035862	TIMP2	9.17233	0.453573	1.36943	3.00981e-14	7.13011e-13	protein_coding	up	non-DE	non-DE
ENSG00000124839	RAB17	-1.46144	-0.921012	0.528139	4.27921e-14	9.70279e-13	protein_coding	down	non-DE	non-DE
ENSG00000078081	LAMP3	-0.232248	0.881304	1.84204	4.32436e-14	9.79119e-13	protein_coding	up	non-DE	non-DE
ENSG00000078098	FAP	6.12549	0.668978	1.58995	2.97e-14	7.05685e-13	protein_coding	up	non-DE	non-DE
ENSG00000120738	EGR1	7.08159	-0.807843	0.571235	3.06769e-14	7.23483e-13	protein_coding	down	non-DE	non-DE
ENSG00000166024	R3HCC1L	3.22158	0.562597	1.47692	3.42661e-14	8.02171e-13	protein_coding	up	non-DE	non-DE
ENSG00000179542	SLITRK4	2.95768	-1.06197	0.478979	3.59913e-14	8.40079e-13	protein_coding	down	DE	previously_reported
ENSG00000112559	MDFI	3.45644	-1.00289	0.498999	3.4978e-14	8.1763e-13	protein_coding	down	DE	previously_reported
ENSG00000111364	DDX55	2.9995	-0.345479	0.787046	3.63737e-14	8.46515e-13	protein_coding	down	non-DE	non-DE
ENSG00000105991	HOXA1	-0.835866	0.643739	1.56237	4.84662e-14	1.08194e-12	protein_coding	up	non-DE	non-DE
ENSG00000142627	EPHA2	5.50017	-0.691825	0.61907	3.30732e-14	7.75389e-13	protein_coding	down	non-DE	non-DE
ENSG00000147996	CBWD5	3.60879	-0.437853	0.738233	3.6602e-14	8.49338e-13	protein_coding	down	non-DE	non-DE
ENSG00000244617	ASPRV1	3.23944	1.20616	2.30722	3.80756e-14	8.78395e-13	protein_coding	up	DE	previously_reported
ENSG00000119041	GTF3C3	3.59312	0.533966	1.4479	3.68242e-14	8.52003e-13	protein_coding	up	non-DE	non-DE
ENSG00000284194	SCO2	3.00469	0.619765	1.53662	3.87048e-14	8.88269e-13	protein_coding	up	non-DE	non-DE
ENSG00000255921	AC026310.2	0.541248	1.05171	2.07299	4.83296e-14	1.0804e-12	lncRNA	up	DE	novel
ENSG00000122965	RBM19	4.09733	-0.38544	0.765545	3.6099e-14	8.41357e-13	protein_coding	down	non-DE	non-DE
ENSG00000163220	S100A9	1.48248	-1.13936	0.45396	4.49834e-14	1.01273e-12	protein_coding	down	DE	previously_reported
ENSG00000196151	WDSUB1	1.47831	0.38589	1.30667	4.48196e-14	1.01048e-12	protein_coding	up	non-DE	non-DE
ENSG00000145220	LYAR	3.17045	-0.489111	0.712464	3.90423e-14	8.93216e-13	protein_coding	down	non-DE	non-DE
ENSG00000187689	AMTN	4.54128	1.05732	2.08107	3.82595e-14	8.81356e-13	protein_coding	up	DE	previously_reported
ENSG00000154358	OBSCN	2.97697	-0.77436	0.584648	4.07169e-14	9.27201e-13	protein_coding	down	non-DE	non-DE
ENSG00000198795	ZNF521	4.40362	-0.475069	0.719432	3.68149e-14	8.52003e-13	protein_coding	down	non-DE	non-DE
ENSG00000172575	RASGRP1	3.47146	1.10478	2.15065	4.02999e-14	9.19023e-13	protein_coding	up	DE	previously_reported
ENSG00000156113	KCNMA1	8.42364	-0.691368	0.619266	3.87275e-14	8.88269e-13	protein_coding	down	non-DE	non-DE
ENSG00000089006	SNX5	5.04635	-0.571948	0.672708	3.77608e-14	8.72401e-13	protein_coding	down	non-DE	non-DE
ENSG00000179241	LDLRAD3	4.55942	-0.548554	0.683705	3.83603e-14	8.82398e-13	protein_coding	down	non-DE	non-DE
ENSG00000160460	SPTBN4	0.25562	-0.82708	0.563669	5.34681e-14	1.18031e-12	protein_coding	down	non-DE	non-DE
ENSG00000008394	MGST1	4.06932	1.0899	2.12859	4.14031e-14	9.41476e-13	protein_coding	up	DE	previously_reported
ENSG00000267534	S1PR2	2.34397	-0.488303	0.712863	4.60225e-14	1.03466e-12	protein_coding	down	non-DE	non-DE
ENSG00000136156	ITM2B	9.33177	0.317297	1.24599	4.37442e-14	9.89044e-13	protein_coding	up	non-DE	non-DE
ENSG00000278372	MYO19	3.66947	-0.339083	0.790544	4.47664e-14	1.01048e-12	protein_coding	down	non-DE	non-DE
ENSG00000173334	TRIB1	6.58086	-0.481809	0.716079	4.15433e-14	9.43312e-13	protein_coding	down	non-DE	non-DE
ENSG00000157168	NRG1	0.136011	-0.852965	0.553646	6.01667e-14	1.31719e-12	protein_coding	down	non-DE	non-DE
ENSG00000158042	MRPL17	3.63292	-0.519499	0.697614	4.65615e-14	1.04529e-12	protein_coding	down	non-DE	non-DE
ENSG00000206172	HBA1	2.23947	2.06163	4.17458	5.41063e-14	1.19274e-12	protein_coding	up	DE	previously_reported
ENSG00000145824	CXCL14	3.10391	1.17915	2.26443	5.01471e-14	1.11475e-12	protein_coding	up	DE	previously_reported
ENSG00000280789	PAGR1	2.9946	-0.385739	0.765387	5.11304e-14	1.13344e-12	protein_coding	down	non-DE	non-DE
ENSG00000181284	TMEM102	0.987641	0.608947	1.52515	6.05581e-14	1.32294e-12	protein_coding	up	non-DE	non-DE
ENSG00000101158	NELFCD	4.4368	-0.34042	0.789812	4.75694e-14	1.06491e-12	protein_coding	down	non-DE	non-DE
ENSG00000182446	NPLOC4	6.54191	0.312226	1.24162	4.66677e-14	1.0462e-12	protein_coding	up	non-DE	non-DE
ENSG00000151632	AKR1C2	10.1423	0.898864	1.8646	5.32435e-14	1.17699e-12	protein_coding	up	non-DE	non-DE
ENSG00000104361	NIPAL2	2.36722	0.578255	1.49304	5.78373e-14	1.26795e-12	protein_coding	up	non-DE	non-DE
ENSG00000122642	FKBP9	4.41915	0.529806	1.44373	5.08545e-14	1.1289e-12	protein_coding	up	non-DE	non-DE
ENSG00000266412	NCOA4	5.50919	0.422456	1.34021	4.91367e-14	1.09536e-12	protein_coding	up	non-DE	non-DE
ENSG00000132780	NASP	5.29193	-0.286024	0.820159	4.94867e-14	1.10162e-12	protein_coding	down	non-DE	non-DE
ENSG00000117877	CD3EAP	1.81351	-0.681489	0.623521	6.53947e-14	1.4199e-12	protein_coding	down	non-DE	non-DE
ENSG00000172379	ARNT2	1.15499	0.770947	1.70639	6.89396e-14	1.49075e-12	protein_coding	up	non-DE	non-DE
ENSG00000065491	TBC1D22B	4.00891	0.380819	1.30208	5.53521e-14	1.21514e-12	protein_coding	up	non-DE	non-DE
ENSG00000133101	CCNA1	2.56184	1.26173	2.39783	6.41197e-14	1.39412e-12	protein_coding	up	DE	previously_reported
ENSG00000151893	CACUL1	5.6928	0.551215	1.46532	5.25311e-14	1.16286e-12	protein_coding	up	non-DE	non-DE
ENSG00000120332	TNN	-0.848984	1.09306	2.13326	7.9819e-14	1.71201e-12	protein_coding	up	DE	previously_reported
ENSG00000187961	KLHL17	1.98646	-0.503863	0.705216	6.71146e-14	1.45326e-12	protein_coding	down	non-DE	non-DE
ENSG00000135823	STX6	5.28256	-0.424291	0.745205	5.47755e-14	1.20582e-12	protein_coding	down	non-DE	non-DE
ENSG00000100941	PNN	5.71105	-0.412635	0.75125	5.48928e-14	1.20673e-12	protein_coding	down	non-DE	non-DE
ENSG00000119242	CCDC92	3.42823	0.457973	1.37361	6.13029e-14	1.33654e-12	protein_coding	up	non-DE	non-DE
ENSG00000126821	SGPP1	3.9875	0.379242	1.30066	6.40809e-14	1.39412e-12	protein_coding	up	non-DE	non-DE
ENSG00000105426	PTPRS	5.74301	-0.53229	0.691456	6.0596e-14	1.32294e-12	protein_coding	down	non-DE	non-DE
ENSG00000112210	RAB23	3.92472	0.48527	1.39985	6.55513e-14	1.42135e-12	protein_coding	up	non-DE	non-DE
ENSG00000214688	C10orf105	2.83372	0.891874	1.85558	7.55589e-14	1.62723e-12	protein_coding	up	non-DE	non-DE
ENSG00000129244	ATP1B2	1.32662	-0.809767	0.570474	9.04419e-14	1.9243e-12	protein_coding	down	non-DE	non-DE
ENSG00000258484	SPESP1	-0.228652	0.602779	1.51864	1.0301e-13	2.16841e-12	protein_coding	up	non-DE	non-DE
ENSG00000101412	E2F1	-0.475559	0.764689	1.699	1.05919e-13	2.22667e-12	protein_coding	up	non-DE	non-DE
ENSG00000254126	CD8B2	3.12599	0.648842	1.56791	8.10671e-14	1.73643e-12	protein_coding	up	non-DE	non-DE
ENSG00000057019	DCBLD2	5.65835	0.394884	1.31484	7.19515e-14	1.55376e-12	protein_coding	up	non-DE	non-DE
ENSG00000137285	TUBB2B	5.39157	-0.994442	0.50193	7.56917e-14	1.62788e-12	protein_coding	down	non-DE	non-DE
ENSG00000049249	TNFRSF9	1.97967	0.969597	1.95829	9.07166e-14	1.92494e-12	protein_coding	up	non-DE	non-DE
ENSG00000140022	STON2	0.871854	-0.838217	0.559334	1.00841e-13	2.13122e-12	protein_coding	down	non-DE	non-DE
ENSG00000169604	ANTXR1	6.10409	0.532246	1.44618	7.49465e-14	1.61624e-12	protein_coding	up	non-DE	non-DE
ENSG00000125144	MT1G	4.06812	1.66765	3.17697	8.32595e-14	1.78099e-12	protein_coding	up	DE	previously_reported
ENSG00000121594	CD80	-1.23982	1.54837	2.92486	1.14714e-13	2.38629e-12	protein_coding	up	DE	previously_reported
ENSG00000147889	CDKN2A	0.497819	0.829078	1.77655	1.10164e-13	2.30676e-12	protein_coding	up	non-DE	non-DE
ENSG00000158805	ZNF276	3.31464	-0.428169	0.743204	8.88794e-14	1.89609e-12	protein_coding	down	non-DE	non-DE
ENSG00000239305	RNF103	6.06113	0.268003	1.20414	7.89584e-14	1.69584e-12	protein_coding	up	non-DE	non-DE
ENSG00000083828	ZNF586	1.2915	0.43545	1.35233	1.06616e-13	2.23542e-12	protein_coding	up	non-DE	non-DE
ENSG00000166402	TUB	1.92616	-0.507503	0.703439	1.02166e-13	2.1535e-12	protein_coding	down	non-DE	non-DE
ENSG00000117984	CTSD	7.31286	0.580668	1.49554	8.67668e-14	1.85352e-12	protein_coding	up	non-DE	non-DE
ENSG00000042445	RETSAT	3.46642	0.336693	1.26286	9.84074e-14	2.08256e-12	protein_coding	up	non-DE	non-DE
ENSG00000142784	WDTC1	5.42543	0.298405	1.22978	9.05653e-14	1.9243e-12	protein_coding	up	non-DE	non-DE
ENSG00000137207	YIPF3	5.83875	0.265193	1.2018	9.05291e-14	1.9243e-12	protein_coding	up	non-DE	non-DE
ENSG00000178222	RNF212	0.29735	-0.680002	0.624165	1.31405e-13	2.71216e-12	protein_coding	down	non-DE	non-DE
ENSG00000198417	MT1F	1.97791	1.22357	2.33523	1.15247e-13	2.39425e-12	protein_coding	up	DE	previously_reported
ENSG00000205300	AL356414.1	-1.8594	1.47551	2.78083	1.42445e-13	2.92861e-12	lncRNA	up	DE	novel
ENSG00000137338	PGBD1	0.174186	0.648716	1.56777	1.34764e-13	2.77788e-12	protein_coding	up	non-DE	non-DE
ENSG00000106608	URGCP	5.56531	0.3455	1.27059	9.40994e-14	1.99405e-12	protein_coding	up	non-DE	non-DE
ENSG00000123977	DAW1	-0.821821	0.932252	1.90825	1.47228e-13	3.01912e-12	protein_coding	up	non-DE	non-DE
ENSG00000198467	TPM2	4.75578	-0.610856	0.654808	1.01977e-13	2.15236e-12	protein_coding	down	non-DE	non-DE
ENSG00000111728	ST8SIA1	3.30229	-0.738643	0.599303	1.12408e-13	2.34755e-12	protein_coding	down	non-DE	non-DE
ENSG00000270022	Z93241.1	-0.517647	-0.918853	0.528929	1.52116e-13	3.10731e-12	lncRNA	down	non-DE	non-DE
ENSG00000076604	TRAF4	5.13454	-0.677592	0.625208	1.06337e-13	2.23251e-12	protein_coding	down	non-DE	non-DE
ENSG00000104907	TRMT1	3.30972	-0.51995	0.697396	1.16813e-13	2.4236e-12	protein_coding	down	non-DE	non-DE
ENSG00000128059	PPAT	2.64144	-0.464935	0.724504	1.2519e-13	2.58725e-12	protein_coding	down	non-DE	non-DE
ENSG00000247077	PGAM5	3.16414	-0.375497	0.77084	1.20915e-13	2.50216e-12	protein_coding	down	non-DE	non-DE
ENSG00000135945	REV1	4.34535	-0.368834	0.774408	1.11984e-13	2.34178e-12	protein_coding	down	non-DE	non-DE
ENSG00000112159	MDN1	4.51715	-0.682478	0.623094	1.13916e-13	2.37592e-12	protein_coding	down	non-DE	non-DE
ENSG00000070770	CSNK2A2	6.03329	0.364848	1.28775	1.14497e-13	2.3849e-12	protein_coding	up	non-DE	non-DE
ENSG00000170091	NSG2	-1.17813	1.00634	2.00881	1.78279e-13	3.59092e-12	protein_coding	up	DE	previously_reported
ENSG00000055483	AC022966.1	5.72066	-0.389847	0.763211	1.18323e-13	2.45172e-12	protein_coding	down	non-DE	non-DE
ENSG00000188921	HACD4	1.68019	0.65668	1.57645	1.5082e-13	3.08481e-12	protein_coding	up	non-DE	non-DE
ENSG00000129451	KLK10	0.665831	-1.07113	0.475947	1.65877e-13	3.37106e-12	protein_coding	down	DE	previously_reported
ENSG00000274422	AC245060.5	1.41903	-0.733741	0.601343	1.67558e-13	3.40088e-12	lncRNA	down	non-DE	non-DE
ENSG00000123329	ARHGAP9	-0.828501	1.06279	2.08897	1.98458e-13	3.94727e-12	protein_coding	up	DE	previously_reported
ENSG00000115009	CCL20	9.95684	1.15337	2.22433	1.44209e-13	2.96105e-12	protein_coding	up	DE	previously_reported
ENSG00000275180	AC048341.2	-0.0449773	-0.836697	0.559924	1.94667e-13	3.87673e-12	lncRNA	down	non-DE	non-DE
ENSG00000185684	EP400P1	3.29549	-0.326303	0.797578	1.47943e-13	3.02986e-12	transcribed_unprocessed_pseudogene	down	non-DE	non-DE
ENSG00000136997	MYC	5.59727	-0.700913	0.615183	1.39562e-13	2.87306e-12	protein_coding	down	non-DE	non-DE
ENSG00000184661	CDCA2	-0.398006	0.748699	1.68028	2.11373e-13	4.17277e-12	protein_coding	up	non-DE	non-DE
ENSG00000172594	SMPDL3A	1.81255	0.409229	1.32798	1.81421e-13	3.64496e-12	protein_coding	up	non-DE	non-DE
ENSG00000173588	CEP83	1.67128	-0.564229	0.676317	1.94339e-13	3.87507e-12	protein_coding	down	non-DE	non-DE
ENSG00000071894	CPSF1	4.38649	-0.416021	0.749489	1.59177e-13	3.24321e-12	protein_coding	down	non-DE	non-DE
ENSG00000101745	ANKRD12	7.01481	0.395933	1.31579	1.57095e-13	3.2049e-12	protein_coding	up	non-DE	non-DE
ENSG00000180730	SHISA2	3.33023	-0.839928	0.558671	1.75905e-13	3.55212e-12	protein_coding	down	non-DE	non-DE
ENSG00000287828	AL354743.2	-1.23588	-0.936331	0.52256	2.44241e-13	4.76826e-12	lncRNA	down	non-DE	non-DE
ENSG00000123143	PKN1	5.00294	0.414729	1.33305	1.60036e-13	3.25652e-12	protein_coding	up	non-DE	non-DE
ENSG00000123609	NMI	4.10994	0.707261	1.6327	1.73853e-13	3.52412e-12	protein_coding	up	non-DE	non-DE
ENSG00000181773	GPR3	-0.418871	-0.638634	0.642321	2.55962e-13	4.96655e-12	protein_coding	down	non-DE	non-DE
ENSG00000249859	PVT1	2.78643	-0.62091	0.65026	2.01934e-13	4.00137e-12	lncRNA	down	non-DE	non-DE
ENSG00000171723	GPHN	2.54255	-0.466165	0.723886	2.05146e-13	4.05488e-12	protein_coding	down	non-DE	non-DE
ENSG00000111799	COL12A1	8.25727	-0.666767	0.629917	1.80745e-13	3.63598e-12	protein_coding	down	non-DE	non-DE
ENSG00000114742	WDR48	4.90618	0.384687	1.30558	1.75547e-13	3.5494e-12	protein_coding	up	non-DE	non-DE
ENSG00000110237	ARHGEF17	4.18797	-0.672259	0.627523	1.83631e-13	3.6847e-12	protein_coding	down	non-DE	non-DE
ENSG00000145912	NHP2	3.80512	-0.5004	0.706911	1.88464e-13	3.77213e-12	protein_coding	down	non-DE	non-DE
ENSG00000145335	SNCA	-0.486664	-1.07376	0.475081	2.64727e-13	5.13034e-12	protein_coding	down	DE	previously_reported
ENSG00000182220	ATP6AP2	6.13907	0.332555	1.25924	1.75038e-13	3.54362e-12	protein_coding	up	non-DE	non-DE
ENSG00000269713	NBPF9	5.18151	-0.423941	0.745385	1.78216e-13	3.59092e-12	protein_coding	down	non-DE	non-DE
ENSG00000168917	SLC35G2	4.9121	0.456311	1.37203	1.84456e-13	3.69657e-12	protein_coding	up	non-DE	non-DE
ENSG00000005108	THSD7A	1.88308	-1.14543	0.452054	2.37994e-13	4.65202e-12	protein_coding	down	DE	previously_reported
ENSG00000187210	GCNT1	2.31561	-0.968548	0.51102	2.24538e-13	4.41074e-12	protein_coding	down	non-DE	non-DE
ENSG00000086289	EPDR1	0.924552	0.727324	1.65557	2.53276e-13	4.93251e-12	protein_coding	up	non-DE	non-DE
ENSG00000173376	NDNF	5.1392	-0.533348	0.690949	1.90457e-13	3.80723e-12	protein_coding	down	non-DE	non-DE
ENSG00000169918	OTUD7A	1.89907	0.616499	1.53315	2.37969e-13	4.65202e-12	protein_coding	up	non-DE	non-DE
ENSG00000198925	ATG9A	5.02683	0.391115	1.31141	1.93221e-13	3.85761e-12	protein_coding	up	non-DE	non-DE
ENSG00000122547	EEPD1	-0.803196	-0.870203	0.54707	3.02392e-13	5.77566e-12	protein_coding	down	non-DE	non-DE
ENSG00000116977	LGALS8	5.39825	0.502303	1.41647	1.98926e-13	3.95163e-12	protein_coding	up	non-DE	non-DE
ENSG00000116885	OSCP1	0.499768	0.504892	1.41902	2.80173e-13	5.38367e-12	protein_coding	up	non-DE	non-DE
ENSG00000129226	CD68	5.99452	0.389697	1.31012	1.99676e-13	3.96157e-12	protein_coding	up	non-DE	non-DE
ENSG00000100997	ABHD12	4.68326	0.339484	1.2653	2.04987e-13	4.05488e-12	protein_coding	up	non-DE	non-DE
ENSG00000243444	PALM2	1.78089	-0.743015	0.597489	2.55731e-13	4.96655e-12	protein_coding	down	non-DE	non-DE
ENSG00000126870	WDR60	3.69577	-0.718054	0.607917	2.29259e-13	4.49234e-12	protein_coding	down	non-DE	non-DE
ENSG00000120549	KIAA1217	4.45883	0.819752	1.7651	2.25057e-13	4.41546e-12	protein_coding	up	non-DE	non-DE
ENSG00000151726	ACSL1	4.99487	0.527845	1.44177	2.18461e-13	4.30734e-12	protein_coding	up	non-DE	non-DE
ENSG00000276107	AC037198.1	-1.18453	-1.08103	0.472692	3.35744e-13	6.33642e-12	lncRNA	down	DE	novel
ENSG00000102359	SRPX2	6.62071	0.568314	1.48279	2.19496e-13	4.32238e-12	protein_coding	up	non-DE	non-DE
ENSG00000177426	TGIF1	7.26071	-0.384097	0.766258	2.23636e-13	4.39845e-12	protein_coding	down	non-DE	non-DE
ENSG00000121297	TSHZ3	3.72417	0.351761	1.27612	2.45048e-13	4.77813e-12	protein_coding	up	non-DE	non-DE
ENSG00000273297	AC009275.1	0.399346	0.780952	1.71826	3.24198e-13	6.16988e-12	lncRNA	up	non-DE	non-DE
ENSG00000105928	GSDME	2.89289	0.629407	1.54693	2.65433e-13	5.13774e-12	protein_coding	up	non-DE	non-DE
ENSG00000118407	FILIP1	0.951968	0.900015	1.86609	3.27203e-13	6.21614e-12	protein_coding	up	non-DE	non-DE
ENSG00000095777	MYO3A	0.251012	0.84768	1.7996	3.49979e-13	6.5816e-12	protein_coding	up	non-DE	non-DE
ENSG00000148481	MINDY3	3.04806	0.486532	1.40107	2.73893e-13	5.27576e-12	protein_coding	up	non-DE	non-DE
ENSG00000174032	SLC25A30	2.94527	-0.511758	0.701367	2.75856e-13	5.30713e-12	protein_coding	down	non-DE	non-DE
ENSG00000006756	ARSD	2.42911	0.410934	1.32955	2.98736e-13	5.71269e-12	protein_coding	up	non-DE	non-DE
ENSG00000159720	ATP6V0D1	4.94383	0.480703	1.39542	2.55192e-13	4.96374e-12	protein_coding	up	non-DE	non-DE
ENSG00000005884	ITGA3	4.23491	0.623319	1.54041	2.71198e-13	5.23656e-12	protein_coding	up	non-DE	non-DE
ENSG00000078399	HOXA9	2.45572	-0.60002	0.659745	3.09271e-13	5.89993e-12	protein_coding	down	non-DE	non-DE
ENSG00000272235	AL590438.1	0.00721026	-0.874179	0.545564	3.86143e-13	7.1935e-12	lncRNA	down	non-DE	non-DE
ENSG00000269906	AL606834.1	-0.140028	-0.773482	0.585004	3.97431e-13	7.38613e-12	lncRNA	down	non-DE	non-DE
ENSG00000134759	ELP2	4.90066	-0.353058	0.782923	2.72596e-13	5.25716e-12	protein_coding	down	non-DE	non-DE
ENSG00000006062	MAP3K14	2.12825	-0.534439	0.690427	3.33906e-13	6.30924e-12	protein_coding	down	non-DE	non-DE
ENSG00000273143	AL355512.1	-0.682635	1.18475	2.27323	4.17881e-13	7.69443e-12	lncRNA	up	DE	novel
ENSG00000167766	ZNF83	4.33639	-0.443365	0.735417	2.84713e-13	5.46428e-12	protein_coding	down	non-DE	non-DE
ENSG00000103978	TMEM87A	5.65463	0.251379	1.19034	2.71092e-13	5.23656e-12	protein_coding	up	non-DE	non-DE
ENSG00000129595	EPB41L4A	2.33723	0.457962	1.3736	3.33221e-13	6.30623e-12	protein_coding	up	non-DE	non-DE
ENSG00000037897	METTL1	2.36882	-0.516351	0.699138	3.38087e-13	6.37306e-12	protein_coding	down	non-DE	non-DE
ENSG00000196581	AJAP1	1.04937	1.29735	2.45778	3.76636e-13	7.04119e-12	protein_coding	up	DE	previously_reported
ENSG00000006377	DLX6	0.494989	-0.635368	0.643777	4.17651e-13	7.69443e-12	protein_coding	down	non-DE	non-DE
ENSG00000189143	CLDN4	0.357523	-1.30782	0.403932	4.19837e-13	7.7215e-12	protein_coding	down	DE	novel
ENSG00000112320	SOBP	5.7564	-0.461111	0.726427	2.92877e-13	5.61419e-12	protein_coding	down	non-DE	non-DE
ENSG00000126062	TMEM115	5.00357	0.511123	1.42516	2.97723e-13	5.70018e-12	protein_coding	up	non-DE	non-DE
ENSG00000260920	AL031985.3	0.775024	-0.580286	0.668831	4.10698e-13	7.57977e-12	lncRNA	down	non-DE	non-DE
ENSG00000093134	VNN3	-0.319575	1.37822	2.59948	4.56209e-13	8.35173e-12	protein_coding	up	DE	previously_reported
ENSG00000111752	PHC1	4.14358	-0.322448	0.799712	3.18775e-13	6.07395e-12	protein_coding	down	non-DE	non-DE
ENSG00000121797	CCRL2	2.43277	1.11538	2.16652	3.80674e-13	7.09995e-12	protein_coding	up	DE	previously_reported
ENSG00000156869	FRRS1	-0.753766	0.678547	1.60053	4.81386e-13	8.77217e-12	protein_coding	up	non-DE	non-DE
ENSG00000253910	PCDHGB2	0.584286	0.523271	1.43721	4.42941e-13	8.137e-12	protein_coding	up	non-DE	non-DE
ENSG00000246214	AC024588.1	-1.11525	0.609648	1.52589	4.93466e-13	8.96143e-12	lncRNA	up	non-DE	non-DE
ENSG00000183579	ZNRF3	2.60738	-0.405992	0.754717	3.75923e-13	7.04119e-12	protein_coding	down	non-DE	non-DE
ENSG00000139154	AEBP2	4.65884	-0.303836	0.810095	3.27413e-13	6.21614e-12	protein_coding	down	non-DE	non-DE
ENSG00000107186	MPDZ	4.81766	-0.366955	0.775417	3.3335e-13	6.30623e-12	protein_coding	down	non-DE	non-DE
ENSG00000166197	NOLC1	5.80255	-0.350332	0.784404	3.31379e-13	6.28393e-12	protein_coding	down	non-DE	non-DE
ENSG00000075945	KIFAP3	4.19736	0.422401	1.34016	3.52117e-13	6.61396e-12	protein_coding	up	non-DE	non-DE
ENSG00000090889	KIF4A	-0.914052	0.872611	1.83097	5.24511e-13	9.47103e-12	protein_coding	up	non-DE	non-DE
ENSG00000033627	ATP6V0A1	5.90453	-0.345923	0.786805	3.41156e-13	6.42329e-12	protein_coding	down	non-DE	non-DE
ENSG00000120318	ARAP3	2.81288	0.416127	1.33434	4.06598e-13	7.53036e-12	protein_coding	up	non-DE	non-DE
ENSG00000214194	SMIM30	1.51821	0.681055	1.60331	4.55983e-13	8.35173e-12	protein_coding	up	non-DE	non-DE
ENSG00000140400	MAN2C1	4.79733	-0.470925	0.721502	3.59649e-13	6.74746e-12	protein_coding	down	non-DE	non-DE
ENSG00000137266	SLC22A23	4.22304	0.75888	1.69218	3.80452e-13	7.09995e-12	protein_coding	up	non-DE	non-DE
ENSG00000260727	SLC7A5P1	0.0983802	-0.830307	0.562409	5.326e-13	9.60617e-12	unprocessed_pseudogene	down	non-DE	non-DE
ENSG00000127054	INTS11	4.62231	-0.289063	0.818434	3.7624e-13	7.04119e-12	protein_coding	down	non-DE	non-DE
ENSG00000163935	SFMBT1	3.89994	0.32394	1.25174	3.97879e-13	7.38613e-12	protein_coding	up	non-DE	non-DE
ENSG00000154328	NEIL2	1.28886	-0.421764	0.746511	4.9704e-13	9.00574e-12	protein_coding	down	non-DE	non-DE
ENSG00000197182	MIRLET7BHG	2.69063	-0.427043	0.743785	4.48105e-13	8.22234e-12	lncRNA	down	non-DE	non-DE
ENSG00000159348	CYB5R1	4.034	0.387107	1.30777	4.02156e-13	7.4568e-12	protein_coding	up	non-DE	non-DE
ENSG00000114993	RTKN	4.89384	-0.320496	0.800795	3.88994e-13	7.23812e-12	protein_coding	down	non-DE	non-DE
ENSG00000189308	LIN54	4.0573	0.341079	1.2667	4.0821e-13	7.55141e-12	protein_coding	up	non-DE	non-DE
ENSG00000287723	AP005901.6	-0.337753	-0.619196	0.651034	5.89881e-13	1.05554e-11	lncRNA	down	non-DE	non-DE
ENSG00000261522	AL845331.3	-0.818651	-1.71151	0.30534	6.24426e-13	1.11109e-11	transcribed_unprocessed_pseudogene	down	DE	previously_reported
ENSG00000175556	LONRF3	3.09215	-0.612881	0.65389	4.59366e-13	8.39984e-12	protein_coding	down	non-DE	non-DE
ENSG00000159251	ACTC1	1.09672	-1.11608	0.461345	5.51117e-13	9.90638e-12	protein_coding	down	DE	previously_reported
ENSG00000111912	NCOA7	6.66126	0.578117	1.4929	4.09528e-13	7.56696e-12	protein_coding	up	non-DE	non-DE
ENSG00000271811	Z97200.1	0.605383	-0.824629	0.564628	5.94462e-13	1.06253e-11	lncRNA	down	non-DE	non-DE
ENSG00000019582	CD74	3.32638	-0.90348	0.534596	4.66984e-13	8.52931e-12	protein_coding	down	non-DE	non-DE
ENSG00000198690	FAN1	3.60672	-0.449133	0.732483	4.83173e-13	8.78457e-12	protein_coding	down	non-DE	non-DE
ENSG00000164488	DACT2	0.0794476	0.962095	1.94814	6.42855e-13	1.13877e-11	protein_coding	up	non-DE	non-DE
ENSG00000179148	ALOXE3	0.155816	1.15888	2.23284	6.55527e-13	1.15863e-11	protein_coding	up	DE	previously_reported
ENSG00000103365	GGA2	4.53655	-0.410594	0.752314	4.69465e-13	8.56476e-12	protein_coding	down	non-DE	non-DE
ENSG00000135090	TAOK3	3.7831	0.285763	1.21905	4.94102e-13	8.96273e-12	protein_coding	up	non-DE	non-DE
ENSG00000175567	UCP2	3.41431	1.12891	2.18693	5.24409e-13	9.47103e-12	protein_coding	up	DE	previously_reported
ENSG00000134262	AP4B1	2.59507	-0.36426	0.776867	5.69074e-13	1.01945e-11	protein_coding	down	non-DE	non-DE
ENSG00000164292	RHOBTB3	5.48287	-0.525317	0.694806	4.82482e-13	8.78206e-12	protein_coding	down	non-DE	non-DE
ENSG00000111196	MAGOHB	1.72415	-0.508803	0.702805	6.18113e-13	1.10109e-11	protein_coding	down	non-DE	non-DE
ENSG00000164182	NDUFAF2	3.57354	-0.403013	0.756277	5.60709e-13	1.00674e-11	protein_coding	down	non-DE	non-DE
ENSG00000135454	B4GALNT1	1.28115	0.740247	1.67046	6.88731e-13	1.20874e-11	protein_coding	up	non-DE	non-DE
ENSG00000068745	IP6K2	5.05291	0.290833	1.22335	5.21952e-13	9.44633e-12	protein_coding	up	non-DE	non-DE
ENSG00000132286	TIMM10B	4.20957	-0.510142	0.702154	5.46993e-13	9.85457e-12	protein_coding	down	non-DE	non-DE
ENSG00000111450	STX2	3.89815	0.322054	1.25011	5.63415e-13	1.01045e-11	protein_coding	up	non-DE	non-DE
ENSG00000146411	SLC2A12	0.880383	0.642491	1.56102	7.34882e-13	1.28317e-11	protein_coding	up	non-DE	non-DE
ENSG00000104886	PLEKHJ1	2.38118	-0.397138	0.759363	6.49712e-13	1.14963e-11	protein_coding	down	non-DE	non-DE
ENSG00000078124	ACER3	3.25618	0.491688	1.40609	6.08179e-13	1.08583e-11	protein_coding	up	non-DE	non-DE
ENSG00000133606	MKRN1	6.29939	0.266173	1.20261	5.48859e-13	9.87698e-12	protein_coding	up	non-DE	non-DE
ENSG00000151498	ACAD8	3.1419	-0.460201	0.726885	6.36916e-13	1.13078e-11	protein_coding	down	non-DE	non-DE
ENSG00000160193	WDR4	1.99104	-0.494613	0.709752	7.09687e-13	1.24328e-11	protein_coding	down	non-DE	non-DE
ENSG00000121716	PILRB	3.07146	-0.419708	0.747576	6.6091e-13	1.16555e-11	protein_coding	down	non-DE	non-DE
ENSG00000248690	HAS2-AS1	0.308632	-0.662451	0.631804	8.47439e-13	1.4652e-11	lncRNA	down	non-DE	non-DE
ENSG00000124479	NDP	4.26655	1.04873	2.06871	6.31137e-13	1.12177e-11	protein_coding	up	DE	previously_reported
ENSG00000243646	IL10RB	3.45378	0.633732	1.55157	6.58457e-13	1.16252e-11	protein_coding	up	non-DE	non-DE
ENSG00000273812	BX640514.2	0.00965738	0.725661	1.65366	8.83495e-13	1.52091e-11	lncRNA	up	non-DE	non-DE
ENSG00000226380	AC016831.1	1.64442	-0.891425	0.539081	7.79091e-13	1.35589e-11	lncRNA	down	non-DE	non-DE
ENSG00000109705	NKX3-2	2.27965	-0.601199	0.659206	7.40278e-13	1.29117e-11	protein_coding	down	non-DE	non-DE
ENSG00000023909	GCLM	7.02783	0.691486	1.61495	6.13487e-13	1.09407e-11	protein_coding	up	non-DE	non-DE
ENSG00000144455	SUMF1	3.57492	0.487462	1.40198	6.67893e-13	1.17656e-11	protein_coding	up	non-DE	non-DE
ENSG00000125354	SEPT6	3.58036	-0.60358	0.658119	6.83768e-13	1.20186e-11	protein_coding	down	non-DE	non-DE
ENSG00000224609	AC093425.1	-0.879885	0.843098	1.7939	1.00449e-12	1.71065e-11	lncRNA	up	non-DE	non-DE
ENSG00000132661	NXT1	3.94288	-0.487138	0.713439	6.82546e-13	1.20104e-11	protein_coding	down	non-DE	non-DE
ENSG00000143882	ATP6V1C2	1.2623	1.14356	2.20925	8.55677e-13	1.47784e-11	protein_coding	up	DE	previously_reported
ENSG00000197785	ATAD3A	3.91694	-0.384691	0.765943	6.89209e-13	1.20874e-11	protein_coding	down	non-DE	non-DE
ENSG00000023318	ERP44	5.85082	0.250853	1.18991	6.41613e-13	1.13784e-11	protein_coding	up	non-DE	non-DE
ENSG00000165526	RPUSD4	3.38275	-0.393145	0.761468	7.27203e-13	1.27116e-11	protein_coding	down	non-DE	non-DE
ENSG00000174130	TLR6	1.72722	0.565393	1.47979	8.34809e-13	1.4481e-11	protein_coding	up	non-DE	non-DE
ENSG00000281398	SNHG4	1.53503	-0.406582	0.754409	8.59152e-13	1.4813e-11	lncRNA	down	non-DE	non-DE
ENSG00000175832	ETV4	0.609682	0.556248	1.47044	9.93196e-13	1.69323e-11	protein_coding	up	non-DE	non-DE
ENSG00000127920	GNG11	2.40151	0.567618	1.48207	8.59551e-13	1.4813e-11	protein_coding	up	non-DE	non-DE
ENSG00000136527	TRA2B	6.36216	-0.357936	0.78028	7.1194e-13	1.24585e-11	protein_coding	down	non-DE	non-DE
ENSG00000138074	SLC5A6	3.19393	-0.479739	0.717108	8.12341e-13	1.41067e-11	protein_coding	down	non-DE	non-DE
ENSG00000226471	Z93930.2	-0.546222	-0.490427	0.711814	1.14591e-12	1.92872e-11	lncRNA	down	non-DE	non-DE
ENSG00000185565	LSAMP	0.0282128	-1.03868	0.486773	1.11487e-12	1.88048e-11	protein_coding	down	DE	previously_reported
ENSG00000101825	MXRA5	4.43862	0.736531	1.66616	7.83925e-13	1.36281e-11	protein_coding	up	non-DE	non-DE
ENSG00000259094	AC013457.1	-1.38315	-0.983067	0.505903	1.19621e-12	2.00276e-11	lncRNA	down	non-DE	non-DE
ENSG00000052749	RRP12	4.90907	-0.377899	0.769558	7.77477e-13	1.35457e-11	protein_coding	down	non-DE	non-DE
ENSG00000177854	TMEM187	0.619388	0.529833	1.44376	1.11858e-12	1.88473e-11	protein_coding	up	non-DE	non-DE
ENSG00000166946	CCNDBP1	4.05507	0.349732	1.27432	8.47148e-13	1.4652e-11	protein_coding	up	non-DE	non-DE
ENSG00000169083	AR	2.56458	-0.650613	0.637009	9.63549e-13	1.648e-11	protein_coding	down	non-DE	non-DE
ENSG00000170561	IRX2	1.63467	0.878692	1.83871	1.06734e-12	1.80413e-11	protein_coding	up	non-DE	non-DE
ENSG00000138668	HNRNPD	6.63702	-0.301382	0.811475	8.45948e-13	1.4652e-11	protein_coding	down	non-DE	non-DE
ENSG00000140678	ITGAX	0.0349599	0.895801	1.86064	1.24338e-12	2.07736e-11	protein_coding	up	non-DE	non-DE
ENSG00000130477	UNC13A	-0.190807	1.52069	2.86929	1.27042e-12	2.1203e-11	protein_coding	up	DE	previously_reported
ENSG00000159208	CIART	2.49335	0.476465	1.39133	1.03371e-12	1.75289e-11	protein_coding	up	non-DE	non-DE
ENSG00000178385	PLEKHM3	3.05359	0.621639	1.53862	9.72615e-13	1.66172e-11	protein_coding	up	non-DE	non-DE
ENSG00000147119	CHST7	3.45998	0.558163	1.47239	9.57718e-13	1.63979e-11	protein_coding	up	non-DE	non-DE
ENSG00000221926	TRIM16	2.75487	0.652687	1.57209	1.01411e-12	1.72518e-11	protein_coding	up	non-DE	non-DE
ENSG00000179981	TSHZ1	3.42252	-0.408579	0.753365	9.56361e-13	1.63924e-11	protein_coding	down	non-DE	non-DE
ENSG00000164176	EDIL3	8.98419	-0.482383	0.715794	9.30893e-13	1.59904e-11	protein_coding	down	non-DE	non-DE
ENSG00000198663	C6orf89	5.22415	0.422518	1.34026	9.22282e-13	1.58597e-11	protein_coding	up	non-DE	non-DE
ENSG00000154930	ACSS1	-0.359831	-0.613448	0.653633	1.40995e-12	2.33599e-11	protein_coding	down	non-DE	non-DE
ENSG00000116761	CTH	3.89204	-0.568861	0.674149	9.84384e-13	1.68002e-11	protein_coding	down	non-DE	non-DE
ENSG00000134313	KIDINS220	5.73559	0.355701	1.27961	9.33321e-13	1.60148e-11	protein_coding	up	non-DE	non-DE
ENSG00000166920	C15orf48	4.24577	1.1809	2.26719	1.04457e-12	1.76753e-11	protein_coding	up	DE	previously_reported
ENSG00000067177	PHKA1	2.46286	-0.437024	0.738657	1.15603e-12	1.94164e-11	protein_coding	down	non-DE	non-DE
ENSG00000163882	POLR2H	4.25324	-0.347953	0.785698	1.02369e-12	1.73776e-11	protein_coding	down	non-DE	non-DE
ENSG00000124882	EREG	5.69078	1.53625	2.90039	1.04071e-12	1.76288e-11	protein_coding	up	DE	previously_reported
ENSG00000174007	CEP19	1.52498	0.389133	1.30961	1.32547e-12	2.20522e-11	protein_coding	up	non-DE	non-DE
ENSG00000164134	NAA15	4.96749	-0.354867	0.781942	1.01936e-12	1.73225e-11	protein_coding	down	non-DE	non-DE
ENSG00000111696	NT5DC3	3.00219	-0.612181	0.654207	1.16592e-12	1.95411e-11	protein_coding	down	non-DE	non-DE
ENSG00000133639	BTG1	8.6052	-0.406551	0.754425	1.08889e-12	1.8386e-11	protein_coding	down	non-DE	non-DE
ENSG00000117069	ST6GALNAC5	1.44697	1.18046	2.2665	1.39313e-12	2.31054e-11	protein_coding	up	DE	previously_reported
ENSG00000105186	ANKRD27	4.13973	0.349137	1.2738	1.16306e-12	1.95138e-11	protein_coding	up	non-DE	non-DE
ENSG00000111641	NOP2	4.5521	-0.509315	0.702556	1.15586e-12	1.94164e-11	protein_coding	down	non-DE	non-DE
ENSG00000118960	HS1BP3	1.43987	0.675581	1.59724	1.54069e-12	2.52655e-11	protein_coding	up	non-DE	non-DE
ENSG00000259642	ST20-AS1	1.45322	0.391061	1.31136	1.53356e-12	2.51973e-11	lncRNA	up	non-DE	non-DE
ENSG00000040487	PQLC2	2.43401	0.553848	1.468	1.41592e-12	2.34344e-11	protein_coding	up	non-DE	non-DE
ENSG00000253210	AC040970.1	2.94745	0.577898	1.49267	1.35791e-12	2.25683e-11	lncRNA	up	non-DE	non-DE
ENSG00000001497	LAS1L	3.66692	-0.323236	0.799275	1.28048e-12	2.13485e-11	protein_coding	down	non-DE	non-DE
ENSG00000151117	TMEM86A	0.34431	0.794535	1.73452	1.71712e-12	2.77254e-11	protein_coding	up	non-DE	non-DE
ENSG00000064042	LIMCH1	5.18331	-0.657656	0.633907	1.21429e-12	2.0309e-11	protein_coding	down	non-DE	non-DE
ENSG00000187514	PTMA	8.90039	-0.433753	0.740334	1.28991e-12	2.14832e-11	protein_coding	down	non-DE	non-DE
ENSG00000146409	SLC18B1	0.568507	1.11833	2.17095	1.71397e-12	2.77029e-11	protein_coding	up	DE	previously_reported
ENSG00000213397	HAUS7	1.52161	-0.630299	0.646043	1.59909e-12	2.60582e-11	protein_coding	down	non-DE	non-DE
ENSG00000188060	RAB42	0.460241	0.459963	1.37551	1.77784e-12	2.85478e-11	protein_coding	up	non-DE	non-DE
ENSG00000196812	ZSCAN16	-0.780947	0.794147	1.73405	1.96667e-12	3.11838e-11	protein_coding	up	non-DE	non-DE
ENSG00000131373	HACL1	2.56785	-0.382045	0.767349	1.50174e-12	2.47257e-11	protein_coding	down	non-DE	non-DE
ENSG00000254093	PINX1	2.81567	-0.584343	0.666953	1.48998e-12	2.45831e-11	protein_coding	down	non-DE	non-DE
ENSG00000168546	GFRA2	3.63162	0.70584	1.63109	1.39028e-12	2.30822e-11	protein_coding	up	non-DE	non-DE
ENSG00000171617	ENC1	2.9853	-0.688596	0.620457	1.48523e-12	2.45302e-11	protein_coding	down	non-DE	non-DE
ENSG00000133619	KRBA1	3.14312	-0.374397	0.771428	1.49197e-12	2.45904e-11	protein_coding	down	non-DE	non-DE
ENSG00000131845	AC005261.1	1.42767	0.630519	1.54812	1.74403e-12	2.81028e-11	protein_coding	up	non-DE	non-DE
ENSG00000108556	CHRNE	0.596527	-0.540658	0.687457	1.8748e-12	2.99063e-11	protein_coding	down	non-DE	non-DE
ENSG00000007402	CACNA2D2	0.283954	-0.762261	0.589572	1.95827e-12	3.10816e-11	protein_coding	down	non-DE	non-DE
ENSG00000187775	DNAH17	0.283344	1.12688	2.18386	1.98953e-12	3.14833e-11	protein_coding	up	DE	novel
ENSG00000172766	NAA16	3.24414	-0.35005	0.784557	1.56752e-12	2.56492e-11	protein_coding	down	non-DE	non-DE
ENSG00000158220	ESYT3	1.74494	-0.665643	0.630408	1.79037e-12	2.87038e-11	protein_coding	down	non-DE	non-DE
ENSG00000198873	GRK5	4.72159	-0.492981	0.710555	1.43953e-12	2.38002e-11	protein_coding	down	non-DE	non-DE
ENSG00000151883	PARP8	1.97687	0.590572	1.50584	1.79475e-12	2.87449e-11	protein_coding	up	non-DE	non-DE
ENSG00000154114	TBCEL	2.82906	0.557661	1.47188	1.66589e-12	2.70912e-11	protein_coding	up	non-DE	non-DE
ENSG00000261644	AC007728.2	1.53236	0.550095	1.46418	1.90064e-12	3.02274e-11	lncRNA	up	non-DE	non-DE
ENSG00000075142	SRI	4.10408	-0.490721	0.711669	1.52118e-12	2.50199e-11	protein_coding	down	non-DE	non-DE
ENSG00000152049	KCNE4	3.83159	0.617533	1.53425	1.61113e-12	2.62275e-11	protein_coding	up	non-DE	non-DE
ENSG00000082781	ITGB5	8.37426	0.428752	1.34607	1.5699e-12	2.56617e-11	protein_coding	up	non-DE	non-DE
ENSG00000113578	FGF1	6.32174	-1.19059	0.438125	1.54089e-12	2.52655e-11	protein_coding	down	DE	previously_reported
ENSG00000103264	FBXO31	4.52076	-0.503134	0.705572	1.58242e-12	2.58396e-11	protein_coding	down	non-DE	non-DE
ENSG00000090615	GOLGA3	6.9313	-0.374859	0.771181	1.55155e-12	2.54141e-11	protein_coding	down	non-DE	non-DE
ENSG00000138613	APH1B	2.87947	0.380481	1.30178	1.79908e-12	2.87853e-11	protein_coding	up	non-DE	non-DE
ENSG00000126953	TIMM8A	1.18364	-0.45187	0.731094	2.10648e-12	3.31344e-11	protein_coding	down	non-DE	non-DE
ENSG00000109065	NAT9	3.91469	-0.305934	0.808918	1.69651e-12	2.74486e-11	protein_coding	down	non-DE	non-DE
ENSG00000129467	ADCY4	-0.134004	0.858732	1.81344	2.38809e-12	3.70878e-11	protein_coding	up	non-DE	non-DE
ENSG00000078902	TOLLIP	5.37396	0.360996	1.28431	1.58941e-12	2.59272e-11	protein_coding	up	non-DE	non-DE
ENSG00000196756	SNHG17	3.79697	-0.52445	0.695224	1.77884e-12	2.85478e-11	lncRNA	down	non-DE	non-DE
ENSG00000161960	EIF4A1	8.7201	-0.339798	0.790152	1.72202e-12	2.77764e-11	protein_coding	down	non-DE	non-DE
ENSG00000183010	PYCR1	4.99985	-0.628231	0.646969	1.67319e-12	2.71542e-11	protein_coding	down	non-DE	non-DE
ENSG00000168495	POLR3D	5.02495	-0.477596	0.718173	1.6757e-12	2.71672e-11	protein_coding	down	non-DE	non-DE
ENSG00000117899	MESD	4.99135	-0.265317	0.832016	1.67245e-12	2.71542e-11	protein_coding	down	non-DE	non-DE
ENSG00000256060	TRAPPC2B	0.759861	0.78299	1.72069	2.35537e-12	3.66874e-11	protein_coding	up	non-DE	non-DE
ENSG00000119938	PPP1R3C	6.14376	-0.649872	0.637337	1.69534e-12	2.74486e-11	protein_coding	down	non-DE	non-DE
ENSG00000177398	UMODL1	0.32356	0.77404	1.71005	2.48586e-12	3.83809e-11	protein_coding	up	non-DE	non-DE
ENSG00000157216	SSBP3	3.67834	-0.542097	0.686772	1.85356e-12	2.95973e-11	protein_coding	down	non-DE	non-DE
ENSG00000125901	MRPS26	2.61852	-0.42888	0.742838	2.06202e-12	3.25331e-11	protein_coding	down	non-DE	non-DE
ENSG00000123595	RAB9A	3.84723	0.297087	1.22866	1.87917e-12	2.99159e-11	protein_coding	up	non-DE	non-DE
ENSG00000136689	IL1RN	1.87881	1.57152	2.97218	2.24095e-12	3.49395e-11	protein_coding	up	DE	previously_reported
ENSG00000133318	RTN3	5.94275	0.272563	1.20795	1.7494e-12	2.81607e-11	protein_coding	up	non-DE	non-DE
ENSG00000198369	SPRED2	5.66784	-0.347427	0.785985	1.7571e-12	2.82561e-11	protein_coding	down	non-DE	non-DE
ENSG00000112699	GMDS	3.67072	-0.42464	0.745025	1.93588e-12	3.07571e-11	protein_coding	down	non-DE	non-DE
ENSG00000253953	PCDHGB4	2.27861	0.376162	1.29788	2.18269e-12	3.41316e-11	protein_coding	up	non-DE	non-DE
ENSG00000142583	SLC2A5	0.703688	0.936447	1.91381	2.53543e-12	3.90324e-11	protein_coding	up	non-DE	non-DE
ENSG00000163082	SGPP2	3.76738	1.4447	2.72206	2.02177e-12	3.19617e-11	protein_coding	up	DE	previously_reported
ENSG00000169045	HNRNPH1	7.90403	-0.350521	0.784301	1.87821e-12	2.99159e-11	protein_coding	down	non-DE	non-DE
ENSG00000113732	ATP6V0E1	6.34749	0.310203	1.23988	1.82881e-12	2.92315e-11	protein_coding	up	non-DE	non-DE
ENSG00000285756	BX890604.2	2.61014	-0.339999	0.790042	2.22308e-12	3.46949e-11	lncRNA	down	non-DE	non-DE
ENSG00000104714	ERICH1	3.47951	-0.47763	0.718157	2.09602e-12	3.3004e-11	protein_coding	down	non-DE	non-DE
ENSG00000067445	TRO	2.89999	-0.456732	0.728635	2.17762e-12	3.40859e-11	protein_coding	down	non-DE	non-DE
ENSG00000116194	ANGPTL1	3.15615	0.694846	1.61871	2.13008e-12	3.34211e-11	protein_coding	up	non-DE	non-DE
ENSG00000142657	PGD	5.84818	0.410679	1.32931	1.97232e-12	3.12422e-11	protein_coding	up	non-DE	non-DE
ENSG00000006837	CDKL3	0.859804	0.576126	1.49084	2.80635e-12	4.25836e-11	protein_coding	up	non-DE	non-DE
ENSG00000115828	QPCT	-0.0587041	0.673518	1.59496	3.01714e-12	4.52628e-11	protein_coding	up	non-DE	non-DE
ENSG00000123892	RAB38	1.76859	0.672561	1.5939	2.55047e-12	3.92259e-11	protein_coding	up	non-DE	non-DE
ENSG00000147883	CDKN2B	5.59997	0.633867	1.55172	2.02834e-12	3.20336e-11	protein_coding	up	non-DE	non-DE
ENSG00000214562	NUTM2D	1.72503	0.690216	1.61352	2.62038e-12	4.01454e-11	protein_coding	up	non-DE	non-DE
ENSG00000138495	COX17	3.87238	0.356611	1.28041	2.22056e-12	3.46897e-11	protein_coding	up	non-DE	non-DE
ENSG00000213694	S1PR3	5.47454	0.538219	1.45218	2.07662e-12	3.2731e-11	protein_coding	up	non-DE	non-DE
ENSG00000116191	RALGPS2	1.22025	-0.543311	0.686194	2.80229e-12	4.25627e-11	protein_coding	down	non-DE	non-DE
ENSG00000136161	RCBTB2	2.03344	0.451035	1.36702	2.6013e-12	3.98917e-11	protein_coding	up	non-DE	non-DE
ENSG00000130164	LDLR	6.82172	-0.500541	0.706842	2.10848e-12	3.31344e-11	protein_coding	down	non-DE	non-DE
ENSG00000056736	IL17RB	2.81165	-0.555518	0.680413	2.48891e-12	3.83906e-11	protein_coding	down	non-DE	non-DE
ENSG00000140931	CMTM3	4.7112	0.343361	1.26871	2.16926e-12	3.39887e-11	protein_coding	up	non-DE	non-DE
ENSG00000163597	SNHG16	5.56155	-0.468798	0.722567	2.13093e-12	3.34211e-11	lncRNA	down	non-DE	non-DE
ENSG00000173040	EVC2	3.61113	0.313413	1.24264	2.35817e-12	3.6695e-11	protein_coding	up	non-DE	non-DE
ENSG00000152465	NMT2	3.20151	-0.346152	0.78668	2.46341e-12	3.80713e-11	protein_coding	down	non-DE	non-DE
ENSG00000242265	PEG10	3.31774	-1.10456	0.465045	2.67254e-12	4.08263e-11	protein_coding	down	DE	previously_reported
ENSG00000100577	GSTZ1	2.14983	0.485373	1.39995	2.76525e-12	4.20462e-11	protein_coding	up	non-DE	non-DE
ENSG00000230701	FBXW4P1	-0.996041	-0.804688	0.572486	3.59919e-12	5.30422e-11	processed_pseudogene	down	non-DE	non-DE
ENSG00000106701	FSD1L	2.01545	0.665619	1.58625	2.8427e-12	4.29709e-11	protein_coding	up	non-DE	non-DE
ENSG00000130713	EXOSC2	2.77258	-0.400537	0.757576	2.63605e-12	4.03077e-11	protein_coding	down	non-DE	non-DE
ENSG00000148690	FRA10AC1	3.40682	-0.294853	0.815155	2.51569e-12	3.87661e-11	protein_coding	down	non-DE	non-DE
ENSG00000266524	GDF10	2.55804	-1.21059	0.432092	2.74867e-12	4.18684e-11	protein_coding	down	DE	previously_reported
ENSG00000100243	CYB5R3	7.56071	0.331408	1.25824	2.36554e-12	3.67736e-11	protein_coding	up	non-DE	non-DE
ENSG00000182173	TSEN54	1.85302	-0.375659	0.770753	2.98537e-12	4.48711e-11	protein_coding	down	non-DE	non-DE
ENSG00000085465	OVGP1	1.48114	-0.510294	0.702079	3.0633e-12	4.57821e-11	protein_coding	down	non-DE	non-DE
ENSG00000258890	CEP95	3.64717	-0.42733	0.743637	2.5774e-12	3.96016e-11	protein_coding	down	non-DE	non-DE
ENSG00000180660	MAB21L1	-0.623137	-0.668787	0.629036	3.7308e-12	5.47276e-11	protein_coding	down	non-DE	non-DE
ENSG00000173221	GLRX	5.03417	0.590644	1.50592	2.45273e-12	3.79432e-11	protein_coding	up	non-DE	non-DE
ENSG00000160223	ICOSLG	5.43349	0.940227	1.91883	2.44126e-12	3.78395e-11	protein_coding	up	non-DE	non-DE
ENSG00000196781	TLE1	5.36793	0.490549	1.40498	2.41975e-12	3.75428e-11	protein_coding	up	non-DE	non-DE
ENSG00000147364	FBXO25	2.57087	0.367897	1.29047	2.88825e-12	4.35763e-11	protein_coding	up	non-DE	non-DE
ENSG00000159461	AMFR	6.88667	0.19739	1.14662	2.44947e-12	3.79297e-11	protein_coding	up	non-DE	non-DE
ENSG00000101187	SLCO4A1	2.24427	0.96249	1.94867	3.02288e-12	4.53062e-11	protein_coding	up	non-DE	non-DE
ENSG00000153885	KCTD15	4.10441	-0.536027	0.689668	2.63338e-12	4.03057e-11	protein_coding	down	non-DE	non-DE
ENSG00000185324	CDK10	3.23626	-0.458964	0.727508	2.81644e-12	4.2661e-11	protein_coding	down	non-DE	non-DE
ENSG00000280944	AC241851.2	0.662434	-0.505595	0.70437	3.57067e-12	5.27197e-11	lncRNA	down	non-DE	non-DE
ENSG00000186517	ARHGAP30	-0.913604	1.27654	2.42257	3.97069e-12	5.81391e-11	protein_coding	up	DE	previously_reported
ENSG00000166801	FAM111A	3.67242	0.507922	1.422	2.73851e-12	4.17538e-11	protein_coding	up	non-DE	non-DE
ENSG00000177674	AGTRAP	3.81605	0.527575	1.4415	2.76564e-12	4.20462e-11	protein_coding	up	non-DE	non-DE
ENSG00000154783	FGD5	5.06638	0.39883	1.31844	2.59636e-12	3.98544e-11	protein_coding	up	non-DE	non-DE
ENSG00000165606	DRGX	-1.14401	1.34388	2.53833	4.18231e-12	6.09006e-11	protein_coding	up	DE	previously_reported
ENSG00000137054	POLR1E	3.05831	-0.362222	0.777965	2.97826e-12	4.48066e-11	protein_coding	down	non-DE	non-DE
ENSG00000169896	ITGAM	1.55452	0.931253	1.90693	3.43331e-12	5.09285e-11	protein_coding	up	non-DE	non-DE
ENSG00000169884	WNT10B	-0.807182	1.21436	2.32039	4.08234e-12	5.96089e-11	protein_coding	up	DE	previously_reported
ENSG00000197951	ZNF71	1.42757	0.543177	1.45718	3.48797e-12	5.16428e-11	protein_coding	up	non-DE	non-DE
ENSG00000106344	RBM28	4.0562	-0.474253	0.71984	2.81683e-12	4.2661e-11	protein_coding	down	non-DE	non-DE
ENSG00000132470	ITGB4	1.66888	0.793387	1.73314	3.50612e-12	5.18632e-11	protein_coding	up	non-DE	non-DE
ENSG00000183114	FAM43B	1.97987	-0.68414	0.622377	3.39371e-12	5.03882e-11	protein_coding	down	non-DE	non-DE
ENSG00000117360	PRPF3	4.94591	-0.360967	0.778642	2.7332e-12	4.17128e-11	protein_coding	down	non-DE	non-DE
ENSG00000138119	MYOF	4.60375	0.521738	1.43568	2.85361e-12	4.30946e-11	protein_coding	up	non-DE	non-DE
ENSG00000164659	KIAA1324L	2.36072	0.488861	1.40334	3.36095e-12	4.99484e-11	protein_coding	up	non-DE	non-DE
ENSG00000188419	CHM	3.92928	0.508247	1.42232	3.00372e-12	4.51042e-11	protein_coding	up	non-DE	non-DE
ENSG00000101236	RNF24	6.92314	0.360193	1.2836	2.8238e-12	4.27258e-11	protein_coding	up	non-DE	non-DE
ENSG00000105058	FAM32A	4.68474	0.400473	1.31994	2.96923e-12	4.47131e-11	protein_coding	up	non-DE	non-DE
ENSG00000197451	HNRNPAB	6.5641	-0.310485	0.80637	2.91992e-12	4.40123e-11	protein_coding	down	non-DE	non-DE
ENSG00000114378	HYAL1	3.64121	0.343006	1.2684	3.25051e-12	4.83978e-11	protein_coding	up	non-DE	non-DE
ENSG00000165782	PIP4P1	4.62566	0.389597	1.31003	3.05791e-12	4.57447e-11	protein_coding	up	non-DE	non-DE
ENSG00000186318	BACE1	4.18058	0.39081	1.31113	3.1414e-12	4.68645e-11	protein_coding	up	non-DE	non-DE
ENSG00000131669	NINJ1	6.37812	0.418641	1.33667	3.05253e-12	4.57073e-11	protein_coding	up	non-DE	non-DE
ENSG00000166401	SERPINB8	4.38993	0.561014	1.47531	3.23362e-12	4.81916e-11	protein_coding	up	non-DE	non-DE
ENSG00000141543	EIF4A3	5.40916	-0.312028	0.805509	3.14162e-12	4.68645e-11	protein_coding	down	non-DE	non-DE
ENSG00000115602	IL1RL1	2.88663	-0.797275	0.575435	3.70498e-12	5.44494e-11	protein_coding	down	non-DE	non-DE
ENSG00000113296	THBS4	6.84725	-0.782752	0.581257	3.33519e-12	4.96121e-11	protein_coding	down	non-DE	non-DE
ENSG00000126822	PLEKHG3	3.08427	-0.778264	0.583068	3.76489e-12	5.51767e-11	protein_coding	down	non-DE	non-DE
ENSG00000254473	AL354920.1	-0.80437	0.713936	1.64027	5.38339e-12	7.66324e-11	lncRNA	up	non-DE	non-DE
ENSG00000151617	EDNRA	0.246049	1.04584	2.06457	4.90098e-12	7.03331e-11	protein_coding	up	DE	previously_reported
ENSG00000188112	C6orf132	1.35399	0.608193	1.52435	4.53345e-12	6.56522e-11	protein_coding	up	non-DE	non-DE
ENSG00000226564	FTH1P20	-0.826768	0.57587	1.49058	5.51477e-12	7.8292e-11	processed_pseudogene	up	non-DE	non-DE
ENSG00000167553	TUBA1C	7.04217	-0.396309	0.7598	3.4737e-12	5.14796e-11	protein_coding	down	non-DE	non-DE
ENSG00000255248	MIR100HG	7.23972	-0.536054	0.689655	3.54163e-12	5.23397e-11	lncRNA	down	non-DE	non-DE
ENSG00000276045	ORAI1	2.76715	-0.443426	0.735386	4.10207e-12	5.9842e-11	protein_coding	down	non-DE	non-DE
ENSG00000144331	ZNF385B	3.11057	-0.657078	0.634161	4.0204e-12	5.88127e-11	protein_coding	down	non-DE	non-DE
ENSG00000112902	SEMA5A	0.0250248	0.903726	1.87089	5.25272e-12	7.4992e-11	protein_coding	up	non-DE	non-DE
ENSG00000271992	AL354872.2	-0.912148	-0.627835	0.647147	5.68786e-12	8.04614e-11	lncRNA	down	non-DE	non-DE
ENSG00000055044	NOP58	4.95006	-0.357483	0.780525	3.59109e-12	5.29718e-11	protein_coding	down	non-DE	non-DE
ENSG00000115361	ACADL	-0.228495	-0.582197	0.667946	5.57403e-12	7.8992e-11	protein_coding	down	non-DE	non-DE
ENSG00000276289	KCNE1B	-2.1666	1.34915	2.54762	5.93902e-12	8.36417e-11	protein_coding	up	DE	novel
ENSG00000119326	CTNNAL1	5.41111	-0.363425	0.777317	3.61494e-12	5.32247e-11	protein_coding	down	non-DE	non-DE
ENSG00000142197	DOP1B	2.01318	0.464479	1.37982	4.63099e-12	6.69426e-11	protein_coding	up	non-DE	non-DE
ENSG00000104852	SNRNP70	6.2899	-0.279825	0.823691	3.6885e-12	5.42575e-11	protein_coding	down	non-DE	non-DE
ENSG00000125944	HNRNPR	6.29351	-0.333753	0.79347	3.7304e-12	5.47276e-11	protein_coding	down	non-DE	non-DE
ENSG00000187801	ZFP69B	0.861993	-0.595227	0.66194	5.25397e-12	7.4992e-11	protein_coding	down	non-DE	non-DE
ENSG00000237604	AP001056.1	-1.69978	1.21865	2.32729	6.46783e-12	9.02879e-11	lncRNA	up	DE	novel
ENSG00000118855	MFSD1	4.49	0.398902	1.3185	4.06611e-12	5.94266e-11	protein_coding	up	non-DE	non-DE
ENSG00000105357	MYH14	2.95353	-0.583111	0.667523	4.63739e-12	6.69742e-11	protein_coding	down	non-DE	non-DE
ENSG00000244509	APOBEC3C	0.826677	0.504639	1.41877	5.50077e-12	7.81631e-11	protein_coding	up	non-DE	non-DE
ENSG00000179958	DCTPP1	2.44361	-0.506457	0.703949	4.79656e-12	6.88968e-11	protein_coding	down	non-DE	non-DE
ENSG00000172164	SNTB1	3.46353	0.548787	1.46285	4.46388e-12	6.4763e-11	protein_coding	up	non-DE	non-DE
ENSG00000148572	NRBF2	4.4253	0.404482	1.32361	4.23154e-12	6.14949e-11	protein_coding	up	non-DE	non-DE
ENSG00000166387	PPFIBP2	3.52058	0.742871	1.6735	4.53109e-12	6.56522e-11	protein_coding	up	non-DE	non-DE
ENSG00000273213	HIST2H3PS2	1.69129	-0.445342	0.73441	5.36852e-12	7.64894e-11	protein_coding	down	non-DE	non-DE
ENSG00000224397	SMIM25	-0.711865	0.8491	1.80138	6.70523e-12	9.33652e-11	lncRNA	up	non-DE	non-DE
ENSG00000186056	MATN1-AS1	0.519335	-0.82338	0.565116	6.11246e-12	8.57239e-11	lncRNA	down	non-DE	non-DE
ENSG00000133065	SLC41A1	6.82043	-0.439445	0.737418	4.18758e-12	6.09215e-11	protein_coding	down	non-DE	non-DE
ENSG00000139722	VPS37B	6.306	-0.349614	0.784794	4.15838e-12	6.06077e-11	protein_coding	down	non-DE	non-DE
ENSG00000138207	RBP4	5.79337	-0.573101	0.67217	4.23475e-12	6.14949e-11	protein_coding	down	non-DE	non-DE
ENSG00000143149	ALDH9A1	3.71427	-0.267727	0.830627	4.69387e-12	6.76667e-11	protein_coding	down	non-DE	non-DE
ENSG00000205476	CCDC85C	4.002	-0.591145	0.663816	4.64598e-12	6.70373e-11	protein_coding	down	non-DE	non-DE
ENSG00000100100	PIK3IP1	4.13442	0.617447	1.53416	4.75882e-12	6.84167e-11	protein_coding	up	non-DE	non-DE
ENSG00000130204	TOMM40	4.49924	-0.463692	0.725128	4.71428e-12	6.78993e-11	protein_coding	down	non-DE	non-DE
ENSG00000077721	UBE2A	5.19869	0.254133	1.19262	4.60428e-12	6.66173e-11	protein_coding	up	non-DE	non-DE
ENSG00000072134	EPN2	4.68056	-0.387661	0.764368	4.72491e-12	6.79907e-11	protein_coding	down	non-DE	non-DE
ENSG00000090674	MCOLN1	3.02761	0.477065	1.39191	5.32929e-12	7.59987e-11	protein_coding	up	non-DE	non-DE
ENSG00000184923	NUTM2A	-0.23459	0.774552	1.71066	7.19758e-12	9.92528e-11	protein_coding	up	non-DE	non-DE
ENSG00000105612	DNASE2	3.62909	0.401841	1.32119	5.12702e-12	7.34441e-11	protein_coding	up	non-DE	non-DE
ENSG00000083799	CYLD	8.81183	0.543372	1.45738	5.05461e-12	7.24723e-11	protein_coding	up	non-DE	non-DE
ENSG00000162694	EXTL2	2.49659	0.391422	1.31169	5.69601e-12	8.0505e-11	protein_coding	up	non-DE	non-DE
ENSG00000103356	EARS2	2.48713	-0.379423	0.768745	5.7579e-12	8.12351e-11	protein_coding	down	non-DE	non-DE
ENSG00000123643	SLC36A1	2.78472	0.681379	1.60367	5.6489e-12	7.99815e-11	protein_coding	up	non-DE	non-DE
ENSG00000160271	RALGDS	3.22801	-0.696592	0.617028	5.43157e-12	7.72489e-11	protein_coding	down	non-DE	non-DE
ENSG00000169047	IRS1	3.8607	-0.494016	0.710046	5.23359e-12	7.49031e-11	protein_coding	down	non-DE	non-DE
ENSG00000267575	AC006504.5	2.04787	0.327166	1.25455	6.19821e-12	8.66003e-11	lncRNA	up	non-DE	non-DE
ENSG00000175426	PCSK1	0.503807	-0.94652	0.518882	7.25632e-12	9.99759e-11	protein_coding	down	non-DE	non-DE
ENSG00000231160	KLF3-AS1	1.92605	-0.457644	0.728174	6.49179e-12	9.05428e-11	lncRNA	down	non-DE	non-DE
ENSG00000205726	ITSN1	4.62545	-0.321093	0.800463	5.24206e-12	7.49567e-11	protein_coding	down	non-DE	non-DE
ENSG00000103550	KNOP1	2.73892	-0.590014	0.664337	6.11388e-12	8.57239e-11	protein_coding	down	non-DE	non-DE
ENSG00000121068	TBX2	0.283781	0.724791	1.65266	7.64184e-12	1.04652e-10	protein_coding	up	non-DE	non-DE
ENSG00000260807	AC009041.2	2.86112	-0.734997	0.600819	6.11988e-12	8.57323e-11	lncRNA	down	non-DE	non-DE
ENSG00000178921	PFAS	1.4603	-0.579853	0.669032	6.86532e-12	9.50349e-11	protein_coding	down	non-DE	non-DE
ENSG00000108963	DPH1	3.10381	-0.344226	0.78773	5.95056e-12	8.36798e-11	protein_coding	down	non-DE	non-DE
ENSG00000215114	UBXN2B	3.33573	0.596362	1.5119	5.92479e-12	8.35153e-11	protein_coding	up	non-DE	non-DE
ENSG00000234585	CCT6P3	1.74439	-0.413873	0.750606	6.86776e-12	9.50349e-11	transcribed_unprocessed_pseudogene	down	non-DE	non-DE
ENSG00000181004	BBS12	3.72225	0.439784	1.3564	5.95493e-12	8.36798e-11	protein_coding	up	non-DE	non-DE
ENSG00000095752	IL11	6.68518	1.48713	2.8033	5.71158e-12	8.06532e-11	protein_coding	up	DE	previously_reported
ENSG00000164463	CREBRF	6.26158	0.364972	1.28786	5.57101e-12	7.8992e-11	protein_coding	up	non-DE	non-DE
ENSG00000166188	ZNF319	2.24148	0.521907	1.43585	6.89811e-12	9.53717e-11	protein_coding	up	non-DE	non-DE
ENSG00000186638	KIF24	0.058719	0.536761	1.45071	8.81446e-12	1.18462e-10	protein_coding	up	non-DE	non-DE
ENSG00000115841	RMDN2	0.673532	0.526587	1.44052	8.27159e-12	1.12211e-10	protein_coding	up	non-DE	non-DE
ENSG00000176124	DLEU1	1.88632	-0.505481	0.704426	7.50674e-12	1.0289e-10	lncRNA	down	non-DE	non-DE
ENSG00000173848	NET1	4.82244	-0.452	0.731029	5.95755e-12	8.36798e-11	protein_coding	down	non-DE	non-DE
ENSG00000006071	ABCC8	-0.93298	-0.969069	0.510836	9.48293e-12	1.26908e-10	protein_coding	down	non-DE	non-DE
ENSG00000115252	PDE1A	0.448994	-0.942299	0.520403	8.72022e-12	1.17493e-10	protein_coding	down	non-DE	non-DE
ENSG00000106628	POLD2	4.60244	-0.354052	0.782384	6.1966e-12	8.66003e-11	protein_coding	down	non-DE	non-DE
ENSG00000105711	SCN1B	1.85182	0.539932	1.4539	7.65139e-12	1.04692e-10	protein_coding	up	non-DE	non-DE
ENSG00000143942	CHAC2	1.88237	0.705856	1.63111	7.91092e-12	1.07871e-10	protein_coding	up	non-DE	non-DE
ENSG00000138623	SEMA7A	3.71701	-0.855011	0.552861	6.70592e-12	9.33652e-11	protein_coding	down	non-DE	non-DE
ENSG00000196182	STK40	7.04922	-0.387468	0.76447	6.16922e-12	8.63474e-11	protein_coding	down	non-DE	non-DE
ENSG00000016391	CHDH	3.63374	-0.458137	0.727926	6.7255e-12	9.35557e-11	protein_coding	down	non-DE	non-DE
ENSG00000188257	PLA2G2A	10.028	-0.557363	0.679543	6.86548e-12	9.50349e-11	protein_coding	down	non-DE	non-DE
ENSG00000105737	GRIK5	1.05221	-0.602363	0.658674	8.75272e-12	1.17831e-10	protein_coding	down	non-DE	non-DE
ENSG00000158691	ZSCAN12	1.55922	0.548365	1.46243	8.36352e-12	1.13168e-10	protein_coding	up	non-DE	non-DE
ENSG00000102409	BEX4	3.94103	-0.34378	0.787974	6.82396e-12	9.48423e-11	protein_coding	down	non-DE	non-DE
ENSG00000128563	PRKRIP1	3.91503	-0.31007	0.806603	6.84768e-12	9.50148e-11	protein_coding	down	non-DE	non-DE
ENSG00000157150	TIMP4	4.09115	0.525033	1.43897	6.84834e-12	9.50148e-11	protein_coding	up	non-DE	non-DE
ENSG00000152117	AC073869.1	3.29194	-0.325636	0.797946	7.31251e-12	1.00663e-10	transcribed_processed_pseudogene	down	non-DE	non-DE
ENSG00000105880	DLX5	2.53117	-0.730458	0.602713	8.05761e-12	1.09589e-10	protein_coding	down	non-DE	non-DE
ENSG00000241684	ADAMTS9-AS2	1.87234	-0.533085	0.691075	8.61082e-12	1.16217e-10	lncRNA	down	non-DE	non-DE
ENSG00000169515	CCDC8	1.78568	-0.446569	0.733786	8.56312e-12	1.15671e-10	protein_coding	down	non-DE	non-DE
ENSG00000164066	INTU	2.52725	-0.513676	0.700436	8.12693e-12	1.10437e-10	protein_coding	down	non-DE	non-DE
ENSG00000161011	SQSTM1	10.3012	0.355046	1.27903	7.70453e-12	1.05328e-10	protein_coding	up	non-DE	non-DE
ENSG00000182841	RRP7BP	1.78538	-0.377969	0.76952	8.86074e-12	1.18882e-10	transcribed_unprocessed_pseudogene	down	non-DE	non-DE
ENSG00000233117	LINC00702	1.09041	0.646338	1.56519	9.63387e-12	1.2882e-10	lncRNA	up	non-DE	non-DE
ENSG00000109046	WSB1	6.1671	-0.381671	0.767548	7.04876e-12	9.73699e-11	protein_coding	down	non-DE	non-DE
ENSG00000160201	U2AF1	4.39222	-0.492354	0.710864	7.41461e-12	1.0198e-10	protein_coding	down	non-DE	non-DE
ENSG00000163785	RYK	5.69853	-0.253148	0.839063	7.09308e-12	9.78968e-11	protein_coding	down	non-DE	non-DE
ENSG00000072041	SLC6A15	-0.722698	-0.945425	0.519276	1.16186e-11	1.53932e-10	protein_coding	down	non-DE	non-DE
ENSG00000200534	SNORA33	-1.2781	-0.854556	0.553035	1.20862e-11	1.59329e-10	snoRNA	down	non-DE	non-DE
ENSG00000076351	SLC46A1	3.04671	-0.497863	0.708155	8.34698e-12	1.1304e-10	protein_coding	down	non-DE	non-DE
ENSG00000003096	KLHL13	2.09726	-0.522539	0.696145	9.0494e-12	1.21311e-10	protein_coding	down	non-DE	non-DE
ENSG00000112531	QKI	7.56483	0.327938	1.25522	7.50574e-12	1.0289e-10	protein_coding	up	non-DE	non-DE
ENSG00000141753	IGFBP4	6.09881	0.898364	1.86395	7.46162e-12	1.02538e-10	protein_coding	up	non-DE	non-DE
ENSG00000198837	DENND4B	4.31784	-0.325296	0.798134	7.83394e-12	1.07005e-10	protein_coding	down	non-DE	non-DE
ENSG00000151208	DLG5	5.40131	0.34386	1.26915	7.48917e-12	1.02827e-10	protein_coding	up	non-DE	non-DE
ENSG00000198276	UCKL1	3.13861	-0.247858	0.842146	8.66301e-12	1.16822e-10	protein_coding	down	non-DE	non-DE
ENSG00000010310	GIPR	2.89118	0.691252	1.61468	8.81228e-12	1.18462e-10	protein_coding	up	non-DE	non-DE
ENSG00000140153	WDR20	3.79336	0.324118	1.2519	8.30213e-12	1.12529e-10	protein_coding	up	non-DE	non-DE
ENSG00000139641	ESYT1	4.41541	-0.336933	0.791723	7.97692e-12	1.08633e-10	protein_coding	down	non-DE	non-DE
ENSG00000107859	PITX3	-0.634963	-0.742419	0.597736	1.26025e-11	1.65312e-10	protein_coding	down	non-DE	non-DE
ENSG00000196730	DAPK1	2.14798	0.887079	1.84943	9.7247e-12	1.29925e-10	protein_coding	up	non-DE	non-DE
ENSG00000168264	IRF2BP2	6.14336	-0.432718	0.740865	7.85712e-12	1.0723e-10	protein_coding	down	non-DE	non-DE
ENSG00000226232	NPIPB14P	-0.236897	-0.656396	0.634461	1.21786e-11	1.60414e-10	transcribed_unprocessed_pseudogene	down	non-DE	non-DE
ENSG00000165678	GHITM	7.09019	0.333864	1.26038	7.98045e-12	1.08633e-10	protein_coding	up	non-DE	non-DE
ENSG00000138031	ADCY3	4.87169	-0.471978	0.720975	8.18563e-12	1.1114e-10	protein_coding	down	non-DE	non-DE
ENSG00000076513	ANKRD13A	3.05647	0.330181	1.25717	9.33012e-12	1.24968e-10	protein_coding	up	non-DE	non-DE
ENSG00000132581	SDF2	4.33321	0.351337	1.27574	8.53732e-12	1.15421e-10	protein_coding	up	non-DE	non-DE
ENSG00000228393	LINC01004	0.519751	0.551624	1.46573	1.25201e-11	1.64639e-10	lncRNA	up	non-DE	non-DE
ENSG00000116786	PLEKHM2	7.03742	0.331236	1.25809	8.83086e-12	1.18582e-10	protein_coding	up	non-DE	non-DE
ENSG00000246662	LINC00535	-0.391541	-0.728944	0.603345	1.43045e-11	1.85189e-10	lncRNA	down	non-DE	non-DE
ENSG00000197299	BLM	0.78924	-0.764116	0.588814	1.34466e-11	1.75369e-10	protein_coding	down	non-DE	non-DE
ENSG00000277117	FP565260.3	3.69223	1.03407	2.04779	1.04047e-11	1.38311e-10	protein_coding	up	DE	previously_reported
ENSG00000122042	UBL3	7.05098	0.310129	1.23982	9.7942e-12	1.30743e-10	protein_coding	up	non-DE	non-DE
ENSG00000124496	TRERF1	2.41845	0.935668	1.91278	1.2e-11	1.58455e-10	protein_coding	up	non-DE	non-DE
ENSG00000116260	QSOX1	8.18848	0.338313	1.26428	1.03673e-11	1.37929e-10	protein_coding	up	non-DE	non-DE
ENSG00000071626	DAZAP1	6.13013	-0.232528	0.851142	9.86549e-12	1.31584e-10	protein_coding	down	non-DE	non-DE
ENSG00000014216	CAPN1	3.76056	0.368412	1.29093	1.0792e-11	1.4334e-10	protein_coding	up	non-DE	non-DE
ENSG00000171604	CXXC5	5.5154	-0.513069	0.70073	1.00734e-11	1.34245e-10	protein_coding	down	non-DE	non-DE
ENSG00000182575	NXPH3	-0.217503	0.692736	1.61635	1.55281e-11	2.00051e-10	protein_coding	up	non-DE	non-DE
ENSG00000197535	MYO5A	4.96484	0.433155	1.35018	1.02967e-11	1.37105e-10	protein_coding	up	non-DE	non-DE
ENSG00000163596	ICA1L	2.1417	-0.430147	0.742186	1.26135e-11	1.65319e-10	protein_coding	down	non-DE	non-DE
ENSG00000161653	NAGS	-0.726711	0.709563	1.63531	1.65965e-11	2.11581e-10	protein_coding	up	non-DE	non-DE
ENSG00000196696	AC009022.1	4.02457	-0.518992	0.697859	1.10129e-11	1.46151e-10	lncRNA	down	non-DE	non-DE
ENSG00000196187	TMEM63A	3.40859	-0.524736	0.695086	1.15863e-11	1.53633e-10	protein_coding	down	non-DE	non-DE
ENSG00000196136	SERPINA3	11.3255	-0.46202	0.725969	1.22829e-11	1.61653e-10	protein_coding	down	non-DE	non-DE
ENSG00000165684	SNAPC4	2.08698	-0.336923	0.791728	1.34407e-11	1.75369e-10	protein_coding	down	non-DE	non-DE
ENSG00000250091	DNAH10OS	2.45719	0.406387	1.32536	1.33138e-11	1.73924e-10	lncRNA	up	non-DE	non-DE
ENSG00000135049	AGTPBP1	2.1843	0.399834	1.31936	1.38449e-11	1.79972e-10	protein_coding	up	non-DE	non-DE
ENSG00000143256	PFDN2	4.51431	-0.311348	0.805888	1.16644e-11	1.54409e-10	protein_coding	down	non-DE	non-DE
ENSG00000147224	PRPS1	4.65038	-0.304945	0.809473	1.16974e-11	1.54718e-10	protein_coding	down	non-DE	non-DE
ENSG00000115053	NCL	8.2957	-0.318124	0.802112	1.20152e-11	1.58524e-10	protein_coding	down	non-DE	non-DE
ENSG00000180828	BHLHE22	1.94716	-0.842183	0.557799	1.46992e-11	1.89989e-10	protein_coding	down	non-DE	non-DE
ENSG00000131470	PSMC3IP	1.50862	-0.306262	0.808734	1.53607e-11	1.98054e-10	protein_coding	down	non-DE	non-DE
ENSG00000186665	C17orf58	3.8844	0.835264	1.78418	1.25764e-11	1.65106e-10	protein_coding	up	non-DE	non-DE
ENSG00000122176	FMOD	12.1637	0.511752	1.42578	1.42833e-11	1.85065e-10	protein_coding	up	non-DE	non-DE
ENSG00000205560	CPT1B	1.32939	0.714076	1.64043	1.62925e-11	2.08041e-10	protein_coding	up	non-DE	non-DE
ENSG00000136052	SLC41A2	5.62478	0.463251	1.37864	1.19368e-11	1.57753e-10	protein_coding	up	non-DE	non-DE
ENSG00000165269	AQP7	1.84145	-0.967464	0.511404	1.60326e-11	2.05217e-10	protein_coding	down	non-DE	non-DE
ENSG00000234771	SLC25A25-AS1	1.59436	-0.430017	0.742253	1.62758e-11	2.07994e-10	lncRNA	down	non-DE	non-DE
ENSG00000107897	ACBD5	3.85444	0.288888	1.2217	1.32958e-11	1.73924e-10	protein_coding	up	non-DE	non-DE
ENSG00000287190	AC239799.2	0.0187712	-0.56959	0.673808	1.91253e-11	2.41494e-10	lncRNA	down	non-DE	non-DE
ENSG00000177738	AC025171.1	1.07346	0.427553	1.34495	1.72106e-11	2.19059e-10	lncRNA	up	non-DE	non-DE
ENSG00000197380	DACT3	1.87124	-0.5011	0.706568	1.58851e-11	2.03633e-10	protein_coding	down	non-DE	non-DE
ENSG00000137478	FCHSD2	5.0129	-0.42763	0.743482	1.2539e-11	1.64751e-10	protein_coding	down	non-DE	non-DE
ENSG00000111885	MAN1A1	8.27619	0.523424	1.43736	1.32603e-11	1.73654e-10	protein_coding	up	non-DE	non-DE
ENSG00000090432	MUL1	4.45111	0.506214	1.42032	1.34815e-11	1.75681e-10	protein_coding	up	non-DE	non-DE
ENSG00000162337	LRP5	3.38018	-0.433006	0.740717	1.44538e-11	1.86968e-10	protein_coding	down	non-DE	non-DE
ENSG00000131943	C19orf12	4.15697	0.296689	1.22832	1.37598e-11	1.79159e-10	protein_coding	up	non-DE	non-DE
ENSG00000177192	PUS1	2.73887	-0.449464	0.732315	1.5639e-11	2.00986e-10	protein_coding	down	non-DE	non-DE
ENSG00000145555	MYO10	8.68573	0.537686	1.45164	1.41131e-11	1.83009e-10	protein_coding	up	non-DE	non-DE
ENSG00000109062	SLC9A3R1	4.17268	-0.368485	0.774596	1.40347e-11	1.82142e-10	protein_coding	down	non-DE	non-DE
ENSG00000173744	AGFG1	6.06028	0.415024	1.33332	1.33072e-11	1.73924e-10	protein_coding	up	non-DE	non-DE
ENSG00000229180	AC006001.3	4.61639	-0.39112	0.762538	1.38634e-11	1.80065e-10	transcribed_unprocessed_pseudogene	down	non-DE	non-DE
ENSG00000181619	GPR135	-0.00719849	-0.482604	0.715685	2.06733e-11	2.58571e-10	protein_coding	down	non-DE	non-DE
ENSG00000146826	MAP11	2.68412	-0.278889	0.824225	1.61532e-11	2.06595e-10	protein_coding	down	non-DE	non-DE
ENSG00000142166	IFNAR1	6.31163	0.415678	1.33392	1.38149e-11	1.7973e-10	protein_coding	up	non-DE	non-DE
ENSG00000149054	ZNF215	-0.311129	-0.485242	0.714377	2.22576e-11	2.7621e-10	protein_coding	down	non-DE	non-DE
ENSG00000141076	UTP4	4.44844	-0.41125	0.751972	1.47943e-11	1.91062e-10	protein_coding	down	non-DE	non-DE
ENSG00000272941	AC083862.2	-0.355023	0.661893	1.58216	2.2649e-11	2.80191e-10	lncRNA	up	non-DE	non-DE
ENSG00000169682	SPNS1	3.72466	0.460084	1.37562	1.56954e-11	2.01388e-10	protein_coding	up	non-DE	non-DE
ENSG00000227482	AL157702.2	-0.876539	0.797854	1.73851	2.39105e-11	2.9442e-10	lncRNA	up	non-DE	non-DE
ENSG00000186416	NKRF	3.4755	-0.48227	0.71585	1.63633e-11	2.08776e-10	protein_coding	down	non-DE	non-DE
ENSG00000155008	APOOL	2.47063	0.460218	1.37575	1.78021e-11	2.25683e-10	protein_coding	up	non-DE	non-DE
ENSG00000179041	RRS1	2.83224	-0.446901	0.733617	1.74499e-11	2.21571e-10	protein_coding	down	non-DE	non-DE
ENSG00000102753	KPNA3	5.0262	0.322994	1.25092	1.50866e-11	1.94679e-10	protein_coding	up	non-DE	non-DE
ENSG00000103037	SETD6	1.84852	-0.320398	0.800849	1.91575e-11	2.41707e-10	protein_coding	down	non-DE	non-DE
ENSG00000169330	MINAR1	1.24645	-0.486961	0.713526	2.0347e-11	2.55092e-10	protein_coding	down	non-DE	non-DE
ENSG00000121577	POPDC2	1.05159	0.765207	1.69961	2.10059e-11	2.62133e-10	protein_coding	up	non-DE	non-DE
ENSG00000181826	RELL1	4.11354	0.386269	1.30701	1.5896e-11	2.03633e-10	protein_coding	up	non-DE	non-DE
ENSG00000086712	TXLNG	4.69227	-0.320583	0.800746	1.55911e-11	2.00536e-10	protein_coding	down	non-DE	non-DE
ENSG00000075618	FSCN1	4.83036	-0.723328	0.605699	1.56514e-11	2.00986e-10	protein_coding	down	non-DE	non-DE
ENSG00000164117	FBXO8	3.07319	0.411845	1.33039	1.7705e-11	2.24631e-10	protein_coding	up	non-DE	non-DE
ENSG00000231290	APCDD1L-DT	1.94543	0.926878	1.90116	1.98463e-11	2.49012e-10	lncRNA	up	non-DE	non-DE
ENSG00000166503	HDGFL3	5.38047	-0.402814	0.756381	1.55612e-11	2.00314e-10	protein_coding	down	non-DE	non-DE
ENSG00000260280	SLX1B-SULT1A4	2.2842	-0.45006	0.732012	1.93888e-11	2.43769e-10	lncRNA	down	non-DE	non-DE
ENSG00000263238	CTSO	3.42053	0.626385	1.54369	1.73121e-11	2.19998e-10	protein_coding	up	non-DE	non-DE
ENSG00000184465	WDR27	2.28387	-0.477063	0.718439	1.93977e-11	2.43769e-10	protein_coding	down	non-DE	non-DE
ENSG00000107331	ABCA2	3.9994	0.523268	1.43721	1.72633e-11	2.19554e-10	protein_coding	up	non-DE	non-DE
ENSG00000171603	CLSTN1	7.27557	0.328694	1.25588	1.68963e-11	2.15231e-10	protein_coding	up	non-DE	non-DE
ENSG00000100744	GSKIP	3.38819	0.408103	1.32694	1.8555e-11	2.34665e-10	protein_coding	up	non-DE	non-DE
ENSG00000115539	PDCL3	2.45056	-0.420728	0.747048	2.06221e-11	2.58135e-10	protein_coding	down	non-DE	non-DE
ENSG00000109906	ZBTB16	1.40903	-0.848022	0.555546	2.29852e-11	2.84128e-10	protein_coding	down	non-DE	non-DE
ENSG00000163961	RNF168	4.48554	-0.328236	0.79651	1.80962e-11	2.29229e-10	protein_coding	down	non-DE	non-DE
ENSG00000133247	KMT5C	1.04746	-0.5576	0.679432	2.48265e-11	3.05226e-10	protein_coding	down	non-DE	non-DE
ENSG00000151164	RAD9B	-0.621811	0.63766	1.5558	2.9269e-11	3.55711e-10	protein_coding	up	non-DE	non-DE
ENSG00000015475	BID	3.71917	0.631367	1.54903	1.96533e-11	2.46785e-10	protein_coding	up	non-DE	non-DE
ENSG00000157827	FMNL2	5.76815	-0.557055	0.679688	1.81142e-11	2.29273e-10	protein_coding	down	non-DE	non-DE
ENSG00000198046	ZNF667	2.05406	-0.480984	0.716489	2.31783e-11	2.8607e-10	protein_coding	down	non-DE	non-DE
ENSG00000059573	ALDH18A1	4.85559	-0.362353	0.777895	1.89354e-11	2.39286e-10	protein_coding	down	non-DE	non-DE
ENSG00000129347	KRI1	3.20914	-0.408891	0.753202	2.13712e-11	2.66042e-10	protein_coding	down	non-DE	non-DE
ENSG00000248489	LINC02062	0.99472	0.582101	1.49703	2.71085e-11	3.30719e-10	lncRNA	up	non-DE	non-DE
ENSG00000176994	SMCR8	5.02074	0.362168	1.28536	1.92952e-11	2.42865e-10	protein_coding	up	non-DE	non-DE
ENSG00000141429	GALNT1	5.94979	0.342551	1.268	1.92452e-11	2.4255e-10	protein_coding	up	non-DE	non-DE
ENSG00000100926	TM9SF1	5.67755	0.314266	1.24338	1.92548e-11	2.4255e-10	protein_coding	up	non-DE	non-DE
ENSG00000181541	MAB21L2	1.92173	-1.31827	0.401014	2.50587e-11	3.07842e-10	protein_coding	down	DE	previously_reported
ENSG00000171522	PTGER4	3.76738	0.662917	1.58328	2.1251e-11	2.64961e-10	protein_coding	up	non-DE	non-DE
ENSG00000131828	PDHA1	4.31733	-0.338666	0.790772	2.06111e-11	2.58135e-10	protein_coding	down	non-DE	non-DE
ENSG00000206432	TMEM200C	0.385107	0.82862	1.77599	2.95383e-11	3.58434e-10	protein_coding	up	non-DE	non-DE
ENSG00000171100	MTM1	4.02764	0.449429	1.3655	2.15064e-11	2.67306e-10	protein_coding	up	non-DE	non-DE
ENSG00000086300	SNX10	0.12747	0.991623	1.98842	3.05606e-11	3.69709e-10	protein_coding	up	non-DE	non-DE
ENSG00000134480	CCNH	3.64788	-0.300708	0.811854	2.21417e-11	2.74987e-10	protein_coding	down	non-DE	non-DE
ENSG00000119681	LTBP2	7.71287	0.567025	1.48147	2.10076e-11	2.62133e-10	protein_coding	up	non-DE	non-DE
ENSG00000198734	F5	5.55444	0.716505	1.6432	2.09899e-11	2.62133e-10	protein_coding	up	non-DE	non-DE
ENSG00000160293	VAV2	3.82541	-0.365262	0.776328	2.26264e-11	2.8013e-10	protein_coding	down	non-DE	non-DE
ENSG00000266964	FXYD1	2.97731	-0.66191	0.632041	2.47086e-11	3.04011e-10	protein_coding	down	non-DE	non-DE
ENSG00000105202	FBL	5.44376	-0.415764	0.749622	2.13488e-11	2.65972e-10	protein_coding	down	non-DE	non-DE
ENSG00000151012	SLC7A11	6.45194	0.859894	1.8149	2.1449e-11	2.66801e-10	protein_coding	up	non-DE	non-DE
ENSG00000177469	CAVIN1	8.87888	-0.360387	0.778956	2.37538e-11	2.92717e-10	protein_coding	down	non-DE	non-DE
ENSG00000165617	DACT1	3.16841	-0.737597	0.599737	2.52693e-11	3.10189e-10	protein_coding	down	non-DE	non-DE
ENSG00000163297	ANTXR2	4.62711	0.520289	1.43424	2.31189e-11	2.85559e-10	protein_coding	up	non-DE	non-DE
ENSG00000183696	UPP1	6.24626	-0.527947	0.693541	2.24617e-11	2.7843e-10	protein_coding	down	non-DE	non-DE
ENSG00000101782	RIOK3	6.01151	0.259113	1.19674	2.24715e-11	2.7843e-10	protein_coding	up	non-DE	non-DE
ENSG00000133392	MYH11	3.71502	1.26216	2.39855	2.57019e-11	3.14768e-10	protein_coding	up	DE	previously_reported
ENSG00000100784	RPS6KA5	2.92093	-0.564679	0.676106	2.71741e-11	3.31266e-10	protein_coding	down	non-DE	non-DE
ENSG00000247092	SNHG10	1.3254	-0.500529	0.706848	3.20434e-11	3.86468e-10	lncRNA	down	non-DE	non-DE
ENSG00000128245	YWHAH	6.57742	-0.304306	0.809832	2.3455e-11	2.89261e-10	protein_coding	down	non-DE	non-DE
ENSG00000150995	ITPR1	3.65365	0.484026	1.39864	2.5787e-11	3.15568e-10	protein_coding	up	non-DE	non-DE
ENSG00000153902	LGI4	1.17271	-0.747713	0.595547	3.2888e-11	3.96354e-10	protein_coding	down	non-DE	non-DE
ENSG00000184374	COLEC10	-0.566832	0.805251	1.74745	3.90455e-11	4.6283e-10	protein_coding	up	non-DE	non-DE
ENSG00000164024	METAP1	3.56337	-0.353592	0.782633	2.6812e-11	3.27353e-10	protein_coding	down	non-DE	non-DE
ENSG00000166250	CLMP	8.16721	-0.614908	0.652971	2.55824e-11	3.13548e-10	protein_coding	down	non-DE	non-DE
ENSG00000122126	OCRL	4.59264	0.313647	1.24285	2.5441e-11	3.12056e-10	protein_coding	up	non-DE	non-DE
ENSG00000232339	NOTCH4	-0.533462	-0.606695	0.656699	4.12102e-11	4.8595e-10	protein_coding	down	non-DE	non-DE
ENSG00000128604	IRF5	0.192246	0.604938	1.52091	3.93678e-11	4.66302e-10	protein_coding	up	non-DE	non-DE
ENSG00000153976	HS3ST3A1	4.40174	-0.653137	0.635896	2.72178e-11	3.31544e-10	protein_coding	down	non-DE	non-DE
ENSG00000075213	SEMA3A	6.86241	-0.54146	0.687075	2.65914e-11	3.25161e-10	protein_coding	down	non-DE	non-DE
ENSG00000105429	MEGF8	4.90614	0.423498	1.34118	2.6809e-11	3.27353e-10	protein_coding	up	non-DE	non-DE
ENSG00000175093	SPSB4	3.67086	-0.462762	0.725596	2.89816e-11	3.52487e-10	protein_coding	down	non-DE	non-DE
ENSG00000141258	SGSM2	3.32684	-0.389465	0.763412	2.97355e-11	3.60552e-10	protein_coding	down	non-DE	non-DE
ENSG00000239672	NME1	3.49351	-0.545433	0.685186	2.99372e-11	3.6272e-10	protein_coding	down	non-DE	non-DE
ENSG00000182919	C11orf54	3.47622	0.501368	1.41556	3.0118e-11	3.64633e-10	protein_coding	up	non-DE	non-DE
ENSG00000160326	SLC2A6	3.1926	0.760591	1.69418	3.09212e-11	3.73502e-10	protein_coding	up	non-DE	non-DE
ENSG00000281005	LINC00921	0.409267	0.572262	1.48685	4.17823e-11	4.91965e-10	lncRNA	up	non-DE	non-DE
ENSG00000139970	RTN1	0.0446148	0.709292	1.635	4.37993e-11	5.12293e-10	protein_coding	up	non-DE	non-DE
ENSG00000198691	ABCA4	1.55767	1.01925	2.02686	3.81319e-11	4.53356e-10	protein_coding	up	DE	previously_reported
ENSG00000085741	WNT11	0.457268	-0.898723	0.536361	4.2272e-11	4.96259e-10	protein_coding	down	non-DE	non-DE
ENSG00000255112	CHMP1B	6.04794	0.375399	1.2972	2.86697e-11	3.48961e-10	protein_coding	up	non-DE	non-DE
ENSG00000166012	TAF1D	6.3456	-0.472507	0.720711	2.93566e-11	3.56502e-10	protein_coding	down	non-DE	non-DE
ENSG00000111653	ING4	2.28553	0.512002	1.42603	3.64816e-11	4.35365e-10	protein_coding	up	non-DE	non-DE
ENSG00000158458	NRG2	-0.689974	-0.63691	0.643089	4.88852e-11	5.67631e-10	protein_coding	down	non-DE	non-DE
ENSG00000100626	GALNT16	4.40178	0.843108	1.79391	3.13191e-11	3.78021e-10	protein_coding	up	non-DE	non-DE
ENSG00000124333	VAMP7	4.5279	0.277343	1.21196	3.07781e-11	3.72056e-10	protein_coding	up	non-DE	non-DE
ENSG00000186998	EMID1	-0.883796	0.803392	1.7452	4.97305e-11	5.76456e-10	protein_coding	up	non-DE	non-DE
ENSG00000125726	CD70	1.18183	1.01085	2.01509	4.14854e-11	4.88832e-10	protein_coding	up	DE	previously_reported
ENSG00000143924	EML4	3.54191	-0.480595	0.716682	3.49454e-11	4.19239e-10	protein_coding	down	non-DE	non-DE
ENSG00000156564	LRFN2	-2.73047	-1.3215	0.400118	5.54486e-11	6.36355e-10	protein_coding	down	DE	previously_reported
ENSG00000172081	MOB3A	3.457	0.39597	1.31583	3.56848e-11	4.26498e-10	protein_coding	up	non-DE	non-DE
ENSG00000164603	BMT2	3.72976	0.349213	1.27387	3.52192e-11	4.21887e-10	protein_coding	up	non-DE	non-DE
ENSG00000168398	BDKRB2	4.06977	0.765608	1.70009	3.52105e-11	4.21887e-10	protein_coding	up	non-DE	non-DE
ENSG00000153904	DDAH1	4.64875	-0.524747	0.695081	3.40959e-11	4.09978e-10	protein_coding	down	non-DE	non-DE
ENSG00000173473	SMARCC1	5.17904	-0.363287	0.777391	3.33595e-11	4.01427e-10	protein_coding	down	non-DE	non-DE
ENSG00000005893	LAMP2	6.47077	0.207834	1.15495	3.31293e-11	3.98959e-10	protein_coding	up	non-DE	non-DE
ENSG00000100417	PMM1	2.89943	0.33767	1.26371	3.94828e-11	4.67316e-10	protein_coding	up	non-DE	non-DE
ENSG00000180385	EMC3-AS1	-0.0623042	0.63156	1.54924	5.34916e-11	6.17468e-10	transcribed_unprocessed_pseudogene	up	non-DE	non-DE
ENSG00000128918	ALDH1A2	6.1899	0.49036	1.4048	3.41224e-11	4.09986e-10	protein_coding	up	non-DE	non-DE
ENSG00000198106	AC025279.1	-0.0989286	-0.474719	0.719607	5.4095e-11	6.23979e-10	lncRNA	down	non-DE	non-DE
ENSG00000277072	STAG3L2	2.32563	-0.323976	0.798865	4.22693e-11	4.96259e-10	transcribed_unprocessed_pseudogene	down	non-DE	non-DE
ENSG00000167977	KCTD5	4.3706	0.440725	1.35729	3.57991e-11	4.27542e-10	protein_coding	up	non-DE	non-DE
ENSG00000166025	AMOTL1	6.71314	-0.359187	0.779604	3.4562e-11	4.14953e-10	protein_coding	down	non-DE	non-DE
ENSG00000231945	VARS	2.02269	-0.810675	0.570115	4.4616e-11	5.20696e-10	protein_coding	down	non-DE	non-DE
ENSG00000143183	TMCO1	5.28102	0.344437	1.26966	3.52511e-11	4.21949e-10	protein_coding	up	non-DE	non-DE
ENSG00000119900	OGFRL1	6.52681	0.458903	1.3745	3.53143e-11	4.22387e-10	protein_coding	up	non-DE	non-DE
ENSG00000165323	FAT3	3.78389	1.0264	2.03694	3.8554e-11	4.57346e-10	protein_coding	up	DE	previously_reported
ENSG00000167315	ACAA2	3.92115	0.350699	1.27518	3.77818e-11	4.4953e-10	protein_coding	up	non-DE	non-DE
ENSG00000089234	BRAP	3.85126	0.311672	1.24115	3.82235e-11	4.54104e-10	protein_coding	up	non-DE	non-DE
ENSG00000188199	NUTM2B	0.48079	0.855358	1.80921	5.33358e-11	6.16118e-10	protein_coding	up	non-DE	non-DE
ENSG00000151014	NOCT	4.2577	0.401429	1.32082	3.83349e-11	4.55087e-10	protein_coding	up	non-DE	non-DE
ENSG00000196199	MPHOSPH8	5.58753	-0.240211	0.846622	3.66486e-11	4.3703e-10	protein_coding	down	non-DE	non-DE
ENSG00000119777	TMEM214	6.20507	-0.301798	0.81124	3.66798e-11	4.37073e-10	protein_coding	down	non-DE	non-DE
ENSG00000113163	COL4A3BP	5.14092	0.269234	1.20517	3.71272e-11	4.42073e-10	protein_coding	up	non-DE	non-DE
ENSG00000162769	FLVCR1	2.8443	-0.484851	0.714571	4.37617e-11	5.12231e-10	protein_coding	down	non-DE	non-DE
ENSG00000125485	DDX31	2.79189	-0.341728	0.789095	4.46141e-11	5.20696e-10	protein_coding	down	non-DE	non-DE
ENSG00000133937	GSC	0.38215	-0.790469	0.578156	5.77952e-11	6.60422e-10	protein_coding	down	non-DE	non-DE
ENSG00000198576	ARC	5.79192	-1.07734	0.473902	4.05474e-11	4.79559e-10	protein_coding	down	DE	previously_reported
ENSG00000105877	DNAH11	3.06425	-0.666644	0.629971	4.55548e-11	5.31261e-10	protein_coding	down	non-DE	non-DE
ENSG00000180263	FGD6	3.47152	-0.804351	0.57262	4.43392e-11	5.18227e-10	protein_coding	down	non-DE	non-DE
ENSG00000079102	RUNX1T1	0.679861	-0.69106	0.619399	5.7651e-11	6.59248e-10	protein_coding	down	non-DE	non-DE
ENSG00000104131	EIF3J	5.06925	-0.265692	0.8318	4.06908e-11	4.80708e-10	protein_coding	down	non-DE	non-DE
ENSG00000174842	GLMN	0.511205	-0.493273	0.710412	5.9623e-11	6.78377e-10	protein_coding	down	non-DE	non-DE
ENSG00000167721	TSR1	4.2748	-0.35744	0.780548	4.24673e-11	4.98183e-10	protein_coding	down	non-DE	non-DE
ENSG00000134108	ARL8B	6.85756	0.302242	1.23306	4.07172e-11	4.80708e-10	protein_coding	up	non-DE	non-DE
ENSG00000183762	KREMEN1	5.64798	0.564437	1.47881	4.07354e-11	4.80708e-10	protein_coding	up	non-DE	non-DE
ENSG00000132840	BHMT2	1.2683	0.813049	1.75692	5.55661e-11	6.37243e-10	protein_coding	up	non-DE	non-DE
ENSG00000105926	MPP6	4.68029	-0.294725	0.815228	4.20942e-11	4.9527e-10	protein_coding	down	non-DE	non-DE
ENSG00000149131	SERPING1	8.52507	-0.403321	0.756116	4.3689e-11	5.11757e-10	protein_coding	down	non-DE	non-DE
ENSG00000134153	EMC7	4.76005	0.295494	1.22731	4.21549e-11	4.95617e-10	protein_coding	up	non-DE	non-DE
ENSG00000088340	FER1L4	0.96553	-0.722199	0.606173	5.9353e-11	6.75789e-10	transcribed_unitary_pseudogene	down	non-DE	non-DE
ENSG00000054598	FOXC1	6.90587	-0.44532	0.734421	4.25717e-11	4.99038e-10	protein_coding	down	non-DE	non-DE
ENSG00000213928	IRF9	3.33494	0.439631	1.35626	4.80169e-11	5.58743e-10	protein_coding	up	non-DE	non-DE
ENSG00000162490	DRAXIN	1.33314	-0.877707	0.544232	5.7934e-11	6.61531e-10	protein_coding	down	non-DE	non-DE
ENSG00000160190	SLC37A1	2.47983	0.576885	1.49163	5.46228e-11	6.28697e-10	protein_coding	up	non-DE	non-DE
ENSG00000082269	FAM135A	3.91299	-0.382429	0.767145	4.8888e-11	5.67631e-10	protein_coding	down	non-DE	non-DE
ENSG00000116793	PHTF1	3.78987	0.280785	1.21486	4.91012e-11	5.69688e-10	protein_coding	up	non-DE	non-DE
ENSG00000124177	CHD6	4.47516	-0.424651	0.745019	4.7752e-11	5.56067e-10	protein_coding	down	non-DE	non-DE
ENSG00000138101	DTNB	1.04627	-0.45599	0.72901	6.51577e-11	7.36597e-10	protein_coding	down	non-DE	non-DE
ENSG00000273608	SRCIN1	0.574916	-0.710265	0.611208	6.93278e-11	7.79852e-10	protein_coding	down	non-DE	non-DE
ENSG00000214575	CPEB1	-0.0810316	0.859066	1.81386	7.2892e-11	8.15897e-10	protein_coding	up	non-DE	non-DE
ENSG00000255330	AL096711.2	0.852022	0.991689	1.98851	6.63951e-11	7.50052e-10	protein_coding	up	non-DE	non-DE
ENSG00000005889	ZFX	5.8835	0.340242	1.26597	4.71493e-11	5.49452e-10	protein_coding	up	non-DE	non-DE
ENSG00000225733	FGD5-AS1	6.42004	0.270271	1.20603	4.81692e-11	5.60103e-10	lncRNA	up	non-DE	non-DE
ENSG00000164086	DUSP7	4.6832	-0.591465	0.663669	4.97571e-11	5.76456e-10	protein_coding	down	non-DE	non-DE
ENSG00000125657	TNFSF9	2.77096	0.524848	1.43878	5.7446e-11	6.57378e-10	protein_coding	up	non-DE	non-DE
ENSG00000113845	TIMMDC1	4.35195	0.451196	1.36717	5.12985e-11	5.93448e-10	protein_coding	up	non-DE	non-DE
ENSG00000119599	DCAF4	1.86377	-0.509978	0.702233	6.39028e-11	7.22926e-10	protein_coding	down	non-DE	non-DE
ENSG00000264364	DYNLL2	5.69702	-0.272091	0.828118	4.98307e-11	5.76888e-10	protein_coding	down	non-DE	non-DE
ENSG00000100814	CCNB1IP1	4.53292	-0.380098	0.768386	5.22269e-11	6.03748e-10	protein_coding	down	non-DE	non-DE
ENSG00000163638	ADAMTS9	4.16723	-0.980658	0.506749	5.42957e-11	6.2584e-10	protein_coding	down	non-DE	non-DE
ENSG00000159023	EPB41	3.36209	0.410948	1.32956	5.71365e-11	6.54781e-10	protein_coding	up	non-DE	non-DE
ENSG00000142459	EVI5L	1.73107	0.420497	1.33839	6.64839e-11	7.50521e-10	protein_coding	up	non-DE	non-DE
ENSG00000214491	SEC14L6	0.628791	0.536915	1.45087	7.48851e-11	8.34674e-10	protein_coding	up	non-DE	non-DE
ENSG00000170175	CHRNB1	1.61436	0.324587	1.25231	6.91116e-11	7.78523e-10	protein_coding	up	non-DE	non-DE
ENSG00000138942	RNF185	4.46377	0.321619	1.24973	5.43544e-11	6.26062e-10	protein_coding	up	non-DE	non-DE
ENSG00000121101	TEX14	-0.99046	-1.02214	0.492387	8.76157e-11	9.59928e-10	protein_coding	down	DE	novel
ENSG00000282826	FRG1CP	2.65685	0.283156	1.21685	6.28184e-11	7.11673e-10	transcribed_unprocessed_pseudogene	up	non-DE	non-DE
ENSG00000197586	ENTPD6	4.49891	-0.419402	0.747734	5.51731e-11	6.34111e-10	protein_coding	down	non-DE	non-DE
ENSG00000080031	AC010327.1	-0.678245	0.749817	1.68158	8.80014e-11	9.63111e-10	protein_coding	up	non-DE	non-DE
ENSG00000188026	RILPL1	3.53383	-0.421495	0.74665	5.93257e-11	6.75789e-10	protein_coding	down	non-DE	non-DE
ENSG00000165732	DDX21	7.55263	-0.319137	0.801549	5.53828e-11	6.36061e-10	protein_coding	down	non-DE	non-DE
ENSG00000113319	RASGRF2	-0.606332	-0.968191	0.511147	9.13269e-11	9.96933e-10	protein_coding	down	non-DE	non-DE
ENSG00000154127	UBASH3B	4.40018	-0.603692	0.658068	5.72015e-11	6.55052e-10	protein_coding	down	non-DE	non-DE
ENSG00000176095	IP6K1	6.00115	0.295007	1.22689	5.50501e-11	6.33156e-10	protein_coding	up	non-DE	non-DE
ENSG00000164961	WASHC5	3.61183	0.551845	1.46596	6.11394e-11	6.94138e-10	protein_coding	up	non-DE	non-DE
ENSG00000109736	MFSD10	4.01157	0.306854	1.23701	6.02155e-11	6.84138e-10	protein_coding	up	non-DE	non-DE
ENSG00000122257	RBBP6	6.68969	-0.279944	0.823623	5.80397e-11	6.62262e-10	protein_coding	down	non-DE	non-DE
ENSG00000274602	PI4KAP1	2.51244	-0.45815	0.727919	7.00263e-11	7.86594e-10	transcribed_unprocessed_pseudogene	down	non-DE	non-DE
ENSG00000145191	EIF2B5	4.58755	-0.239653	0.846949	5.97061e-11	6.78836e-10	protein_coding	down	non-DE	non-DE
ENSG00000164543	STK17A	5.67666	-0.471031	0.721449	5.81087e-11	6.62573e-10	protein_coding	down	non-DE	non-DE
ENSG00000165533	TTC8	2.45434	0.416965	1.33512	7.0796e-11	7.94116e-10	protein_coding	up	non-DE	non-DE
ENSG00000114767	RRP9	2.55937	-0.428239	0.743169	7.12148e-11	7.98249e-10	protein_coding	down	non-DE	non-DE
ENSG00000123146	ADGRE5	4.37491	0.426403	1.34388	6.23154e-11	7.06478e-10	protein_coding	up	non-DE	non-DE
ENSG00000285413	AP001056.2	-0.402519	1.25038	2.37904	9.96084e-11	1.07477e-09	lncRNA	up	DE	novel
ENSG00000198746	GPATCH3	2.52146	0.523989	1.43793	7.36714e-11	8.2404e-10	protein_coding	up	non-DE	non-DE
ENSG00000035115	SH3YL1	2.4024	-0.391582	0.762293	7.48329e-11	8.34674e-10	protein_coding	down	non-DE	non-DE
ENSG00000111785	RIC8B	3.31654	-0.470959	0.721485	6.97353e-11	7.8388e-10	protein_coding	down	non-DE	non-DE
ENSG00000106009	BRAT1	3.77859	-0.368522	0.774576	6.67764e-11	7.53287e-10	protein_coding	down	non-DE	non-DE
ENSG00000091542	ALKBH5	6.59687	-0.334059	0.793301	6.16041e-11	6.98914e-10	protein_coding	down	non-DE	non-DE
ENSG00000137216	TMEM63B	5.44011	0.354466	1.27851	6.32539e-11	7.16096e-10	protein_coding	up	non-DE	non-DE
ENSG00000234684	SDCBP2-AS1	0.127525	0.746452	1.67766	1.02291e-10	1.10221e-09	lncRNA	up	non-DE	non-DE
ENSG00000082014	SMARCD3	0.720109	-0.535241	0.690043	9.49786e-11	1.03042e-09	protein_coding	down	non-DE	non-DE
ENSG00000188372	ZP3	1.33544	0.927119	1.90148	8.98498e-11	9.81484e-10	protein_coding	up	non-DE	non-DE
ENSG00000105519	CAPS	3.02843	0.748631	1.6802	7.6052e-11	8.45306e-10	protein_coding	up	non-DE	non-DE
ENSG00000139946	PELI2	2.782	0.350729	1.2752	7.8051e-11	8.63895e-10	protein_coding	up	non-DE	non-DE
ENSG00000177663	IL17RA	4.39921	0.629904	1.54746	6.92526e-11	7.79558e-10	protein_coding	up	non-DE	non-DE
ENSG00000149480	MTA2	5.74226	-0.260008	0.835084	6.7136e-11	7.56806e-10	protein_coding	down	non-DE	non-DE
ENSG00000064225	ST3GAL6	-0.0235731	-0.640526	0.641479	1.06744e-10	1.14398e-09	protein_coding	down	non-DE	non-DE
ENSG00000171453	POLR1C	3.15941	-0.318761	0.801758	7.76919e-11	8.61122e-10	protein_coding	down	non-DE	non-DE
ENSG00000276914	FOPNL	-0.175751	0.635165	1.55312	9.20269e-11	1.00388e-09	protein_coding	up	non-DE	non-DE
ENSG00000118849	RARRES1	1.01636	0.604721	1.52069	9.45723e-11	1.02671e-09	protein_coding	up	non-DE	non-DE
ENSG00000124104	SNX21	4.26197	-0.360234	0.779038	7.22148e-11	8.08887e-10	protein_coding	down	non-DE	non-DE
ENSG00000277443	MARCKS	5.88037	0.976623	1.96785	7.01218e-11	7.8711e-10	protein_coding	up	non-DE	non-DE
ENSG00000105376	ICAM5	1.56694	0.629053	1.54655	9.4125e-11	1.02466e-09	protein_coding	up	non-DE	non-DE
ENSG00000198155	ZNF876P	-0.532377	-0.523884	0.695497	1.15112e-10	1.22225e-09	transcribed_unprocessed_pseudogene	down	non-DE	non-DE
ENSG00000172661	WASHC2C	4.00131	0.406303	1.32529	7.592e-11	8.4449e-10	protein_coding	up	non-DE	non-DE
ENSG00000117013	KCNQ4	-1.11306	0.876259	1.83561	1.21813e-10	1.28723e-09	protein_coding	up	non-DE	non-DE
ENSG00000109790	KLHL5	4.46882	0.380271	1.30159	7.40518e-11	8.27712e-10	protein_coding	up	non-DE	non-DE
ENSG00000077312	SNRPA	4.39232	-0.347411	0.785994	7.47011e-11	8.33794e-10	protein_coding	down	non-DE	non-DE
ENSG00000174177	CTU2	1.29762	-0.462659	0.725647	9.83645e-11	1.06352e-09	protein_coding	down	non-DE	non-DE
ENSG00000134697	GNL2	4.92359	-0.296707	0.814108	7.43202e-11	8.30127e-10	protein_coding	down	non-DE	non-DE
ENSG00000136718	IMP4	4.78427	-0.384277	0.766163	7.52182e-11	8.37799e-10	protein_coding	down	non-DE	non-DE
ENSG00000087086	FTL	10.6155	0.424542	1.34215	8.42801e-11	9.27939e-10	protein_coding	up	non-DE	non-DE
ENSG00000118508	RAB32	3.37053	0.39203	1.31224	8.33157e-11	9.18324e-10	protein_coding	up	non-DE	non-DE
ENSG00000266338	NBPF15	4.44285	-0.327844	0.796726	7.71409e-11	8.5621e-10	protein_coding	down	non-DE	non-DE
ENSG00000167460	TPM4	7.21704	-0.41265	0.751242	7.59253e-11	8.4449e-10	protein_coding	down	non-DE	non-DE
ENSG00000179598	PLD6	1.16517	0.413587	1.33199	1.04867e-10	1.12768e-09	protein_coding	up	non-DE	non-DE
ENSG00000119335	SET	7.87511	-0.271787	0.828293	7.77954e-11	8.61667e-10	protein_coding	down	non-DE	non-DE
ENSG00000164187	LMBRD2	3.07505	0.447073	1.36327	8.62084e-11	9.45611e-10	protein_coding	up	non-DE	non-DE
ENSG00000076003	MCM6	3.87887	-0.501818	0.706216	8.1694e-11	9.01702e-10	protein_coding	down	non-DE	non-DE
ENSG00000083535	PIBF1	3.42845	-0.253145	0.839066	8.45015e-11	9.28814e-10	protein_coding	down	non-DE	non-DE
ENSG00000102755	FLT1	5.29051	-0.521482	0.696656	7.65997e-11	8.50798e-10	protein_coding	down	non-DE	non-DE
ENSG00000253731	PCDHGA6	1.28279	0.389958	1.31036	1.04726e-10	1.12692e-09	protein_coding	up	non-DE	non-DE
ENSG00000145423	SFRP2	0.724673	1.11191	2.16131	1.07112e-10	1.14715e-09	protein_coding	up	DE	previously_reported
ENSG00000166086	JAM3	6.39379	-0.40888	0.753208	7.75771e-11	8.60449e-10	protein_coding	down	non-DE	non-DE
ENSG00000188818	ZDHHC11	0.0998949	-0.65611	0.634587	1.2216e-10	1.28917e-09	protein_coding	down	non-DE	non-DE
ENSG00000198648	STK39	2.22477	-0.421947	0.746416	9.76833e-11	1.05759e-09	protein_coding	down	non-DE	non-DE
ENSG00000099968	BCL2L13	5.77519	0.254124	1.19261	7.82637e-11	8.65645e-10	protein_coding	up	non-DE	non-DE
ENSG00000055813	CCDC85A	1.31944	-0.707301	0.612465	1.07913e-10	1.15495e-09	protein_coding	down	non-DE	non-DE
ENSG00000128791	TWSG1	8.16245	0.356658	1.28046	8.24337e-11	9.09234e-10	protein_coding	up	non-DE	non-DE
ENSG00000099783	HNRNPM	7.01829	-0.328193	0.796534	8.06401e-11	8.91088e-10	protein_coding	down	non-DE	non-DE
ENSG00000213977	TAX1BP3	3.40524	0.397378	1.31711	8.94417e-11	9.77699e-10	protein_coding	up	non-DE	non-DE
ENSG00000163380	LMOD3	-0.70074	0.650094	1.56927	1.35476e-10	1.41838e-09	protein_coding	up	non-DE	non-DE
ENSG00000131759	RARA	4.14045	-0.549613	0.683203	8.60438e-11	9.44458e-10	protein_coding	down	non-DE	non-DE
ENSG00000204673	AKT1S1	6.38563	0.410146	1.32882	8.06763e-11	8.91088e-10	protein_coding	up	non-DE	non-DE
ENSG00000180998	GPR137C	-0.975797	0.747706	1.67912	1.38676e-10	1.44997e-09	protein_coding	up	non-DE	non-DE
ENSG00000117586	TNFSF4	-0.687045	0.766435	1.70106	1.34119e-10	1.40604e-09	protein_coding	up	non-DE	non-DE
ENSG00000174353	STAG3L3	2.93604	-0.34971	0.784742	9.51879e-11	1.03198e-09	transcribed_unprocessed_pseudogene	down	non-DE	non-DE
ENSG00000033050	ABCF2	4.63926	-0.317806	0.802289	8.43634e-11	9.27939e-10	protein_coding	down	non-DE	non-DE
ENSG00000120729	MYOT	-1.98786	-1.00472	0.498367	1.44715e-10	1.50826e-09	protein_coding	down	DE	previously_reported
ENSG00000171903	CYP4F11	1.63658	-1.06196	0.478982	1.10493e-10	1.17897e-09	protein_coding	down	DE	previously_reported
ENSG00000071537	SEL1L	7.06642	0.461265	1.37675	8.43207e-11	9.27939e-10	protein_coding	up	non-DE	non-DE
ENSG00000260942	CAPN10-DT	0.12399	-0.460924	0.726521	1.31291e-10	1.38279e-09	lncRNA	down	non-DE	non-DE
ENSG00000165655	ZNF503	5.65311	-0.45303	0.730507	8.51678e-11	9.3549e-10	protein_coding	down	non-DE	non-DE
ENSG00000169371	SNUPN	2.33337	-0.238912	0.847384	1.06164e-10	1.14008e-09	protein_coding	down	non-DE	non-DE
ENSG00000270069	MIR222HG	2.47403	-0.472104	0.720913	1.05746e-10	1.13635e-09	lncRNA	down	non-DE	non-DE
ENSG00000129521	EGLN3	3.79646	-0.524879	0.695018	9.44584e-11	1.02618e-09	protein_coding	down	non-DE	non-DE
ENSG00000162520	SYNC	1.31485	0.855775	1.80973	1.18995e-10	1.25913e-09	protein_coding	up	non-DE	non-DE
ENSG00000115561	CHMP3	5.53429	0.207636	1.15479	8.76346e-11	9.59928e-10	protein_coding	up	non-DE	non-DE
ENSG00000143753	DEGS1	6.52321	0.236242	1.17792	8.80465e-11	9.63111e-10	protein_coding	up	non-DE	non-DE
ENSG00000277701	AC159540.2	0.40412	-0.838666	0.55916	1.31594e-10	1.38506e-09	lncRNA	down	non-DE	non-DE
ENSG00000168056	LTBP3	9.2053	0.517426	1.4314	9.66914e-11	1.04757e-09	protein_coding	up	non-DE	non-DE
ENSG00000071073	MGAT4A	2.40294	-0.534701	0.690302	1.11159e-10	1.1849e-09	protein_coding	down	non-DE	non-DE
ENSG00000029153	ARNTL2	3.81021	0.39947	1.31902	9.81504e-11	1.06192e-09	protein_coding	up	non-DE	non-DE
ENSG00000018408	WWTR1	6.83394	-0.383984	0.766319	9.33507e-11	1.01762e-09	protein_coding	down	non-DE	non-DE
ENSG00000034971	MYOC	1.43427	-0.717522	0.608141	1.26236e-10	1.33131e-09	protein_coding	down	non-DE	non-DE
ENSG00000063660	GPC1	6.75288	0.517736	1.43171	9.40081e-11	1.02409e-09	protein_coding	up	non-DE	non-DE
ENSG00000134259	NGF	5.28479	0.606099	1.52214	9.4297e-11	1.02512e-09	protein_coding	up	non-DE	non-DE
ENSG00000107957	SH3PXD2A	5.46809	-0.514816	0.699882	9.4247e-11	1.02512e-09	protein_coding	down	non-DE	non-DE
ENSG00000165506	DNAAF2	2.86957	-0.300718	0.811848	1.11242e-10	1.18499e-09	protein_coding	down	non-DE	non-DE
ENSG00000141101	NOB1	4.16018	-0.347986	0.78568	1.01402e-10	1.09338e-09	protein_coding	down	non-DE	non-DE
ENSG00000148719	DNAJB12	4.75512	0.313132	1.2424	9.89317e-11	1.06892e-09	protein_coding	up	non-DE	non-DE
ENSG00000141741	MIEN1	3.34466	0.472831	1.38783	1.10529e-10	1.17897e-09	protein_coding	up	non-DE	non-DE
ENSG00000138035	PNPT1	3.57597	-0.297214	0.813823	1.10054e-10	1.17549e-09	protein_coding	down	non-DE	non-DE
ENSG00000096384	HSP90AB1	10.2438	-0.463679	0.725135	1.12098e-10	1.1933e-09	protein_coding	down	non-DE	non-DE
ENSG00000089159	PXN	6.48759	-0.347655	0.78586	9.95634e-11	1.07477e-09	protein_coding	down	non-DE	non-DE
ENSG00000133627	ACTR3B	2.52409	-0.332222	0.794312	1.21325e-10	1.28292e-09	protein_coding	down	non-DE	non-DE
ENSG00000271943	AC098614.3	-1.00267	-0.641383	0.641098	1.70931e-10	1.74247e-09	transcribed_processed_pseudogene	down	non-DE	non-DE
ENSG00000178860	MSC	3.39279	1.11601	2.16746	1.15125e-10	1.22225e-09	protein_coding	up	DE	previously_reported
ENSG00000148843	PDCD11	3.98427	-0.448605	0.732751	1.09841e-10	1.17401e-09	protein_coding	down	non-DE	non-DE
ENSG00000213923	CSNK1E	6.78235	-0.351843	0.783583	1.03281e-10	1.11213e-09	protein_coding	down	non-DE	non-DE
ENSG00000103091	WDR59	4.47264	-0.288579	0.818708	1.06701e-10	1.14398e-09	protein_coding	down	non-DE	non-DE
ENSG00000135452	TSPAN31	4.15726	0.428758	1.34607	1.09619e-10	1.17242e-09	protein_coding	up	non-DE	non-DE
ENSG00000036672	USP2	3.2223	-0.805035	0.572348	1.18271e-10	1.25313e-09	protein_coding	down	non-DE	non-DE
ENSG00000101972	STAG2	7.18496	0.299681	1.23087	1.06291e-10	1.14066e-09	protein_coding	up	non-DE	non-DE
ENSG00000230753	ZNF341-AS1	0.152835	0.697243	1.6214	1.65699e-10	1.70005e-09	lncRNA	up	non-DE	non-DE
ENSG00000168301	KCTD6	2.17413	-0.310192	0.806535	1.32287e-10	1.3905e-09	protein_coding	down	non-DE	non-DE
ENSG00000136999	CCN3	4.09952	0.630975	1.54861	1.15619e-10	1.22667e-09	protein_coding	up	non-DE	non-DE
ENSG00000104671	DCTN6	4.22805	0.254163	1.19264	1.14298e-10	1.21591e-09	protein_coding	up	non-DE	non-DE
ENSG00000118242	MREG	4.16704	-0.530082	0.692516	1.14866e-10	1.22113e-09	protein_coding	down	non-DE	non-DE
ENSG00000117643	MAN1C1	0.661757	-0.553491	0.68137	1.6145e-10	1.66183e-09	protein_coding	down	non-DE	non-DE
ENSG00000118515	SGK1	7.96641	0.506844	1.42094	1.16374e-10	1.23386e-09	protein_coding	up	non-DE	non-DE
ENSG00000254245	PCDHGA3	2.1771	0.391533	1.31179	1.40108e-10	1.46206e-09	protein_coding	up	non-DE	non-DE
ENSG00000204850	AC011484.1	-0.219253	0.640278	1.55863	1.79438e-10	1.82449e-09	lncRNA	up	non-DE	non-DE
ENSG00000146197	SCUBE3	2.3568	1.16152	2.23694	1.44865e-10	1.50872e-09	protein_coding	up	DE	previously_reported
ENSG00000166881	NEMP1	3.754	0.406692	1.32564	1.26905e-10	1.33748e-09	protein_coding	up	non-DE	non-DE
ENSG00000006128	TAC1	4.78134	-0.862143	0.550135	1.21917e-10	1.28747e-09	protein_coding	down	non-DE	non-DE
ENSG00000078549	ADCYAP1R1	-1.078	-1.26135	0.417153	1.97609e-10	1.99392e-09	protein_coding	down	DE	previously_reported
ENSG00000239474	KLHL41	-1.12707	-1.01945	0.493305	2.02563e-10	2.04002e-09	protein_coding	down	DE	novel
ENSG00000043462	LCP2	-1.42359	1.14394	2.20984	2.03551e-10	2.04868e-09	protein_coding	up	DE	previously_reported
ENSG00000165983	PTER	1.83303	0.521527	1.43547	1.52037e-10	1.57412e-09	protein_coding	up	non-DE	non-DE
ENSG00000129515	SNX6	5.12595	0.300192	1.23131	1.18724e-10	1.2571e-09	protein_coding	up	non-DE	non-DE
ENSG00000287415	AC099541.2	-1.59908	1.08218	2.11724	2.12085e-10	2.12112e-09	lncRNA	up	DE	novel
ENSG00000175003	SLC22A1	3.70994	1.14709	2.21467	1.33686e-10	1.40334e-09	protein_coding	up	DE	previously_reported
ENSG00000167371	PRRT2	-0.541342	-0.787002	0.579547	1.97538e-10	1.99392e-09	protein_coding	down	non-DE	non-DE
ENSG00000171368	TPPP	-0.180616	0.747392	1.67876	1.96461e-10	1.98486e-09	protein_coding	up	non-DE	non-DE
ENSG00000237330	RNF223	-1.73508	1.02335	2.03263	2.15541e-10	2.14757e-09	protein_coding	up	DE	novel
ENSG00000131378	RFTN1	0.979025	0.847573	1.79947	1.69364e-10	1.72871e-09	protein_coding	up	non-DE	non-DE
ENSG00000204923	FBXO48	2.20318	0.404793	1.3239	1.54659e-10	1.59814e-09	protein_coding	up	non-DE	non-DE
ENSG00000122678	POLM	2.72717	-0.341899	0.789002	1.47717e-10	1.5354e-09	protein_coding	down	non-DE	non-DE
ENSG00000162927	PUS10	2.29707	0.475602	1.3905	1.54277e-10	1.59523e-09	protein_coding	up	non-DE	non-DE
ENSG00000166582	CENPV	-0.489727	-0.488975	0.712531	2.09171e-10	2.09859e-09	protein_coding	down	non-DE	non-DE
ENSG00000169635	HIC2	2.32921	-0.442751	0.73573	1.55752e-10	1.60734e-09	protein_coding	down	non-DE	non-DE
ENSG00000151503	NCAPD3	3.58605	-0.508535	0.702936	1.39569e-10	1.4574e-09	protein_coding	down	non-DE	non-DE
ENSG00000119699	TGFB3	4.78949	-0.834202	0.560893	1.33796e-10	1.40357e-09	protein_coding	down	non-DE	non-DE
ENSG00000156804	FBXO32	5.20968	0.468918	1.38407	1.31771e-10	1.38599e-09	protein_coding	up	non-DE	non-DE
ENSG00000054967	RELT	5.2465	-0.444827	0.734672	1.34268e-10	1.40667e-09	protein_coding	down	non-DE	non-DE
ENSG00000168036	CTNNB1	8.35645	0.247828	1.18742	1.39386e-10	1.45644e-09	protein_coding	up	non-DE	non-DE
ENSG00000106819	ASPN	6.38532	0.937136	1.91472	1.37358e-10	1.43714e-09	protein_coding	up	non-DE	non-DE
ENSG00000236438	FAM157A	3.20713	-0.407318	0.754024	1.51677e-10	1.57142e-09	transcribed_unprocessed_pseudogene	down	non-DE	non-DE
ENSG00000119707	RBM25	6.33985	-0.253305	0.838972	1.33508e-10	1.40241e-09	protein_coding	down	non-DE	non-DE
ENSG00000259916	AL845331.2	-1.35104	-1.11169	0.46275	2.40464e-10	2.36178e-09	protein_coding	down	DE	previously_reported
ENSG00000187243	MAGED4B	2.56302	0.4702	1.3853	1.63374e-10	1.67945e-09	protein_coding	up	non-DE	non-DE
ENSG00000166377	ATP9B	3.8895	0.307293	1.23738	1.47385e-10	1.53296e-09	protein_coding	up	non-DE	non-DE
ENSG00000101134	DOK5	2.4638	-0.492457	0.710813	1.67806e-10	1.71834e-09	protein_coding	down	non-DE	non-DE
ENSG00000120675	DNAJC15	3.00119	0.422489	1.34024	1.59105e-10	1.63982e-09	protein_coding	up	non-DE	non-DE
ENSG00000182108	DEXI	3.83497	-0.313422	0.80473	1.48668e-10	1.54428e-09	protein_coding	down	non-DE	non-DE
ENSG00000168434	COG7	2.7288	-0.311476	0.805817	1.66482e-10	1.70698e-09	protein_coding	down	non-DE	non-DE
ENSG00000164695	CHMP4C	0.749629	0.43611	1.35295	2.04633e-10	2.05696e-09	protein_coding	up	non-DE	non-DE
ENSG00000197969	VPS13A	4.93368	0.54823	1.46229	1.4594e-10	1.51893e-09	protein_coding	up	non-DE	non-DE
ENSG00000119917	IFIT3	2.85261	0.568557	1.48304	1.67957e-10	1.71877e-09	protein_coding	up	non-DE	non-DE
ENSG00000108848	LUC7L3	5.92342	-0.363481	0.777287	1.44726e-10	1.50826e-09	protein_coding	down	non-DE	non-DE
ENSG00000172059	KLF11	4.02691	-0.451729	0.731166	1.55491e-10	1.60569e-09	protein_coding	down	non-DE	non-DE
ENSG00000141519	CCDC40	0.633948	-0.569378	0.673907	2.13569e-10	2.13462e-09	protein_coding	down	non-DE	non-DE
ENSG00000173868	PHOSPHO1	1.65155	-0.944449	0.519628	1.93541e-10	1.96036e-09	protein_coding	down	non-DE	non-DE
ENSG00000182117	NOP10	4.38447	0.427914	1.34529	1.52632e-10	1.57926e-09	protein_coding	up	non-DE	non-DE
ENSG00000165795	NDRG2	3.44528	-0.554742	0.680779	1.63573e-10	1.68041e-09	protein_coding	down	non-DE	non-DE
ENSG00000197576	HOXA4	-0.805503	-0.634999	0.643941	2.50183e-10	2.44967e-09	protein_coding	down	non-DE	non-DE
ENSG00000146555	SDK1	2.33405	0.918331	1.88993	1.80163e-10	1.8307e-09	protein_coding	up	non-DE	non-DE
ENSG00000100462	PRMT5	5.06302	-0.305805	0.808991	1.4916e-10	1.54838e-09	protein_coding	down	non-DE	non-DE
ENSG00000189221	MAOA	-0.000801258	0.872245	1.83051	2.29133e-10	2.26977e-09	protein_coding	up	non-DE	non-DE
ENSG00000181220	ZNF746	3.91197	0.242675	1.18318	1.58308e-10	1.63266e-09	protein_coding	up	non-DE	non-DE
ENSG00000133134	BEX2	1.7341	-0.548932	0.683526	1.95762e-10	1.98032e-09	protein_coding	down	non-DE	non-DE
ENSG00000227733	AC239809.3	0.169726	0.528648	1.44258	2.27661e-10	2.2584e-09	lncRNA	up	non-DE	non-DE
ENSG00000106952	TNFSF8	-1.32619	1.39126	2.62307	2.60447e-10	2.54076e-09	protein_coding	up	DE	previously_reported
ENSG00000133612	AGAP3	5.63286	-0.414007	0.750536	1.4928e-10	1.54861e-09	protein_coding	down	non-DE	non-DE
ENSG00000128274	A4GALT	6.38185	0.567592	1.48205	1.49799e-10	1.55297e-09	protein_coding	up	non-DE	non-DE
ENSG00000088808	PPP1R13B	4.07532	-0.559551	0.678513	1.61677e-10	1.66308e-09	protein_coding	down	non-DE	non-DE
ENSG00000135211	TMEM60	3.01393	0.301777	1.23266	1.77211e-10	1.80416e-09	protein_coding	up	non-DE	non-DE
ENSG00000163913	IFT122	2.66237	-0.355732	0.781473	1.83945e-10	1.86793e-09	protein_coding	down	non-DE	non-DE
ENSG00000142959	BEST4	0.162089	0.438576	1.35527	2.36872e-10	2.33373e-09	protein_coding	up	non-DE	non-DE
ENSG00000104859	CLASRP	4.35769	-0.355371	0.781669	1.65466e-10	1.69875e-09	protein_coding	down	non-DE	non-DE
ENSG00000150667	FSIP1	0.296398	-0.790849	0.578004	2.4357e-10	2.39081e-09	protein_coding	down	non-DE	non-DE
ENSG00000107758	PPP3CB	5.22857	0.244395	1.1846	1.59599e-10	1.64384e-09	protein_coding	up	non-DE	non-DE
ENSG00000178184	PARD6G	0.923123	-0.453348	0.730346	2.27847e-10	2.25883e-09	protein_coding	down	non-DE	non-DE
ENSG00000099290	WASHC2A	4.11347	0.398457	1.3181	1.70695e-10	1.74118e-09	protein_coding	up	non-DE	non-DE
ENSG00000287809	AC005632.5	-1.10728	0.625024	1.54224	2.81161e-10	2.72275e-09	lncRNA	up	non-DE	non-DE
ENSG00000166670	MMP10	7.85391	-0.713433	0.609867	1.68939e-10	1.72659e-09	protein_coding	down	non-DE	non-DE
ENSG00000133030	MPRIP	6.68265	-0.324236	0.798721	1.68325e-10	1.72143e-09	protein_coding	down	non-DE	non-DE
ENSG00000166734	CASC4	6.3297	0.266837	1.20317	1.6767e-10	1.71805e-09	protein_coding	up	non-DE	non-DE
ENSG00000106004	HOXA5	1.83307	-0.515698	0.699454	2.19157e-10	2.17949e-09	protein_coding	down	non-DE	non-DE
ENSG00000058799	YIPF1	3.40733	0.274192	1.20932	1.89864e-10	1.92434e-09	protein_coding	up	non-DE	non-DE
ENSG00000100401	RANGAP1	5.74401	-0.258384	0.836024	1.69245e-10	1.7286e-09	protein_coding	down	non-DE	non-DE
ENSG00000198858	R3HDM4	5.1816	-0.288117	0.81897	1.72015e-10	1.75239e-09	protein_coding	down	non-DE	non-DE
ENSG00000139131	YARS2	2.47255	-0.3413	0.78933	2.11099e-10	2.11526e-09	protein_coding	down	non-DE	non-DE
ENSG00000235531	MSC-AS1	1.22733	1.04746	2.06689	2.39269e-10	2.35296e-09	lncRNA	up	DE	previously_reported
ENSG00000196739	COL27A1	7.42798	-0.533848	0.69071	1.7766e-10	1.80757e-09	protein_coding	down	non-DE	non-DE
ENSG00000113460	BRIX1	3.35123	-0.374795	0.771215	1.96363e-10	1.98486e-09	protein_coding	down	non-DE	non-DE
ENSG00000072756	TRNT1	3.13318	-0.319297	0.80146	2.01362e-10	2.02922e-09	protein_coding	down	non-DE	non-DE
ENSG00000253200	AC037459.2	2.0579	0.479655	1.39441	2.26736e-10	2.25063e-09	lncRNA	up	non-DE	non-DE
ENSG00000278730	AC005332.6	4.13591	0.2476	1.18723	1.86841e-10	1.89491e-09	lncRNA	up	non-DE	non-DE
ENSG00000120899	PTK2B	2.51523	-0.66636	0.630095	2.18533e-10	2.17464e-09	protein_coding	down	non-DE	non-DE
ENSG00000130695	CEP85	3.32166	-0.458765	0.727609	2.06435e-10	2.07245e-09	protein_coding	down	non-DE	non-DE
ENSG00000274471	AC242376.2	-0.24666	-0.515598	0.699503	2.94368e-10	2.83852e-09	transcribed_unprocessed_pseudogene	down	non-DE	non-DE
ENSG00000143344	RGL1	2.79824	-0.440987	0.73663	2.14082e-10	2.13705e-09	protein_coding	down	non-DE	non-DE
ENSG00000073464	CLCN4	3.04732	0.358227	1.28185	2.11519e-10	2.1176e-09	protein_coding	up	non-DE	non-DE
ENSG00000278212	AC134878.2	0.478674	0.460624	1.37614	2.7251e-10	2.64867e-09	transcribed_unprocessed_pseudogene	up	non-DE	non-DE
ENSG00000108509	CAMTA2	5.04347	-0.362942	0.777577	1.86741e-10	1.89491e-09	protein_coding	down	non-DE	non-DE
ENSG00000144535	DIS3L2	2.21859	-0.299855	0.812334	2.33332e-10	2.306e-09	protein_coding	down	non-DE	non-DE
ENSG00000104154	SLC30A4	3.1243	0.347377	1.27225	2.14899e-10	2.14251e-09	protein_coding	up	non-DE	non-DE
ENSG00000250208	FZD10-AS1	1.56531	1.03607	2.05063	2.5656e-10	2.50901e-09	lncRNA	up	DE	previously_reported
ENSG00000024048	UBR2	5.11686	0.295782	1.22755	1.93975e-10	1.9635e-09	protein_coding	up	non-DE	non-DE
ENSG00000158125	XDH	0.0756745	-0.809314	0.570653	3.05348e-10	2.93193e-09	protein_coding	down	non-DE	non-DE
ENSG00000198300	PEG3	3.51698	-0.592619	0.663138	2.17411e-10	2.16484e-09	protein_coding	down	non-DE	non-DE
ENSG00000151458	ANKRD50	4.47517	0.489969	1.40441	2.03689e-10	2.04876e-09	protein_coding	up	non-DE	non-DE
ENSG00000117632	STMN1	1.67969	0.687397	1.61038	2.62212e-10	2.5564e-09	protein_coding	up	non-DE	non-DE
ENSG00000224420	ADM5	-0.507885	-0.765848	0.588108	3.22968e-10	3.08618e-09	protein_coding	down	non-DE	non-DE
ENSG00000171428	NAT1	0.147049	0.514966	1.42896	3.06195e-10	2.93651e-09	protein_coding	up	non-DE	non-DE
ENSG00000087087	SRRT	6.33098	-0.290184	0.817798	1.98433e-10	2.00097e-09	protein_coding	down	non-DE	non-DE
ENSG00000241058	NSUN6	1.85914	-0.361122	0.778559	2.59072e-10	2.5289e-09	protein_coding	down	non-DE	non-DE
ENSG00000130956	HABP4	4.25531	-0.332141	0.794357	2.10532e-10	2.11091e-09	protein_coding	down	non-DE	non-DE
ENSG00000180818	HOXC10	4.29797	-0.69581	0.617362	2.1487e-10	2.14251e-09	protein_coding	down	non-DE	non-DE
ENSG00000169122	FAM110B	6.64685	0.392506	1.31267	2.06198e-10	2.07137e-09	protein_coding	up	non-DE	non-DE
ENSG00000070610	GBA2	4.75339	-0.223029	0.856765	2.116e-10	2.1176e-09	protein_coding	down	non-DE	non-DE
ENSG00000167173	C15orf39	3.07582	-0.403978	0.755772	2.39459e-10	2.35337e-09	protein_coding	down	non-DE	non-DE
ENSG00000185652	NTF3	0.87887	0.683018	1.60549	2.98703e-10	2.87526e-09	protein_coding	up	non-DE	non-DE
ENSG00000129636	ITFG1	4.85303	0.313714	1.2429	2.13842e-10	2.136e-09	protein_coding	up	non-DE	non-DE
ENSG00000198768	APCDD1L	4.06238	0.800797	1.74206	2.29236e-10	2.26977e-09	protein_coding	up	non-DE	non-DE
ENSG00000188342	GTF2F2	3.41362	-0.286152	0.820086	2.38703e-10	2.34885e-09	protein_coding	down	non-DE	non-DE
ENSG00000130787	HIP1R	3.82462	-0.483297	0.715341	2.33155e-10	2.3057e-09	protein_coding	down	non-DE	non-DE
ENSG00000135723	FHOD1	3.94694	-0.641313	0.641129	2.30831e-10	2.28413e-09	protein_coding	down	non-DE	non-DE
ENSG00000181577	C6orf223	-1.29884	-0.954857	0.515893	3.85933e-10	3.62243e-09	protein_coding	down	non-DE	non-DE
ENSG00000010256	UQCRC1	4.7387	0.365459	1.28829	2.24212e-10	2.22836e-09	protein_coding	up	non-DE	non-DE
ENSG00000180044	C3orf80	-0.759169	0.921973	1.89471	3.6756e-10	3.47256e-09	protein_coding	up	non-DE	non-DE
ENSG00000080608	PUM3	3.20604	-0.398321	0.758741	2.49833e-10	2.44774e-09	protein_coding	down	non-DE	non-DE
ENSG00000048544	MRPS10	3.53181	0.515081	1.42907	2.44508e-10	2.39854e-09	protein_coding	up	non-DE	non-DE
ENSG00000179292	TMEM151A	-0.463679	0.532436	1.44637	3.64147e-10	3.44442e-09	protein_coding	up	non-DE	non-DE
ENSG00000111802	TDP2	5.37013	0.430828	1.34801	2.25455e-10	2.23931e-09	protein_coding	up	non-DE	non-DE
ENSG00000260528	FAM157C	1.606	-0.387082	0.764674	2.98721e-10	2.87526e-09	lncRNA	down	non-DE	non-DE
ENSG00000104613	INTS10	4.50937	-0.31852	0.801892	2.35336e-10	2.32351e-09	protein_coding	down	non-DE	non-DE
ENSG00000099904	ZDHHC8	4.36942	-0.379382	0.768767	2.38292e-10	2.34626e-09	protein_coding	down	non-DE	non-DE
ENSG00000236548	RNF217-AS1	0.216419	-0.391923	0.762113	3.59791e-10	3.40525e-09	lncRNA	down	non-DE	non-DE
ENSG00000168234	TTC39C	3.17464	-0.396067	0.759927	2.66289e-10	2.58979e-09	protein_coding	down	non-DE	non-DE
ENSG00000105643	ARRDC2	5.21706	-0.304388	0.809785	2.35542e-10	2.32351e-09	protein_coding	down	non-DE	non-DE
ENSG00000102996	MMP15	0.380525	0.483785	1.39841	3.56452e-10	3.38298e-09	protein_coding	up	non-DE	non-DE
ENSG00000143878	RHOB	6.34138	-0.537777	0.688832	2.35425e-10	2.32351e-09	protein_coding	down	non-DE	non-DE
ENSG00000110400	NECTIN1	5.83389	-0.603654	0.658085	2.36053e-10	2.3271e-09	protein_coding	down	non-DE	non-DE
ENSG00000182993	C12orf60	0.0851167	0.483761	1.39838	3.76382e-10	3.54957e-09	protein_coding	up	non-DE	non-DE
ENSG00000260001	TGFBR3L	0.181464	-0.75989	0.590541	3.76949e-10	3.55282e-09	protein_coding	down	non-DE	non-DE
ENSG00000172478	MAB21L4	-2.69722	-1.28734	0.409704	4.4151e-10	4.08133e-09	protein_coding	down	DE	novel
ENSG00000204291	COL15A1	7.28411	0.533735	1.44767	2.46882e-10	2.42033e-09	protein_coding	up	non-DE	non-DE
ENSG00000138160	KIF11	-0.0272055	0.469249	1.38439	3.83032e-10	3.59946e-09	protein_coding	up	non-DE	non-DE
ENSG00000021300	PLEKHB1	0.094855	-0.70477	0.61354	3.7819e-10	3.56028e-09	protein_coding	down	non-DE	non-DE
ENSG00000060656	PTPRU	4.30945	-0.400727	0.757477	2.62665e-10	2.55925e-09	protein_coding	down	non-DE	non-DE
ENSG00000133641	C12orf29	3.55042	-0.414366	0.750349	2.79153e-10	2.70932e-09	protein_coding	down	non-DE	non-DE
ENSG00000255410	AC091564.5	-0.0287428	-0.541618	0.687	4.00272e-10	3.73493e-09	lncRNA	down	non-DE	non-DE
ENSG00000090273	NUDC	5.88762	-0.2584	0.836015	2.5323e-10	2.47797e-09	protein_coding	down	non-DE	non-DE
ENSG00000101290	CDS2	5.47398	0.324811	1.2525	2.56937e-10	2.51115e-09	protein_coding	up	non-DE	non-DE
ENSG00000153048	CARHSP1	3.92516	0.580013	1.49486	2.79738e-10	2.71063e-09	protein_coding	up	non-DE	non-DE
ENSG00000006453	BAIAP2L1	6.28069	0.323341	1.25123	2.57391e-10	2.51404e-09	protein_coding	up	non-DE	non-DE
ENSG00000185442	FAM174B	2.4733	-0.367159	0.775308	3.17888e-10	3.0413e-09	protein_coding	down	non-DE	non-DE
ENSG00000177409	SAMD9L	3.90508	0.878787	1.83883	2.82376e-10	2.73272e-09	protein_coding	up	non-DE	non-DE
ENSG00000143458	GABPB2	4.05969	0.399635	1.31917	2.79262e-10	2.70932e-09	protein_coding	up	non-DE	non-DE
ENSG00000285671	AL139405.1	0.0581845	0.495767	1.41007	4.12302e-10	3.8359e-09	lncRNA	up	non-DE	non-DE
ENSG00000135636	DYSF	5.45278	0.574456	1.48912	2.63986e-10	2.56897e-09	protein_coding	up	non-DE	non-DE
ENSG00000174206	C12orf66	1.16956	-0.514936	0.699824	3.65966e-10	3.45957e-09	protein_coding	down	non-DE	non-DE
ENSG00000135837	CEP350	5.71638	0.357524	1.28123	2.63211e-10	2.563e-09	protein_coding	up	non-DE	non-DE
ENSG00000162929	KIAA1841	2.11633	0.377689	1.29926	3.34642e-10	3.19005e-09	protein_coding	up	non-DE	non-DE
ENSG00000146674	IGFBP3	8.13185	0.771643	1.70721	2.82535e-10	2.73272e-09	protein_coding	up	non-DE	non-DE
ENSG00000135324	MRAP2	2.95247	-0.510979	0.701746	3.11368e-10	2.98252e-09	protein_coding	down	non-DE	non-DE
ENSG00000137073	UBAP2	4.30776	-0.304603	0.809665	2.79711e-10	2.71063e-09	protein_coding	down	non-DE	non-DE
ENSG00000144452	ABCA12	-0.524313	1.22094	2.33099	4.40579e-10	4.0751e-09	protein_coding	up	DE	previously_reported
ENSG00000172469	MANEA	1.81032	0.441298	1.35783	3.52268e-10	3.34803e-09	protein_coding	up	non-DE	non-DE
ENSG00000197343	ZNF655	5.20642	0.328881	1.25604	2.74517e-10	2.66655e-09	protein_coding	up	non-DE	non-DE
ENSG00000104783	KCNN4	4.01563	0.602538	1.51839	2.93793e-10	2.8347e-09	protein_coding	up	non-DE	non-DE
ENSG00000154889	MPPE1	2.26331	0.34951	1.27413	3.39907e-10	3.23635e-09	protein_coding	up	non-DE	non-DE
ENSG00000131711	MAP1B	4.94215	0.707991	1.63353	2.917e-10	2.81621e-09	protein_coding	up	non-DE	non-DE
ENSG00000167182	SP2	3.94433	0.310153	1.23984	3.00165e-10	2.8874e-09	protein_coding	up	non-DE	non-DE
ENSG00000114270	COL7A1	3.82799	0.742298	1.67284	3.03072e-10	2.91361e-09	protein_coding	up	non-DE	non-DE
ENSG00000122882	ECD	3.71844	-0.225622	0.855226	3.0563e-10	2.93286e-09	protein_coding	down	non-DE	non-DE
ENSG00000123427	EEF1AKMT3	2.4192	-0.290495	0.817622	3.44381e-10	3.27699e-09	protein_coding	down	non-DE	non-DE
ENSG00000177189	RPS6KA3	7.34552	0.342452	1.26791	2.87936e-10	2.78157e-09	protein_coding	up	non-DE	non-DE
ENSG00000180488	MIGA1	3.7123	0.322741	1.2507	3.12703e-10	2.9935e-09	protein_coding	up	non-DE	non-DE
ENSG00000143341	HMCN1	4.14759	0.540783	1.45476	3.05307e-10	2.93193e-09	protein_coding	up	non-DE	non-DE
ENSG00000168758	SEMA4C	5.97592	-0.505035	0.704643	2.86603e-10	2.77038e-09	protein_coding	down	non-DE	non-DE
ENSG00000171291	ZNF439	1.43748	0.338735	1.26465	3.91236e-10	3.67004e-09	protein_coding	up	non-DE	non-DE
ENSG00000181027	FKRP	3.5486	0.343351	1.2687	3.19665e-10	3.05646e-09	protein_coding	up	non-DE	non-DE
ENSG00000232931	LINC00342	1.43065	-0.561069	0.6778	3.96273e-10	3.70852e-09	lncRNA	down	non-DE	non-DE
ENSG00000096872	IFT74	1.97332	0.413213	1.33165	3.80382e-10	3.57879e-09	protein_coding	up	non-DE	non-DE
ENSG00000171953	ATPAF2	1.4672	-0.304862	0.80952	4.02474e-10	3.75231e-09	protein_coding	down	non-DE	non-DE
ENSG00000155380	SLC16A1	5.6041	-0.334204	0.793222	2.9833e-10	2.87498e-09	protein_coding	down	non-DE	non-DE
ENSG00000242294	STAG3L5P	1.57128	-0.433529	0.740448	4.02607e-10	3.75231e-09	transcribed_unprocessed_pseudogene	down	non-DE	non-DE
ENSG00000087842	PIR	1.68337	0.496369	1.41066	3.99256e-10	3.72764e-09	protein_coding	up	non-DE	non-DE
ENSG00000100532	CGRRF1	3.77052	0.283961	1.21753	3.31178e-10	3.16273e-09	protein_coding	up	non-DE	non-DE
ENSG00000260101	AC008074.2	1.83128	0.508325	1.4224	3.97594e-10	3.71869e-09	lncRNA	up	non-DE	non-DE
ENSG00000104497	SNX16	2.98288	0.358807	1.28237	3.58833e-10	3.40024e-09	protein_coding	up	non-DE	non-DE
ENSG00000272398	CD24	3.30956	0.68733	1.6103	3.46942e-10	3.29938e-09	protein_coding	up	non-DE	non-DE
ENSG00000004534	RBM6	5.35694	-0.260472	0.834815	3.1057e-10	2.97667e-09	protein_coding	down	non-DE	non-DE
ENSG00000130584	ZBTB46	4.04452	0.319243	1.24768	3.33714e-10	3.18312e-09	protein_coding	up	non-DE	non-DE
ENSG00000206559	ZCWPW2	0.0545123	0.552071	1.46619	5.02846e-10	4.61072e-09	protein_coding	up	non-DE	non-DE
ENSG00000178078	STAP2	1.61238	0.457956	1.37359	4.18829e-10	3.89207e-09	protein_coding	up	non-DE	non-DE
ENSG00000089123	TASP1	1.6206	-0.375095	0.771055	4.25702e-10	3.94669e-09	protein_coding	down	non-DE	non-DE
ENSG00000265479	DTX2P1-UPK3BP1-PMS2P11	2.3437	-0.341745	0.789086	3.96014e-10	3.70828e-09	lncRNA	down	non-DE	non-DE
ENSG00000123416	TUBA1B	7.89107	-0.383248	0.76671	3.32473e-10	3.17318e-09	protein_coding	down	non-DE	non-DE
ENSG00000240291	AL450384.2	-0.325305	-0.436039	0.739161	5.28694e-10	4.81989e-09	lncRNA	down	non-DE	non-DE
ENSG00000186493	C5orf38	-0.905233	1.07377	2.10493	5.60658e-10	5.09506e-09	protein_coding	up	DE	previously_reported
ENSG00000103066	PLA2G15	2.98347	0.343165	1.26854	3.77303e-10	3.55404e-09	protein_coding	up	non-DE	non-DE
ENSG00000105173	CCNE1	1.29234	0.510632	1.42467	4.53546e-10	4.18528e-09	protein_coding	up	non-DE	non-DE
ENSG00000196116	TDRD7	2.98367	0.292925	1.22512	3.83864e-10	3.60514e-09	protein_coding	up	non-DE	non-DE
ENSG00000214900	LINC01588	2.73914	0.514813	1.42881	3.98332e-10	3.72121e-09	lncRNA	up	non-DE	non-DE
ENSG00000013573	DDX11	3.98652	-0.450158	0.731963	3.58252e-10	3.39676e-09	protein_coding	down	non-DE	non-DE
ENSG00000274215	AC106028.4	-0.687187	-0.587809	0.665353	5.69127e-10	5.16182e-09	lncRNA	down	non-DE	non-DE
ENSG00000163281	GNPDA2	4.027	0.514712	1.42871	3.56585e-10	3.38298e-09	protein_coding	up	non-DE	non-DE
ENSG00000141526	SLC16A3	5.18121	0.361472	1.28474	3.3714e-10	3.21194e-09	protein_coding	up	non-DE	non-DE
ENSG00000263155	MYZAP	-0.419025	-0.736443	0.600218	5.67585e-10	5.15373e-09	protein_coding	down	non-DE	non-DE
ENSG00000159082	SYNJ1	3.39842	0.395635	1.31552	3.81533e-10	3.58749e-09	protein_coding	up	non-DE	non-DE
ENSG00000136521	NDUFB5	3.71424	0.333412	1.25999	3.74703e-10	3.53584e-09	protein_coding	up	non-DE	non-DE
ENSG00000120658	ENOX1	1.43733	0.531617	1.44555	4.65485e-10	4.28798e-09	protein_coding	up	non-DE	non-DE
ENSG00000173482	PTPRM	7.81038	0.251862	1.19074	3.5592e-10	3.38071e-09	protein_coding	up	non-DE	non-DE
ENSG00000183690	EFHC2	1.6259	0.52473	1.43866	4.66849e-10	4.29804e-09	protein_coding	up	non-DE	non-DE
ENSG00000123240	OPTN	6.88845	0.323601	1.25145	3.59181e-10	3.4015e-09	protein_coding	up	non-DE	non-DE
ENSG00000007908	SELE	3.83967	1.39958	2.63825	3.97846e-10	3.71885e-09	protein_coding	up	DE	previously_reported
ENSG00000106392	C1GALT1	4.66349	0.580556	1.49542	3.72979e-10	3.52167e-09	protein_coding	up	non-DE	non-DE
ENSG00000205181	LINC00654	-0.463397	0.618029	1.53478	5.97273e-10	5.40474e-09	lncRNA	up	non-DE	non-DE
ENSG00000109270	LAMTOR3	3.98656	0.366978	1.28965	3.91898e-10	3.67407e-09	protein_coding	up	non-DE	non-DE
ENSG00000053372	MRTO4	3.4384	-0.41433	0.750368	4.11573e-10	3.83137e-09	protein_coding	down	non-DE	non-DE
ENSG00000157978	LDLRAP1	3.45805	-0.345708	0.786922	4.20195e-10	3.90248e-09	protein_coding	down	non-DE	non-DE
ENSG00000272752	STAG3L5P-PVRIG2P-PILRB	2.97953	-0.356933	0.780823	4.38925e-10	4.06216e-09	lncRNA	down	non-DE	non-DE
ENSG00000137496	IL18BP	1.36854	-0.475769	0.719083	5.12539e-10	4.68607e-09	protein_coding	down	non-DE	non-DE
ENSG00000104951	IL4I1	-0.0378261	0.948528	1.9299	5.9962e-10	5.42289e-09	protein_coding	up	non-DE	non-DE
ENSG00000100445	SDR39U1	3.73367	-0.353272	0.782807	4.21128e-10	3.90886e-09	protein_coding	down	non-DE	non-DE
ENSG00000130558	OLFM1	4.99282	-0.38722	0.764602	3.93058e-10	3.68278e-09	protein_coding	down	non-DE	non-DE
ENSG00000037749	MFAP3	3.78982	0.519084	1.43305	4.21964e-10	3.91432e-09	protein_coding	up	non-DE	non-DE
ENSG00000153395	LPCAT1	4.58956	-0.402904	0.756334	4.04398e-10	3.76679e-09	protein_coding	down	non-DE	non-DE
ENSG00000147118	ZNF182	1.90831	0.339139	1.265	5.1155e-10	4.67972e-09	protein_coding	up	non-DE	non-DE
ENSG00000070882	OSBPL3	2.78406	0.603364	1.51925	4.69083e-10	4.3161e-09	protein_coding	up	non-DE	non-DE
ENSG00000173611	SCAI	2.00955	-0.420006	0.747422	5.09581e-10	4.6644e-09	protein_coding	down	non-DE	non-DE
ENSG00000167461	RAB8A	4.40638	0.333364	1.25995	4.17439e-10	3.88142e-09	protein_coding	up	non-DE	non-DE
ENSG00000073060	SCARB1	3.34667	-0.47977	0.717092	4.54374e-10	4.19048e-09	protein_coding	down	non-DE	non-DE
ENSG00000072571	HMMR	-0.735084	0.672572	1.59391	6.98453e-10	6.24907e-09	protein_coding	up	non-DE	non-DE
ENSG00000116819	TFAP2E	0.618235	0.339888	1.26566	6.06258e-10	5.47356e-09	protein_coding	up	non-DE	non-DE
ENSG00000131876	SNRPA1	4.16303	-0.265738	0.831773	4.37908e-10	4.05578e-09	protein_coding	down	non-DE	non-DE
ENSG00000165886	UBTD1	4.18724	-0.458379	0.727803	4.42552e-10	4.08858e-09	protein_coding	down	non-DE	non-DE
ENSG00000160097	FNDC5	-1.01735	1.05222	2.07372	7.33593e-10	6.51936e-09	protein_coding	up	DE	novel
ENSG00000013016	EHD3	2.40885	-0.485384	0.714307	5.13903e-10	4.69583e-09	protein_coding	down	non-DE	non-DE
ENSG00000018189	RUFY3	3.98501	-0.288159	0.818947	4.57362e-10	4.21559e-09	protein_coding	down	non-DE	non-DE
ENSG00000168528	SERINC2	2.8623	0.400193	1.31968	5.08374e-10	4.65604e-09	protein_coding	up	non-DE	non-DE
ENSG00000188807	TMEM201	2.26234	-0.427205	0.743701	5.35485e-10	4.8762e-09	protein_coding	down	non-DE	non-DE
ENSG00000084090	STARD7	5.24317	-0.317623	0.802391	4.37979e-10	4.05578e-09	protein_coding	down	non-DE	non-DE
ENSG00000117859	OSBPL9	4.82589	0.220929	1.16548	4.46681e-10	4.12432e-09	protein_coding	up	non-DE	non-DE
ENSG00000070371	CLTCL1	1.29805	0.607195	1.52329	6.06694e-10	5.47439e-09	protein_coding	up	non-DE	non-DE
ENSG00000101844	ATG4A	2.19107	0.318757	1.24726	5.60804e-10	5.09506e-09	protein_coding	up	non-DE	non-DE
ENSG00000054793	ATP9A	3.75122	0.396932	1.31671	4.90222e-10	4.50017e-09	protein_coding	up	non-DE	non-DE
ENSG00000262074	SNORD3B-2	-1.17298	-0.836844	0.559867	7.93911e-10	6.99276e-09	snoRNA	down	non-DE	non-DE
ENSG00000163235	TGFA	4.30955	-0.379856	0.768514	4.7236e-10	4.34374e-09	protein_coding	down	non-DE	non-DE
ENSG00000124787	RPP40	0.207732	-0.569258	0.673963	7.09436e-10	6.32949e-09	protein_coding	down	non-DE	non-DE
ENSG00000100427	MLC1	0.60582	-1.00871	0.496992	6.78276e-10	6.0857e-09	protein_coding	down	DE	previously_reported
ENSG00000259104	PTCSC3	-0.300229	-0.60382	0.658009	7.61326e-10	6.74317e-09	lncRNA	down	non-DE	non-DE
ENSG00000140320	BAHD1	4.55068	0.219895	1.16465	4.83741e-10	4.44583e-09	protein_coding	up	non-DE	non-DE
ENSG00000172738	TMEM217	2.26584	0.53359	1.44753	6.04571e-10	5.46144e-09	protein_coding	up	non-DE	non-DE
ENSG00000019549	SNAI2	3.71728	-0.499255	0.707472	5.26349e-10	4.80302e-09	protein_coding	down	non-DE	non-DE
ENSG00000196639	HRH1	6.10467	0.354654	1.27868	4.85624e-10	4.46055e-09	protein_coding	up	non-DE	non-DE
ENSG00000163636	PSMD6	5.05319	0.357726	1.2814	4.95034e-10	4.54172e-09	protein_coding	up	non-DE	non-DE
ENSG00000278376	AP004609.3	-0.711632	-0.519036	0.697838	8.41713e-10	7.38103e-09	lncRNA	down	non-DE	non-DE
ENSG00000070778	AL162171.1	4.0978	0.268063	1.20419	5.19632e-10	4.74546e-09	protein_coding	up	non-DE	non-DE
ENSG00000064419	TNPO3	4.61897	0.215264	1.16092	5.06954e-10	4.64571e-09	protein_coding	up	non-DE	non-DE
ENSG00000162654	GBP4	4.02373	-0.670663	0.628218	5.37595e-10	4.89261e-09	protein_coding	down	non-DE	non-DE
ENSG00000286169	AHRR	0.413368	0.686135	1.60897	7.63781e-10	6.75737e-09	protein_coding	up	non-DE	non-DE
ENSG00000255717	SNHG1	5.58002	-0.559652	0.678466	5.2654e-10	4.80302e-09	lncRNA	down	non-DE	non-DE
ENSG00000103494	RPGRIP1L	0.984344	-0.387461	0.764474	7.42766e-10	6.59351e-09	protein_coding	down	non-DE	non-DE
ENSG00000170075	GPR37L1	2.90699	0.759259	1.69262	6.19322e-10	5.57882e-09	protein_coding	up	non-DE	non-DE
ENSG00000105655	ISYNA1	2.96919	-0.547129	0.684381	6.30699e-10	5.67808e-09	protein_coding	down	non-DE	non-DE
ENSG00000184371	CSF1	10.3379	0.747891	1.67934	6.03004e-10	5.45039e-09	protein_coding	up	non-DE	non-DE
ENSG00000114520	SNX4	3.49023	0.313176	1.24244	5.91393e-10	5.35764e-09	protein_coding	up	non-DE	non-DE
ENSG00000135677	GNS	5.99976	0.271814	1.20733	5.30887e-10	4.8371e-09	protein_coding	up	non-DE	non-DE
ENSG00000136111	TBC1D4	3.22138	-0.361997	0.778087	6.1046e-10	5.50524e-09	protein_coding	down	non-DE	non-DE
ENSG00000167695	FAM57A	3.56539	-0.389092	0.76361	5.9579e-10	5.39439e-09	protein_coding	down	non-DE	non-DE
ENSG00000125384	PTGER2	5.02768	0.455131	1.37091	5.55685e-10	5.05434e-09	protein_coding	up	non-DE	non-DE
ENSG00000154485	MMP21	-0.687652	0.579851	1.4947	9.25441e-10	8.03095e-09	protein_coding	up	non-DE	non-DE
ENSG00000132970	WASF3	3.3799	-0.398824	0.758476	6.17289e-10	5.56366e-09	protein_coding	down	non-DE	non-DE
ENSG00000040531	CTNS	2.8353	0.502795	1.41696	6.64301e-10	5.96705e-09	protein_coding	up	non-DE	non-DE
ENSG00000155097	ATP6V1C1	5.33727	0.417829	1.33592	5.68526e-10	5.15932e-09	protein_coding	up	non-DE	non-DE
ENSG00000133393	FOPNL	3.08	0.507697	1.42178	6.51701e-10	5.86051e-09	protein_coding	up	non-DE	non-DE
ENSG00000196605	ZNF846	1.12601	0.301245	1.23221	7.99098e-10	7.03065e-09	protein_coding	up	non-DE	non-DE
ENSG00000119899	SLC17A5	4.35908	0.294588	1.22654	5.88784e-10	5.33705e-09	protein_coding	up	non-DE	non-DE
ENSG00000274180	NATD1	2.50147	0.377753	1.29932	6.8922e-10	6.17691e-09	protein_coding	up	non-DE	non-DE
ENSG00000185880	TRIM69	2.86001	0.433656	1.35065	6.88763e-10	6.1763e-09	protein_coding	up	non-DE	non-DE
ENSG00000175984	DENND2C	2.75168	0.339409	1.26524	6.91117e-10	6.18915e-09	protein_coding	up	non-DE	non-DE
ENSG00000138311	ZNF365	2.60907	-0.740764	0.598422	7.04083e-10	6.2888e-09	protein_coding	down	non-DE	non-DE
ENSG00000285906	AC083855.2	1.02891	0.492521	1.4069	8.44661e-10	7.4028e-09	lncRNA	up	non-DE	non-DE
ENSG00000065675	PRKCQ	-0.250872	-0.539301	0.688104	9.74613e-10	8.42083e-09	protein_coding	down	non-DE	non-DE
ENSG00000064199	SPA17	0.566612	0.7096	1.63535	9.01213e-10	7.85505e-09	protein_coding	up	non-DE	non-DE
ENSG00000167088	SNRPD1	3.87532	-0.532272	0.691465	6.64131e-10	5.96705e-09	protein_coding	down	non-DE	non-DE
ENSG00000228409	CCT6P1	0.951137	-0.448852	0.732625	8.86205e-10	7.73274e-09	transcribed_unprocessed_pseudogene	down	non-DE	non-DE
ENSG00000187049	TMEM216	2.87159	-0.31069	0.806256	7.27056e-10	6.47214e-09	protein_coding	down	non-DE	non-DE
ENSG00000141994	DUS3L	2.81356	-0.362309	0.777918	7.35946e-10	6.53661e-09	protein_coding	down	non-DE	non-DE
ENSG00000140391	TSPAN3	7.26555	-0.315561	0.803538	6.35267e-10	5.71596e-09	protein_coding	down	non-DE	non-DE
ENSG00000123444	KBTBD4	3.29836	0.290002	1.22264	7.12235e-10	6.34733e-09	protein_coding	up	non-DE	non-DE
ENSG00000119685	TTLL5	3.35642	-0.320686	0.800689	7.11973e-10	6.34733e-09	protein_coding	down	non-DE	non-DE
ENSG00000198625	MDM4	4.41138	-0.502978	0.705649	6.67843e-10	5.99548e-09	protein_coding	down	non-DE	non-DE
ENSG00000170089	AC106795.1	1.11429	-0.319468	0.801365	9.07944e-10	7.90504e-09	transcribed_unprocessed_pseudogene	down	non-DE	non-DE
ENSG00000164414	SLC35A1	2.70744	0.355087	1.27906	7.68305e-10	6.78983e-09	protein_coding	up	non-DE	non-DE
ENSG00000105088	OLFM2	0.619865	0.91819	1.88974	9.82566e-10	8.47659e-09	protein_coding	up	non-DE	non-DE
ENSG00000068724	TTC7A	3.68813	-0.374887	0.771166	7.33396e-10	6.51936e-09	protein_coding	down	non-DE	non-DE
ENSG00000126775	ATG14	3.39632	0.325554	1.25315	7.53402e-10	6.68044e-09	protein_coding	up	non-DE	non-DE
ENSG00000116649	SRM	4.87929	-0.431626	0.741426	6.91366e-10	6.18915e-09	protein_coding	down	non-DE	non-DE
ENSG00000148180	GSN	7.97996	-0.405319	0.755069	7.13551e-10	6.35549e-09	protein_coding	down	non-DE	non-DE
ENSG00000167065	DUSP18	2.37297	0.34451	1.26972	8.52102e-10	7.45566e-09	protein_coding	up	non-DE	non-DE
ENSG00000115526	CHST10	2.95996	-0.475024	0.719455	8.03632e-10	7.0588e-09	protein_coding	down	non-DE	non-DE
ENSG00000168802	CHTF8	5.40653	0.428779	1.34609	7.03542e-10	6.28751e-09	protein_coding	up	non-DE	non-DE
ENSG00000124942	AHNAK	9.84731	0.402473	1.32177	7.83118e-10	6.90536e-09	protein_coding	up	non-DE	non-DE
ENSG00000147650	LRP12	6.11745	0.340566	1.26625	7.01568e-10	6.2734e-09	protein_coding	up	non-DE	non-DE
ENSG00000172183	ISG20	5.91156	-0.516548	0.699042	7.08942e-10	6.32865e-09	protein_coding	down	non-DE	non-DE
ENSG00000182400	TRAPPC6B	3.97388	0.303367	1.23402	7.63418e-10	6.75737e-09	protein_coding	up	non-DE	non-DE
ENSG00000184898	RBM43	3.60262	0.637326	1.55544	7.95331e-10	7.00138e-09	protein_coding	up	non-DE	non-DE
ENSG00000097096	SYDE2	1.79342	-0.374889	0.771165	9.54516e-10	8.25168e-09	protein_coding	down	non-DE	non-DE
ENSG00000095951	HIVEP1	7.52826	0.371522	1.29372	7.4343e-10	6.59571e-09	protein_coding	up	non-DE	non-DE
ENSG00000160888	IER2	6.65773	-0.378767	0.769095	7.32443e-10	6.51644e-09	protein_coding	down	non-DE	non-DE
ENSG00000215012	RTL10	1.90011	-0.448946	0.732578	9.51173e-10	8.22726e-09	protein_coding	down	non-DE	non-DE
ENSG00000142453	CARM1	4.59086	-0.252961	0.839172	7.58488e-10	6.72178e-09	protein_coding	down	non-DE	non-DE
ENSG00000160917	CPSF4	3.06387	-0.280402	0.823362	8.51884e-10	7.45566e-09	protein_coding	down	non-DE	non-DE
ENSG00000198001	IRAK4	2.81595	0.383032	1.30408	8.76057e-10	7.6526e-09	protein_coding	up	non-DE	non-DE
ENSG00000159200	RCAN1	8.12084	0.524867	1.4388	7.78943e-10	6.87619e-09	protein_coding	up	non-DE	non-DE
ENSG00000078061	ARAF	4.66795	0.230634	1.17335	7.65155e-10	6.76576e-09	protein_coding	up	non-DE	non-DE
ENSG00000164934	DCAF13	4.72909	-0.409963	0.752643	7.69142e-10	6.79344e-09	protein_coding	down	non-DE	non-DE
ENSG00000057663	ATG5	4.00903	0.306563	1.23676	8.02893e-10	7.05621e-09	protein_coding	up	non-DE	non-DE
ENSG00000253522	MIR3142HG	-0.543268	1.17577	2.25914	1.25863e-09	1.06487e-08	lncRNA	up	DE	novel
ENSG00000119541	VPS4B	4.90943	0.330759	1.25767	7.89243e-10	6.95551e-09	protein_coding	up	non-DE	non-DE
ENSG00000165804	ZNF219	2.43149	0.425854	1.34337	9.50942e-10	8.22726e-09	protein_coding	up	non-DE	non-DE
ENSG00000144152	FBLN7	3.8934	-0.550938	0.682576	8.39434e-10	7.36512e-09	protein_coding	down	non-DE	non-DE
ENSG00000258667	HIF1A-AS2	2.74933	0.385597	1.3064	9.36867e-10	8.12122e-09	lncRNA	up	non-DE	non-DE
ENSG00000148110	MFSD14B	5.60868	0.207306	1.15453	7.80067e-10	6.88228e-09	protein_coding	up	non-DE	non-DE
ENSG00000148700	ADD3	3.44469	0.446978	1.36318	8.72527e-10	7.63017e-09	protein_coding	up	non-DE	non-DE
ENSG00000081985	IL12RB2	1.25335	-0.782311	0.581435	1.09022e-09	9.33328e-09	protein_coding	down	non-DE	non-DE
ENSG00000160111	CPAMD8	7.13985	-0.543777	0.685973	8.08974e-10	7.10179e-09	protein_coding	down	non-DE	non-DE
ENSG00000244300	GATA2-AS1	-0.294474	0.611247	1.52758	1.32902e-09	1.11846e-08	lncRNA	up	non-DE	non-DE
ENSG00000082701	GSK3B	5.8687	0.295408	1.22723	8.0091e-10	7.04269e-09	protein_coding	up	non-DE	non-DE
ENSG00000100027	YPEL1	-0.164142	0.57505	1.48973	1.31368e-09	1.10614e-08	protein_coding	up	non-DE	non-DE
ENSG00000111405	ENDOU	-1.67855	-0.817403	0.567462	1.51741e-09	1.25899e-08	protein_coding	down	non-DE	non-DE
ENSG00000005156	LIG3	3.97223	-0.449343	0.732377	8.91931e-10	7.77842e-09	protein_coding	down	non-DE	non-DE
ENSG00000010379	SLC6A13	-1.69845	0.907846	1.87624	1.5325e-09	1.27084e-08	protein_coding	up	non-DE	non-DE
ENSG00000120696	KBTBD7	1.95085	-0.436005	0.739179	1.07107e-09	9.18923e-09	protein_coding	down	non-DE	non-DE
ENSG00000104213	PDGFRL	5.57092	0.618683	1.53547	8.7576e-10	7.6526e-09	protein_coding	up	non-DE	non-DE
ENSG00000143793	C1orf35	1.90342	-0.41214	0.751508	1.09648e-09	9.38188e-09	protein_coding	down	non-DE	non-DE
ENSG00000065328	MCM10	-0.984923	0.833773	1.78234	1.49915e-09	1.24513e-08	protein_coding	up	non-DE	non-DE
ENSG00000109787	KLF3	6.56681	-0.347703	0.785834	8.46291e-10	7.41299e-09	protein_coding	down	non-DE	non-DE
ENSG00000144320	LNPK	3.86034	0.518458	1.43242	9.22406e-10	8.00899e-09	protein_coding	up	non-DE	non-DE
ENSG00000184378	ACTRT3	0.134511	0.618191	1.53495	1.3593e-09	1.14092e-08	protein_coding	up	non-DE	non-DE
ENSG00000121966	CXCR4	-0.0218936	1.04685	2.06601	1.34816e-09	1.13337e-08	protein_coding	up	DE	previously_reported
ENSG00000243742	RPLP0P2	-0.718789	1.04853	2.06843	1.49186e-09	1.24038e-08	transcribed_processed_pseudogene	up	DE	previously_reported
ENSG00000170608	FOXA3	4.49914	-0.614023	0.653372	9.17e-10	7.97077e-09	protein_coding	down	non-DE	non-DE
ENSG00000214756	CSKMT	1.88552	-0.609493	0.655427	1.15953e-09	9.88932e-09	protein_coding	down	non-DE	non-DE
ENSG00000151923	TIAL1	5.59939	-0.198747	0.871307	8.77406e-10	7.66017e-09	protein_coding	down	non-DE	non-DE
ENSG00000163536	SERPINI1	4.16373	-0.471354	0.721288	9.38089e-10	8.12738e-09	protein_coding	down	non-DE	non-DE
ENSG00000146067	FAM193B	4.49896	-0.341672	0.789126	9.17583e-10	7.97147e-09	protein_coding	down	non-DE	non-DE
ENSG00000173575	CHD2	7.79286	-0.343259	0.788259	9.14148e-10	7.95033e-09	protein_coding	down	non-DE	non-DE
ENSG00000199753	SNORD104	-1.06215	-0.939596	0.521379	1.59109e-09	1.31462e-08	snoRNA	down	non-DE	non-DE
ENSG00000165821	SALL2	0.15644	0.47544	1.39034	1.40042e-09	1.17048e-08	protein_coding	up	non-DE	non-DE
ENSG00000143799	PARP1	3.72118	-0.285109	0.82068	9.82669e-10	8.47659e-09	protein_coding	down	non-DE	non-DE
ENSG00000198171	DDRGK1	3.81951	0.328972	1.25612	9.90266e-10	8.53748e-09	protein_coding	up	non-DE	non-DE
ENSG00000186162	CIDECP1	1.77702	0.345232	1.27036	1.20567e-09	1.02388e-08	transcribed_unprocessed_pseudogene	up	non-DE	non-DE
ENSG00000166839	ANKDD1A	1.25109	-0.511911	0.701293	1.26177e-09	1.06696e-08	protein_coding	down	non-DE	non-DE
ENSG00000071553	ATP6AP1	5.86744	0.279284	1.21359	9.07189e-10	7.9028e-09	protein_coding	up	non-DE	non-DE
ENSG00000104756	KCTD9	6.46407	0.270837	1.20651	9.13716e-10	7.95033e-09	protein_coding	up	non-DE	non-DE
ENSG00000178814	OPLAH	0.614304	0.490605	1.40503	1.37478e-09	1.15269e-08	protein_coding	up	non-DE	non-DE
ENSG00000141736	ERBB2	3.41714	0.416493	1.33468	1.04202e-09	8.95938e-09	protein_coding	up	non-DE	non-DE
ENSG00000182534	MXRA7	6.13314	0.378673	1.30015	9.35752e-10	8.11599e-09	protein_coding	up	non-DE	non-DE
ENSG00000166887	VPS39	4.98068	0.345362	1.27047	9.51027e-10	8.22726e-09	protein_coding	up	non-DE	non-DE
ENSG00000168672	LRATD2	3.24949	-0.48297	0.715503	1.07857e-09	9.23854e-09	protein_coding	down	non-DE	non-DE
ENSG00000070061	ELP1	3.9659	-0.239728	0.846905	1.01313e-09	8.7204e-09	protein_coding	down	non-DE	non-DE
ENSG00000178409	BEND3	1.69704	-0.459068	0.727456	1.25358e-09	1.06117e-08	protein_coding	down	non-DE	non-DE
ENSG00000165392	WRN	3.64851	-0.397087	0.75939	1.04894e-09	9.00911e-09	protein_coding	down	non-DE	non-DE
ENSG00000061918	GUCY1B1	1.23836	-0.545138	0.685326	1.3503e-09	1.13397e-08	protein_coding	down	non-DE	non-DE
ENSG00000146147	MLIP	0.077478	0.758039	1.69119	1.55098e-09	1.28361e-08	protein_coding	up	non-DE	non-DE
ENSG00000228506	AL513550.1	0.69778	0.319944	1.24828	1.46224e-09	1.21895e-08	lncRNA	up	non-DE	non-DE
ENSG00000102218	RP2	4.29938	0.35823	1.28185	1.02155e-09	8.78807e-09	protein_coding	up	non-DE	non-DE
ENSG00000150403	TMCO3	6.52926	0.237732	1.17914	9.7636e-10	8.43133e-09	protein_coding	up	non-DE	non-DE
ENSG00000164938	TP53INP1	3.48623	0.52734	1.44127	1.09973e-09	9.39949e-09	protein_coding	up	non-DE	non-DE
ENSG00000141469	SLC14A1	1.83473	-0.896609	0.537148	1.28703e-09	1.08542e-08	protein_coding	down	non-DE	non-DE
ENSG00000101596	SMCHD1	5.11877	-0.408253	0.753535	9.9904e-10	8.60845e-09	protein_coding	down	non-DE	non-DE
ENSG00000171812	COL8A2	5.21439	0.376263	1.29798	1.01046e-09	8.70216e-09	protein_coding	up	non-DE	non-DE
ENSG00000276709	PDXDC1	1.33939	-0.585533	0.666403	1.39972e-09	1.17048e-08	protein_coding	down	non-DE	non-DE
ENSG00000182158	CREB3L2	7.56585	-0.356428	0.781096	1.04599e-09	8.98863e-09	protein_coding	down	non-DE	non-DE
ENSG00000160471	COX6B2	-0.804404	0.749491	1.6812	1.79837e-09	1.47229e-08	protein_coding	up	non-DE	non-DE
ENSG00000245904	AC025164.1	0.509083	-0.613267	0.653715	1.56823e-09	1.29708e-08	lncRNA	down	non-DE	non-DE
ENSG00000163217	BMP10	-1.9955	1.06078	2.08605	1.95683e-09	1.58787e-08	protein_coding	up	DE	novel
ENSG00000196284	SUPT3H	0.866333	-0.360019	0.779155	1.53491e-09	1.27217e-08	protein_coding	down	non-DE	non-DE
ENSG00000047249	ATP6V1H	4.46747	0.392559	1.31272	1.10067e-09	9.40246e-09	protein_coding	up	non-DE	non-DE
ENSG00000179604	CDC42EP4	4.97727	-0.308117	0.807695	1.07219e-09	9.19384e-09	protein_coding	down	non-DE	non-DE
ENSG00000250899	AC125807.2	1.76176	-0.453553	0.730242	1.38858e-09	1.16304e-08	lncRNA	down	non-DE	non-DE
ENSG00000120337	TNFSF18	-1.02661	1.67941	3.20298	1.84544e-09	1.50751e-08	protein_coding	up	DE	previously_reported
ENSG00000165124	SVEP1	3.65793	-0.526725	0.694129	1.17023e-09	9.96989e-09	protein_coding	down	non-DE	non-DE
ENSG00000141002	TCF25	5.61416	-0.241439	0.845901	1.06404e-09	9.13381e-09	protein_coding	down	non-DE	non-DE
ENSG00000185651	UBE2L3	5.71084	0.278449	1.21289	1.07555e-09	9.21769e-09	protein_coding	up	non-DE	non-DE
ENSG00000173402	DAG1	4.97953	0.343417	1.26876	1.10629e-09	9.44541e-09	protein_coding	up	non-DE	non-DE
ENSG00000170545	SMAGP	1.88205	-0.581115	0.668447	1.42208e-09	1.18609e-08	protein_coding	down	non-DE	non-DE
ENSG00000159307	SCUBE1	5.65052	-0.690413	0.619676	1.09957e-09	9.39949e-09	protein_coding	down	non-DE	non-DE
ENSG00000008128	CDK11A	3.55993	-0.310186	0.806538	1.20314e-09	1.02229e-08	protein_coding	down	non-DE	non-DE
ENSG00000091127	PUS7	3.20815	-0.434589	0.739904	1.2435e-09	1.05432e-08	protein_coding	down	non-DE	non-DE
ENSG00000155085	AK9	2.30442	0.271761	1.20728	1.36835e-09	1.14791e-08	protein_coding	up	non-DE	non-DE
ENSG00000105974	CAV1	8.99589	0.345227	1.27035	1.17652e-09	1.00128e-08	protein_coding	up	non-DE	non-DE
ENSG00000182704	TSKU	3.13968	-0.421382	0.746709	1.25082e-09	1.05939e-08	protein_coding	down	non-DE	non-DE
ENSG00000134215	VAV3	3.1469	0.564842	1.47923	1.2652e-09	1.06929e-08	protein_coding	up	non-DE	non-DE
ENSG00000104164	BLOC1S6	6.45902	0.263988	1.20079	1.11394e-09	9.50563e-09	protein_coding	up	non-DE	non-DE
ENSG00000132000	PODNL1	4.51431	0.564076	1.47844	1.18152e-09	1.00499e-08	protein_coding	up	non-DE	non-DE
ENSG00000049759	NEDD4L	4.90392	0.562152	1.47647	1.16352e-09	9.91801e-09	protein_coding	up	non-DE	non-DE
ENSG00000213386	AC022217.1	-0.238326	0.891681	1.85534	1.85048e-09	1.51085e-08	processed_pseudogene	up	non-DE	non-DE
ENSG00000137221	TJAP1	4.7807	0.228801	1.17186	1.17277e-09	9.98613e-09	protein_coding	up	non-DE	non-DE
ENSG00000261888	AC144831.1	2.57657	0.437967	1.35469	1.4188e-09	1.18398e-08	lncRNA	up	non-DE	non-DE
ENSG00000160818	GPATCH4	3.58949	-0.522292	0.696265	1.29382e-09	1.09057e-08	protein_coding	down	non-DE	non-DE
ENSG00000100714	MTHFD1	3.76871	-0.256469	0.837134	1.27882e-09	1.07965e-08	protein_coding	down	non-DE	non-DE
ENSG00000197965	MPZL1	6.80407	-0.37549	0.770844	1.18579e-09	1.00808e-08	protein_coding	down	non-DE	non-DE
ENSG00000103064	SLC7A6	4.18244	-0.377445	0.7698	1.27515e-09	1.07712e-08	protein_coding	down	non-DE	non-DE
ENSG00000152795	HNRNPDL	7.70211	-0.345773	0.786886	1.24657e-09	1.05636e-08	protein_coding	down	non-DE	non-DE
ENSG00000012061	ERCC1	5.3702	-0.39471	0.760642	1.22231e-09	1.0369e-08	protein_coding	down	non-DE	non-DE
ENSG00000116350	SRSF4	6.17907	-0.301707	0.811292	1.21311e-09	1.02965e-08	protein_coding	down	non-DE	non-DE
ENSG00000130775	THEMIS2	-0.349789	1.0673	2.09551	2.01392e-09	1.6292e-08	protein_coding	up	DE	previously_reported
ENSG00000156398	SFXN2	0.282265	-0.681527	0.623505	1.90946e-09	1.55261e-08	protein_coding	down	non-DE	non-DE
ENSG00000104880	ARHGEF18	3.79305	0.377899	1.29945	1.34266e-09	1.12935e-08	protein_coding	up	non-DE	non-DE
ENSG00000158473	CD1D	-0.0943431	0.618656	1.53544	1.99681e-09	1.61701e-08	protein_coding	up	non-DE	non-DE
ENSG00000082641	NFE2L1	8.54436	0.358589	1.28217	1.31059e-09	1.10412e-08	protein_coding	up	non-DE	non-DE
ENSG00000162073	PAQR4	-1.34936	0.672144	1.59344	2.25569e-09	1.80455e-08	protein_coding	up	non-DE	non-DE
ENSG00000103202	NME4	2.84564	-0.53676	0.689317	1.4895e-09	1.23907e-08	protein_coding	down	non-DE	non-DE
ENSG00000248476	BACH1-IT1	-0.764255	0.558846	1.47309	2.21943e-09	1.77733e-08	lncRNA	up	non-DE	non-DE
ENSG00000287865	AC099552.5	-1.20756	0.68295	1.60542	2.28995e-09	1.82827e-08	lncRNA	up	non-DE	non-DE
ENSG00000198933	TBKBP1	4.3277	-0.278997	0.824164	1.34908e-09	1.13354e-08	protein_coding	down	non-DE	non-DE
ENSG00000113719	ERGIC1	5.67004	0.315394	1.24435	1.28411e-09	1.08354e-08	protein_coding	up	non-DE	non-DE
ENSG00000135205	CCDC146	1.08117	-0.58744	0.665523	1.86479e-09	1.52107e-08	protein_coding	down	non-DE	non-DE
ENSG00000162825	NBPF20	4.40659	-0.409634	0.752815	1.38684e-09	1.1622e-08	protein_coding	down	non-DE	non-DE
ENSG00000151773	CCDC122	1.52868	0.46218	1.37762	1.79862e-09	1.47229e-08	protein_coding	up	non-DE	non-DE
ENSG00000168872	DDX19A	4.39932	-0.235121	0.849614	1.39149e-09	1.16459e-08	protein_coding	down	non-DE	non-DE
ENSG00000101928	MOSPD1	1.97112	0.479274	1.39404	1.73211e-09	1.42372e-08	protein_coding	up	non-DE	non-DE
ENSG00000136367	ZFHX2	-0.246742	0.818689	1.7638	2.23322e-09	1.78748e-08	protein_coding	up	non-DE	non-DE
ENSG00000127586	CHTF18	0.591386	-0.602917	0.658421	2.02062e-09	1.63379e-08	protein_coding	down	non-DE	non-DE
ENSG00000121316	PLBD1	3.70769	0.353679	1.27782	1.48422e-09	1.23532e-08	protein_coding	up	non-DE	non-DE
ENSG00000165626	BEND7	2.26716	-0.435957	0.739203	1.71142e-09	1.40817e-08	protein_coding	down	non-DE	non-DE
ENSG00000157766	ACAN	11.9693	-0.456685	0.728659	1.68412e-09	1.38931e-08	protein_coding	down	non-DE	non-DE
ENSG00000213853	EMP2	6.90383	-0.393862	0.76109	1.39191e-09	1.16459e-08	protein_coding	down	non-DE	non-DE
ENSG00000179532	DNHD1	4.16579	-0.391962	0.762093	1.49857e-09	1.24513e-08	protein_coding	down	non-DE	non-DE
ENSG00000246082	NUDT16P1	0.366988	-0.427238	0.743684	2.15628e-09	1.73113e-08	transcribed_unitary_pseudogene	down	non-DE	non-DE
ENSG00000116473	RAP1A	5.97028	-0.228475	0.853536	1.40264e-09	1.17172e-08	protein_coding	down	non-DE	non-DE
ENSG00000109180	OCIAD1	5.88412	0.263093	1.20005	1.40509e-09	1.17315e-08	protein_coding	up	non-DE	non-DE
ENSG00000111452	ADGRD1	-0.00334964	-0.813148	0.569138	2.3007e-09	1.83594e-08	protein_coding	down	non-DE	non-DE
ENSG00000138449	SLC40A1	4.25218	-0.480336	0.716811	1.51492e-09	1.25757e-08	protein_coding	down	non-DE	non-DE
ENSG00000095303	PTGS1	3.06253	-0.531781	0.6917	1.67416e-09	1.38181e-08	protein_coding	down	non-DE	non-DE
ENSG00000164626	KCNK5	6.23132	-0.536104	0.689631	1.48122e-09	1.23412e-08	protein_coding	down	non-DE	non-DE
ENSG00000104388	RAB2A	6.46618	0.206869	1.15418	1.48318e-09	1.2351e-08	protein_coding	up	non-DE	non-DE
ENSG00000095380	NANS	4.5663	-0.391601	0.762283	1.55113e-09	1.28361e-08	protein_coding	down	non-DE	non-DE
ENSG00000274211	SOCS7	3.57252	-0.264414	0.832537	1.70432e-09	1.40306e-08	protein_coding	down	non-DE	non-DE
ENSG00000164171	ITGA2	3.89996	-0.725911	0.604615	1.70007e-09	1.40029e-08	protein_coding	down	non-DE	non-DE
ENSG00000086666	ZFAND6	5.44019	0.343557	1.26888	1.54899e-09	1.28317e-08	protein_coding	up	non-DE	non-DE
ENSG00000131471	AOC3	3.54397	0.375901	1.29765	1.73361e-09	1.42422e-08	protein_coding	up	non-DE	non-DE
ENSG00000120254	MTHFD1L	5.12511	-0.383501	0.766575	1.57124e-09	1.29889e-08	protein_coding	down	non-DE	non-DE
ENSG00000168653	NDUFS5	4.56623	-0.252163	0.839637	1.61581e-09	1.33434e-08	protein_coding	down	non-DE	non-DE
ENSG00000196912	ANKRD36B	2.13918	-0.517252	0.698701	2.05094e-09	1.65157e-08	protein_coding	down	non-DE	non-DE
ENSG00000173267	SNCG	-0.245288	-0.471346	0.721291	2.68373e-09	2.11396e-08	protein_coding	down	non-DE	non-DE
ENSG00000120526	NUDCD1	3.21683	-0.329585	0.795765	1.83851e-09	1.50339e-08	protein_coding	down	non-DE	non-DE
ENSG00000163815	CLEC3B	2.98698	0.815468	1.75987	1.89273e-09	1.54059e-08	protein_coding	up	non-DE	non-DE
ENSG00000225973	PIGBOS1	2.33338	0.27189	1.20739	2.02942e-09	1.63862e-08	protein_coding	up	non-DE	non-DE
ENSG00000178852	EFCAB13	0.561466	-0.478089	0.717928	2.44694e-09	1.94578e-08	protein_coding	down	non-DE	non-DE
ENSG00000110092	CCND1	5.07756	0.476831	1.39168	1.69111e-09	1.39436e-08	protein_coding	up	non-DE	non-DE
ENSG00000179361	ARID3B	2.35005	-0.400052	0.757831	2.04884e-09	1.65072e-08	protein_coding	down	non-DE	non-DE
ENSG00000260314	MRC1	-0.874503	0.765404	1.69985	2.91367e-09	2.27587e-08	protein_coding	up	non-DE	non-DE
ENSG00000002745	WNT16	1.57879	1.08541	2.12197	2.18667e-09	1.75465e-08	protein_coding	up	DE	previously_reported
ENSG00000237352	LINC01358	0.509394	0.473107	1.3881	2.53098e-09	2.00357e-08	lncRNA	up	non-DE	non-DE
ENSG00000189007	ADAT2	-0.138319	-0.661809	0.632085	2.70355e-09	2.12745e-08	protein_coding	down	non-DE	non-DE
ENSG00000235385	LINC02154	0.165765	0.736521	1.66615	2.67657e-09	2.10941e-08	lncRNA	up	non-DE	non-DE
ENSG00000110876	SELPLG	-0.415455	0.670253	1.59135	2.87321e-09	2.24759e-08	protein_coding	up	non-DE	non-DE
ENSG00000182957	SPATA13	5.95529	0.358181	1.28181	1.69955e-09	1.40029e-08	protein_coding	up	non-DE	non-DE
ENSG00000104723	TUSC3	5.29079	0.242343	1.18291	1.72525e-09	1.41882e-08	protein_coding	up	non-DE	non-DE
ENSG00000132429	POPDC3	3.66222	0.476877	1.39173	1.90015e-09	1.54583e-08	protein_coding	up	non-DE	non-DE
ENSG00000099282	TSPAN15	-1.458	0.672357	1.59367	3.15291e-09	2.43993e-08	protein_coding	up	non-DE	non-DE
ENSG00000215386	MIR99AHG	2.78403	-0.358111	0.780186	2.09019e-09	1.68062e-08	lncRNA	down	non-DE	non-DE
ENSG00000135956	TMEM127	5.68392	0.444774	1.3611	1.75115e-09	1.43788e-08	protein_coding	up	non-DE	non-DE
ENSG00000110274	CEP164	3.41437	-0.274113	0.826959	1.95885e-09	1.58833e-08	protein_coding	down	non-DE	non-DE
ENSG00000104447	TRPS1	7.31216	-0.322601	0.799627	1.78431e-09	1.46284e-08	protein_coding	down	non-DE	non-DE
ENSG00000121749	TBC1D15	6.39284	0.288338	1.22123	1.76283e-09	1.44672e-08	protein_coding	up	non-DE	non-DE
ENSG00000104687	GSR	4.51196	0.402741	1.32202	1.84426e-09	1.50732e-08	protein_coding	up	non-DE	non-DE
ENSG00000172175	MALT1	5.67385	0.29547	1.22728	1.77957e-09	1.45971e-08	protein_coding	up	non-DE	non-DE
ENSG00000132510	KDM6B	8.08207	-0.487296	0.713361	1.86492e-09	1.52107e-08	protein_coding	down	non-DE	non-DE
ENSG00000239306	RBM14	5.71726	-0.231104	0.851983	1.78787e-09	1.465e-08	protein_coding	down	non-DE	non-DE
ENSG00000133131	MORC4	3.95025	0.246836	1.1866	1.9453e-09	1.58014e-08	protein_coding	up	non-DE	non-DE
ENSG00000130332	LSM7	3.43939	-0.359355	0.779513	2.0297e-09	1.63862e-08	protein_coding	down	non-DE	non-DE
ENSG00000049245	VAMP3	6.01466	0.225775	1.16941	1.79961e-09	1.47234e-08	protein_coding	up	non-DE	non-DE
ENSG00000108691	CCL2	5.1563	-0.976285	0.508287	1.88252e-09	1.53306e-08	protein_coding	down	non-DE	non-DE
ENSG00000117395	EBNA1BP2	4.29463	-0.361784	0.778201	1.94432e-09	1.58014e-08	protein_coding	down	non-DE	non-DE
ENSG00000116171	SCP2	3.64702	0.364677	1.28759	2.03898e-09	1.64445e-08	protein_coding	up	non-DE	non-DE
ENSG00000167244	IGF2	6.2725	-0.577756	0.670005	1.8715e-09	1.52566e-08	protein_coding	down	non-DE	non-DE
ENSG00000135249	RINT1	3.46704	-0.274484	0.826746	2.08869e-09	1.68026e-08	protein_coding	down	non-DE	non-DE
ENSG00000259676	AC103982.1	0.949403	-0.425505	0.744578	2.73859e-09	2.15396e-08	lncRNA	down	non-DE	non-DE
ENSG00000223891	OSER1-DT	1.6388	0.369686	1.29207	2.52535e-09	2.00012e-08	lncRNA	up	non-DE	non-DE
ENSG00000214078	CPNE1	5.51983	-0.256313	0.837225	1.87695e-09	1.52931e-08	protein_coding	down	non-DE	non-DE
ENSG00000142192	APP	8.86633	0.222056	1.16639	2.04348e-09	1.64724e-08	protein_coding	up	non-DE	non-DE
ENSG00000142230	SAE1	4.76786	-0.23343	0.85061	1.96029e-09	1.58833e-08	protein_coding	down	non-DE	non-DE
ENSG00000174915	PTDSS2	3.24978	0.316582	1.24538	2.18877e-09	1.75544e-08	protein_coding	up	non-DE	non-DE
ENSG00000119401	TRIM32	1.95966	0.406822	1.32576	2.48453e-09	1.96975e-08	protein_coding	up	non-DE	non-DE
ENSG00000110107	PRPF19	5.24396	-0.282718	0.822041	1.95503e-09	1.58722e-08	protein_coding	down	non-DE	non-DE
ENSG00000102878	HSF4	1.07202	-0.630616	0.645901	2.77985e-09	2.18425e-08	protein_coding	down	non-DE	non-DE
ENSG00000127837	AAMP	5.77271	-0.240271	0.846586	1.96039e-09	1.58833e-08	protein_coding	down	non-DE	non-DE
ENSG00000115750	TAF1B	2.32663	-0.291981	0.81678	2.46822e-09	1.95878e-08	protein_coding	down	non-DE	non-DE
ENSG00000168386	FILIP1L	0.834568	0.72225	1.64975	2.9126e-09	2.27587e-08	protein_coding	up	non-DE	non-DE
ENSG00000184349	EFNA5	3.70346	-0.431223	0.741633	2.19267e-09	1.75768e-08	protein_coding	down	non-DE	non-DE
ENSG00000154229	PRKCA	6.17237	-0.445338	0.734412	2.00643e-09	1.62397e-08	protein_coding	down	non-DE	non-DE
ENSG00000136859	ANGPTL2	7.14927	0.543584	1.45759	2.05505e-09	1.65404e-08	protein_coding	up	non-DE	non-DE
ENSG00000164403	SHROOM1	2.82484	-0.302126	0.811056	2.38689e-09	1.89993e-08	protein_coding	down	non-DE	non-DE
ENSG00000124155	PIGT	5.82237	0.327236	1.25461	2.02344e-09	1.63524e-08	protein_coding	up	non-DE	non-DE
ENSG00000205937	RNPS1	6.05552	-0.188503	0.877516	2.03647e-09	1.64326e-08	protein_coding	down	non-DE	non-DE
[truncated: 13,874 more rows]
