# Supplementary material for: A molecular map of long non-coding RNA expression, isoform switching and alternative splicing in osteoarthritis
Source: Hum Mol Genet. 2022 Jan 28;31(12):2090–105. doi: 10.1093/hmg/ddac017 (PMC9239745; doi:10.1093/hmg/ddac017)
Supplement: Supplementary_table_3_ddac017 [file supplementary_table_3_ddac017.xlsx]

## Sheet: Sheet 1
Supplementary table 3: Results of gene set enrichment analysis for differentially expressed genes between low- and high-osteoarthrits grade cartilage in discovey dataset (124 patients)
Description	setSize	enrichmentScore	NES	pvalue	p.adjust	qvalues	rank	leading_edge	core_enrichment	Dataset	Headers
Skin Development	172	0.442458	1.81172	1.51573e-05	0.0121923	0.0109642	1597	tags=26%, list=10%, signal=24%	WNT5A/EREG/PCSK6/ABCA12/WNT10B/ASPRV1/FOXQ1/ALOXE3/COL1A1/DSC3/COL5A3/WNT16/COL3A1/COL1A2/TNF/DACT2/ADAMTS2/DSG2/ITGB4/COMP/ZDHHC21/STMN1/TRIM16/ITGA3/FZD6/AKR1C3/PKP1/COL5A1/GBA/PSEN1/LAMA5/KRT17/ETV4/CASP3/JUP/GATA6/IL20/COL5A2/ARRDC3/PERP/IFT74/TMEM79/WDR48/SGPP1/CAPN1	GO	ID: Term name in MgSigDB setSize: number of genes included in the term enrichmentScore: GSEA enrichemnt score NES: Normalised enrichment score (accounts for differences in gene set size and in correlations between gene sets and the expression dataset) AveExpr: Average log2 expression t: Moderated t-statistic pvalue: Raw p-value p.adjust: FWER-adjusted p-value qvalues: FDR q-value for each gene se…
Response To Toxic Substance	169	0.446396	1.82346	1.5199e-05	0.0121923	0.0109642	2595	tags=29%, list=17%, signal=24%	HBA2/HBB/HBA1/MT1H/MT1G/MT1F/MGST1/NQO1/PTGES/CCL3/CYP1B1/AHR/SLC7A11/GPX8/SLC30A1/SRXN1/MT1M/MT1E/MAP1B/SLC22A18/PON2/SCN1B/TP53INP1/OSCP1/GSTZ1/BRIP1/ERCC6/CCL5/ADH5/GSR/FBLN5/ABCC2/MBP/TXNRD1/TLR2/SLC30A4/DHFR/GCH1/SOD2/MT1X/FECH/NOS3/NNT/SELENOT/H19/MAPK1/SRD5A1/NFE2L2/IYD	GO
Cytokine Receptor Binding	158	0.448339	1.81557	1.53043e-05	0.0121923	0.0109642	901	tags=20%, list=6%, signal=19%	CRLF1/TNFSF18/IL1RN/IL36G/IL11/TNFSF8/CSF2/CXCL14/CCL20/CCL3L3/CCRL2/CXCL6/IL36B/VEGFC/CD70/CCL3/IL1B/TNF/CXCL8/TNFSF4/CSF1/IL36RN/NTF3/IL1A/BID/BDNF/NGF/CXCL1/TNFSF11/TNFSF9/CASP3	GO
Cytokine Activity	118	0.544728	2.11847	1.57923e-05	0.0121923	0.0109642	1271	tags=35%, list=8%, signal=32%	SPP1/CRLF1/WNT5A/TNFSF18/IL1RN/IL36G/IL11/TNFSF8/CSF2/WNT10B/CXCL14/CCL20/CCL3L3/CXCL6/WNT16/BMP10/IL36B/NDP/CD70/CCL3/IL1B/TNF/CXCL8/TNFSF4/IL32/WNT1/CSF1/WNT5B/IL36RN/IL1A/INHBB/CXCL1/TNFSF11/GRN/TNFSF9/BMP1/WNT7B/IL20/TNFRSF11B/CCL5/GPI	GO
Homophilic Cell Adhesion Via Plasma Membrane Adhesion Molecules	101	0.513093	1.9515	1.6029e-05	0.0121923	0.0109642	2725	tags=44%, list=18%, signal=36%	CDH10/TENM3/NECTIN4/CDH2/DSC3/FAT3/SDK1/DSG2/PCDHGA10/PCDHGB5/CDH19/CELSR2/PCDHGB6/PCDHGA11/HMCN1/PCDHGB2/PCDHGB7/CDH13/CNTN4/ROBO2/PECAM1/FAT4/PCDHGB3/PCDHGA8/PCDHGA12/PCDHGA3/PCDHGA6/PCDHGB4/PCDHGA4/CLSTN2/PCDH1/AMIGO1/PCDH12/PCDHGA9/CLSTN1/PCDHB10/PCDHGA7/FAT1/AMIGO2/ROBO1/PCDHB13/BSG/PTPRM/NEXN	GO
Detoxification	93	0.555931	2.0875	1.61632e-05	0.0121923	0.0109642	2595	tags=35%, list=17%, signal=30%	HBA2/HBB/HBA1/MT1H/MT1G/MT1F/MGST1/NQO1/PTGES/GPX8/SLC30A1/SRXN1/MT1M/MT1E/SLC22A18/TP53INP1/OSCP1/GSTZ1/ADH5/GSR/FBLN5/ABCC2/TXNRD1/DHFR/GCH1/SOD2/MT1X/NOS3/NNT/SELENOT/H19/NFE2L2/IYD	GO
Snorna Binding	31	-0.661777	-2.12728	2.29816e-05	0.0121923	0.0109642	3384	tags=77%, list=22%, signal=60%	IMP3/BMS1/NUFIP1/DHX37/UTP6/SNU13/NOP14/NUDT16/HEATR1/NUDT4/GAR1/DDX21/NOLC1/TSR1/NOP58/PRKDC/IMP4/WDR3/BYSL/RRP9/NHP2/ISG20/NOP56/DKC1	GO
Ribosomal Large Subunit Biogenesis	68	-0.562466	-2.13467	2.50884e-05	0.0121923	0.0109642	4226	tags=57%, list=28%, signal=42%	RPL26/FTSJ3/SDAD1/RPL5/RPL35A/RPL10A/RPL23A/RPL14/RPL24/RPL38/RSL1D1/MAK16/ZNHIT6/SURF6/SNU13/NOC2L/RPF2/NPM1/RPL35/MALSU1/GTPBP4/PAK1IP1/LAS1L/EBNA1BP2/NOP16/BRIX1/BOP1/MRTO4/RRS1/RRP15/WDR74/WDR12/NLE1/HEATR3/NHP2/NOP2/URB1/PPAN/MDN1	GO
Ribosomal Small Subunit Biogenesis	74	-0.559609	-2.15599	2.54233e-05	0.0121923	0.0109642	4485	tags=65%, list=29%, signal=46%	RPS5/RPS15/NOP9/RPS8/GTF2H5/RPS6/RRP7A/RPS24/FAM207A/RPS25/HELB/RIOK2/RPS7/ERCC2/UTP23/RPS21/EMG1/RPS17/RPL38/BMS1/DHX37/NOL10/LTV1/RIOK1/SURF6/UTP6/SNU13/NOP14/NPM1/HEATR1/NAT10/FP565260.1/RCL1/NOB1/UTP20/TSR1/PRKDC/PWP2/RRP7BP/WDR3/WDR46/KRI1/DCAF13/UTP4/BYSL/NOM1/RRS1/RPP40	GO
Cotranslational Protein Targeting To Membrane	101	-0.481023	-1.95909	2.65851e-05	0.0121923	0.0109642	6111	tags=72%, list=40%, signal=44%	RPL13A/RPS3/RPS28/RPL4/RPL3/RPS3A/RPS10/RPS19/RPS12/RPS20/RPL18A/RPL27/RPL15/RPL7A/RPS16/SSR1/RPL18/RPL13/RPL29/UBA52/RPS15A/RPS26/RPL21/RPL37A/RPL11/RN7SL2/RPL37/RPL7/RPS29/RPL23/RPS5/RPL17/RPL34/RPS15/RPL12/RPL41/RPL32/RPS8/RPS23/RPS13/RPL26/RPS6/RPL19/SEC63/RPS24/RPL30/RPS25/RPS7/RPL5/RPL35A/RPS27A/RPL22/SRP72/RPL10A/RPL23A/RPS21/RPL14/RPL39/RPLP2/RPL24/RPL31/RPS17/RPL38/RPS2/RPL8/RPL9/RPL36A/…	GO
G Protein Coupled Receptor Activity	158	0.436837	1.76899	3.06087e-05	0.0121923	0.0109642	2041	tags=34%, list=13%, signal=29%	NPR3/PPARG/GPR158/PTGER1/CCRL2/ACKR2/CXCR4/EDNRA/GPR176/GLP2R/PTGFR/BDKRB2/GPR37L1/ADGRG3/FZD10/MRGPRF/GIPR/GPR153/PTGER4/EDNRB/PTAFR/CELSR2/PDGFRL/FZD6/GPR84/LPAR6/ELOVL4/S1PR3/AGTRAP/GPR88/OGFRL1/AGTR1/PTGER2/ADGRE5/ZNF219/ADGRF3/TM2D1/OR5AU1/MRGPRX3/GPR68/ADRA1B/BDKRB1/ADGRA2/HRH1/GPR183/ADGRL1/CXCR5/PAX8/ACKR3/TAS1R3/ADGRG2/OXTR/GRIK3	GO
Rrna Metabolic Process	229	-0.449297	-2.05264	3.1406e-05	0.0121923	0.0109642	4333	tags=52%, list=28%, signal=38%	NAF1/NOP9/RPS8/RPL26/GTF2H5/RPS6/FTSJ3/MPHOSPH10/RRP7A/RPS24/FAM207A/RPS25/HELB/RIOK2/RPS7/RPL5/PA2G4/NSUN5P2/RPL35A/TENT4B/ERCC2/RPL10A/RRP8/UTP23/RPS21/RPL14/IMP3/FDXACB1/DDX47/EMG1/RPS17/BMS1/RSL1D1/MAK16/RPS2/DHX37/ZNHIT6/DDX27/EXOSC5/NOL10/NSUN4/NOC4L/NSUN5P1/RIOK1/UTP6/SNU13/NOP14/NUDT16/WDR36/RPF2/EXOSC7/BUD23/DDX54/ERI1/METTL16/HEATR1/RPL35/NAT10/RBFA/RRP1B/WDR43/NPM3/GTPBP4/FP565260.1/GA…	GO
Extracellular Matrix Structural Constituent	125	0.465641	1.82522	3.14609e-05	0.0121923	0.0109642	1631	tags=39%, list=11%, signal=35%	POSTN/TGFBI/COL18A1/COL1A1/COL5A3/COL3A1/OGN/COL1A2/IGFBP7/LUM/ASPN/ZP3/FN1/THBS3/ABI3BP/COMP/UMODL1/COL8A1/COL7A1/MXRA5/COL21A1/COL24A1/VWA1/FBLN2/COL5A1/LAMA5/SRPX2/LTBP2/LAMB3/HMCN1/COL15A1/CILP/FMOD/ANOS1/AGRN/MGP/COL22A1/COL5A2/PRELP/LAMC2/COL2A1/EFEMP1/SPARC/FBLN5/ECM1/COL8A2/MFAP4/FBN2/THSD4	GO
Positive Regulation Of Stress Fiber Assembly	44	-0.587682	-2.04307	7.11356e-05	0.0255986	0.0230201	3337	tags=48%, list=22%, signal=37%	ARHGEF10/NRP1/RHOC/SDC4/S100A10/TGFBR1/CCDC88A/ARHGEF10L/APOA1/CARMIL1/PXN/SFRP1/SMAD3/FHOD1/LIMCH1/MYOC/CCN2/TGFB3/RAPGEF3/TAC1/WNT11	GO
Cell Cell Adhesion Via Plasma Membrane Adhesion Molecules	163	0.424852	1.72775	7.62811e-05	0.0256203	0.0230396	1911	tags=31%, list=12%, signal=27%	CDH10/GPC4/IL1RN/TENM3/SELE/NECTIN4/CDH2/DSC3/FAT3/ITGAM/SDK1/DSG2/PCDHGA10/PCDHGB5/SELP/CDH19/CELSR2/AMIGO3/PCDHGB6/PCDHGA11/HMCN1/CLDN20/PCDHGB2/PCDHGB7/CDH13/CNTN4/ROBO2/PECAM1/FAT4/PCDHGB3/KIFAP3/MILR1/PCDHGA8/PCDHGA12/PCDHGA3/PCDHGA6/PCDHGB4/MBP/PCDHGA4/CLSTN2/ITGB2/PCDH1/AMIGO1/PTPRD/PCDH12/ADGRL1/PCDHGA9/ALCAM/CLSTN1/ICAM1	GO
Bicarbonate Transport	27	0.688837	2.02955	8.93671e-05	0.0277354	0.0249417	1031	tags=33%, list=7%, signal=31%	HBA2/HBB/HBA1/CA12/SLC39A8/AQP1/SLC4A11/CA5B/SLC26A9	GO
Stress Response To Metal Ion	12	0.822454	1.98526	9.35891e-05	0.0277354	0.0249417	496	tags=50%, list=3%, signal=48%	MT1H/MT1G/MT1F/SLC30A1/MT1M/MT1E	GO
Maturation Of Ssu Rrna From Tricistronic Rrna Transcript Ssu Rrna 5 8s Rrna Lsu Rrna	37	-0.607173	-2.03258	0.000116913	0.0308588	0.0277504	4296	tags=70%, list=28%, signal=51%	NOP9/RPS8/GTF2H5/FAM207A/HELB/ERCC2/UTP23/RPS21/BMS1/DHX37/NOL10/UTP6/NOP14/HEATR1/FP565260.1/RCL1/UTP20/TSR1/PWP2/WDR46/KRI1/DCAF13/UTP4/BYSL/RRS1/RPP40	GO
Organic Anion Transport	224	0.391207	1.65254	0.000117749	0.0308588	0.0277504	2292	tags=26%, list=15%, signal=22%	HBA2/HBB/HBA1/SLC16A6/SLCO2B1/CA12/LRRC8E/AKR1C1/PTGES/IL1B/SLCO4A1/SLC6A13/ABCC3/SLC7A11/SLC44A4/BDKRB2/SLC2A6/RGS2/SLC6A12/SLC39A8/SLC6A6/SLC25A24/SLC6A20/SLC36A1/AQP1/AQP9/SLC4A11/PSEN1/TNFSF11/CA5B/SLCO5A1/SLC7A7/CTNS/ABCC1/SLC26A9/SLC13A3/SLC7A2/ABCB4/SLC43A2/SLC38A7/NFKBIE/CYB5R1/NMB/ABCC2/SLC6A9/SLC16A3/SLC35A1/SLC38A9/SLC15A4/NTRK2/MFSD10/SLC16A7/SLC25A23/SLC2A1/ADORA2A/SLC17A5/CA9/CLN3	GO
Oxidoreductase Activity Acting On Peroxide As Acceptor	36	0.635388	1.99361	0.000122504	0.0308588	0.0277504	346	tags=17%, list=2%, signal=16%	HBA2/HBB/HBA1/MGST1/PTGES/GPX8	GO
Establishment Of Protein Localization To Endoplasmic Reticulum	113	-0.424017	-1.7582	0.000135256	0.0313341	0.0281778	6111	tags=66%, list=40%, signal=40%	RPL13A/CHMP4B/RPS3/RPS28/RPL4/RPL3/RPS3A/RPS10/RPS19/RPS12/RPS20/RPL18A/RPL27/RPL15/RPL7A/RPS16/RPL18/HSPA5/RPL13/RPL29/UBA52/RPS15A/RPS26/RPL21/RPL37A/RPL11/RN7SL2/RPL37/RPL7/RPS29/RPL23/RPS5/RPL17/RPL34/RPS15/RPL12/RPL41/RPL32/RPS8/RPS23/RPS13/RPL26/RPS6/RPL19/SEC63/RPS24/RPL30/RPS25/RPS7/RPL5/RPL35A/RPS27A/RPL22/SRP72/RPL10A/RPL23A/RPS21/RPL14/RPL39/RPLP2/RPL24/RPL31/RPS17/RPL38/RPS2/RPL8/RPL9…	GO
Regulation Of Sprouting Angiogenesis	29	-0.655729	-2.07737	0.00013683	0.0313341	0.0281778	1831	tags=72%, list=12%, signal=64%	S100A1/ITGA5/PIK3CB/CEACAM1/FGF2/CREB3L1/JCAD/GLUL/DLL1/HMGB1/KLF4/EPN2/KLF2/THBS1/CEMIP2/VEGFA/IL10/RHOJ/ADAMTS9/BMPER/FGF1	GO
Mitotic Cytokinesis	62	0.542177	1.89584	0.000151045	0.0330854	0.0297527	3864	tags=48%, list=25%, signal=36%	TRIM36/CIT/ANLN/KIF4A/ANK3/STMN1/EFHC2/ZFYVE26/CHMP4C/KLHDC8B/CHMP1B/PLK1/ESPL1/CKAP2/VPS4B/MAP9/CHMP6/ROCK2/USP8/NUP62/PDCD6IP/MITD1/RAB35/SPTBN1/CHMP3/CHMP5/NUSAP1/SNX33/RASA1/CHMP1A	GO
Interleukin 6 Production	98	0.466188	1.76435	0.00016101	0.0337987	0.0303941	2642	tags=35%, list=17%, signal=29%	ORM1/WNT5A/EREG/SYT11/IL1B/TNF/TNFSF4/CYBA/LPL/IL36RN/IL1A/TLR1/NOD2/IL17RA/PTAFR/POU2F2/GBA/TLR6/IRAK3/TLR4/TNFAIP3/BPI/MBP/TLR2/MAVS/C1QTNF3/NLRX1/CD200/SIRPA/HAVCR2/CD47/AFAP1L2/TIRAP/TICAM1	GO
Acute Inflammatory Response	66	0.529447	1.87303	0.000183551	0.0351205	0.0315828	868	tags=20%, list=6%, signal=19%	VNN1/TREM1/ORM1/PPARG/PTGES/IL1B/TNF/ZP3/FN1/TNFSF4/IL1A/EDNRB/TNFSF11	GO
Positive Regulation Of Actin Filament Bundle Assembly	52	-0.537683	-1.93754	0.000193433	0.0351205	0.0315828	3337	tags=46%, list=22%, signal=36%	ARHGEF10/NRP1/PFN1/RHOC/SDC4/FLNA/S100A10/TGFBR1/CCDC88A/ARHGEF10L/APOA1/ID1/CARMIL1/PXN/SFRP1/SMAD3/FHOD1/LIMCH1/MYOC/CCN2/TGFB3/RAPGEF3/TAC1/WNT11	GO
Rna Export From Nucleus	132	-0.406319	-1.72595	0.000194428	0.0351205	0.0315828	5213	tags=50%, list=34%, signal=33%	DHX9/POM121C/MCM3AP/HNRNPA2B1/CHTOP/SRSF5/RANBP2/SYMPK/SSB/ENY2/NUP160/SRSF9/RPS15/XPO1/SMG7/POM121B/NOP9/NSUN2/THOC2/NUP205/NUP43/SDAD1/XPO5/RIOK2/LSG1/EIF5A/EIF4E/NUP85/NMD3/RNPS1/NUP98/SEC13/PCID2/DDX25/SEH1L/U2AF2/XPOT/HNRNPA1/SRSF6/DDX19A/LTV1/ALYREF/RAN/SMG1/NDC1/NPM1/SRSF1/SRSF2/CPSF4/DDX39B/SRSF4/THOC3/EIF4A3/ABCE1/SRSF3/ALKBH5/SRRM1/CPSF1/RRS1/THOC6/THOC1/SRSF7/NXT1/U2AF1/MAGOHB/NOL6	GO
Secondary Metabolic Process	30	0.654586	1.97534	0.000195191	0.0351205	0.0315828	1517	tags=33%, list=10%, signal=30%	WNT5A/AKR1C1/CYP1B1/AKR1C2/SLC7A11/AKR1B1/AKR1C3/CTNS/ABCC2/ZEB2	GO
Cytoskeleton Dependent Cytokinesis	72	0.514764	1.84935	0.000215178	0.0354681	0.0318954	3864	tags=44%, list=25%, signal=33%	TRIM36/CIT/ANLN/KIF4A/ANK3/STMN1/WASHC5/EFHC2/ZFYVE26/CHMP4C/KLHDC8B/CHMP1B/PLK1/DCTN3/ESPL1/CKAP2/VPS4B/MAP9/CHMP6/ROCK2/USP8/NUP62/PDCD6IP/MITD1/RAB35/SPTBN1/CHMP3/CHMP5/NUSAP1/SNX33/RASA1/CHMP1A	GO
Maturation Of Ssu Rrna	50	-0.554141	-1.97809	0.000217433	0.0354681	0.0318954	4296	tags=64%, list=28%, signal=46%	NOP9/RPS8/GTF2H5/FAM207A/HELB/RIOK2/ERCC2/UTP23/RPS21/BMS1/DHX37/NOL10/RIOK1/UTP6/SNU13/NOP14/HEATR1/NAT10/FP565260.1/RCL1/NOB1/UTP20/TSR1/PWP2/WDR3/WDR46/KRI1/DCAF13/UTP4/BYSL/RRS1/RPP40	GO
Nuclear Transcribed Mrna Catabolic Process Nonsense Mediated Decay	119	-0.417024	-1.74202	0.000218705	0.0354681	0.0318954	6040	tags=68%, list=39%, signal=42%	RPS3/RPS28/RPL4/RPL3/RPS3A/RPS10/RPS19/RPS12/RPS20/RPL18A/RBM8A/RPL27/RPL15/RPL7A/RPS16/RPL18/RPL13/RPL29/UBA52/RPS15A/RPS26/PPP2R2A/RPL21/EIF4G1/RPL37A/RPL11/RPL37/RPL7/RPS29/RPL23/RPS5/RPL17/RPL34/RPS15/RPL12/SMG7/RPL41/RPL32/RPS8/RPS23/RPS13/RPL26/RPS6/RPL19/GSPT1/RPS24/RPL30/RPS25/RPS7/RPL5/RPL35A/RPS27A/RPL22/RPL10A/RPL23A/RNPS1/RPS21/SMG9/RPL14/RPL39/PARN/RPLP2/RPL24/RPL31/RPS17/RPL38/RPS2/…	GO
Tumor Necrosis Factor Receptor Superfamily Binding	43	0.595701	1.93917	0.000225284	0.0354681	0.0318954	901	tags=28%, list=6%, signal=26%	TNFSF18/TNFSF8/CD70/TNF/TNFSF4/NTF3/BID/BDNF/NGF/TNFSF11/TNFSF9/CASP3	GO
Pathway Restricted Smad Protein Phosphorylation	49	-0.54753	-1.94755	0.000264709	0.0404123	0.0363416	2027	tags=37%, list=13%, signal=32%	BMP6/TGFB1/TGFB2/GDF11/INHBA/NOG/SMAD6/LDLRAD4/GREM1/PMEPA1/BMP5/GDF5/TGFB3/BMPER/GDF10/CSNK2B/GDF7/DKK1	GO
Cellular Oxidant Detoxification	70	0.509316	1.82016	0.00028243	0.0417535	0.0375477	2595	tags=31%, list=17%, signal=26%	HBA2/HBB/HBA1/MGST1/NQO1/PTGES/GPX8/SRXN1/TP53INP1/GSTZ1/GSR/FBLN5/TXNRD1/DHFR/GCH1/SOD2/NOS3/NNT/SELENOT/H19/NFE2L2/IYD	GO
Calcium Mediated Signaling Using Intracellular Calcium Source	15	0.775677	1.98309	0.000295678	0.0417535	0.0375477	2091	tags=47%, list=14%, signal=40%	CCL20/HOMER2/PTGFR/SELP/DEFB1/ADGRL1/FKBP1B	GO
Ribonucleoprotein Complex Subunit Organization	187	-0.368871	-1.64185	0.000300851	0.0417535	0.0375477	5404	tags=50%, list=35%, signal=33%	EIF3M/ZRSR2/CLNS1A/GEMIN2/STRAP/DHX9/RUVBL2/RUVBL1/GEMIN6/SCAF11/SRPK2/EIF3C/MRPL20/SRSF5/FASTKD2/RPL11/EIF4H/GEMIN5/SART1/EIF2S2/DYRK3/ZFAND1/SRSF9/RPS5/SF1/LSM4/RPS15/EIF3I/RBM5/NAF1/DENR/LUC7L/SF3A3/RRP7A/NUDT21/SNRPD2/RPL5/SMN1/RPL23A/AGO3/SNRPB/RBMX/SNRPE/DICER1/SRSF10/KHDC4/RPL24/SF3A2/PTBP2/RPL38/NUFIP1/SRSF6/ZNHIT6/SNUPN/SNRPD3/TAF9/RPF2/SNRPF/EIF3J/SRSF12/SRPK1/SRSF1/PRPF19/PRPF39/DDX39B…	GO
Response To Molecule Of Bacterial Origin	239	0.373385	1.58902	0.000306645	0.0417535	0.0375477	2642	tags=31%, list=17%, signal=26%	WNT5A/GJB2/CD80/IL36G/SELE/CSF2/PTGER1/CXCL6/MGST1/IL36B/PTGES/CCL3/IL1B/TNF/CXCL8/PTGFR/TNFSF4/MRC1/IDO1/IL36RN/CD24/IL1A/TLR1/PTGER4/SELP/EDNRB/NOD2/PTAFR/IRF5/PDE4B/CXCL1/TLR6/LY96/IRAK3/SSC5D/TIMP4/CASP3/SRR/TLR4/B2M/TNFAIP3/ALPL/CCL5/BPI/IFNAR1/SPARC/ADH5/NOCT/CD68/ABCC2/TSPO/BDKRB1/TLR2/NR1D1/RPS6KA3/GCH1/TNFRSF1B/ICAM1/SOD2/SIRPA/CARD8/MALT1/DCN/PLAA/CD274/NOS3/MAPKAPK3/HAVCR2/LOXL1/CD55/T…	GO
Cellular Response To Ketone	74	0.503005	1.81705	0.000346146	0.0458917	0.0412691	2637	tags=36%, list=17%, signal=30%	SPP1/PPARG/GJB2/TRERF1/AKR1C2/AHR/PTGFR/TNFSF4/PTGER4/AKR1B1/AQP1/AKR1C3/SGK1/FBXO32/PTGER2/NCOA4/ABCC2/KLF9/CFLAR/ICAM1/TNC/GNAI1/NR3C1/FECH/ROCK2/SRD5A1/USP8	GO
Central Nervous System Neuron Axonogenesis	31	-0.615597	-1.97883	0.000367706	0.0475001	0.0427155	1579	tags=39%, list=10%, signal=35%	CDH11/GLI2/TSKU/HSP90AB1/NFIB/EPHB1/B4GALT6/DCLK1/SPTBN4/EPHB3/DRAXIN/DCC	GO
Insulin Like Growth Factor Receptor Binding	13	-0.778472	-2.00178	0.000388752	0.0489633	0.0440313	797	tags=46%, list=5%, signal=44%	YWHAH/IRS1/IGF2/PIK3R1/SOCS2/SOCS1	GO
Lysosome	111	0.512647	1.97622	1.59408e-05	0.00135508	0.00122145	4294	tags=58%, list=28%, signal=42%	LAMP3/SORT1/ACP2/CTSO/CLTCL1/GBA/CTSD/MAN2B1/ABCA2/CTSA/SMPD1/CTSZ/CTNS/SUMF1/ATP6V0D1/MCOLN1/ARSA/CTSB/CLN5/NEU1/DNASE2/GLA/ATP6V1H/CD68/GAA/PLA2G15/HYAL1/NAGPA/ARSG/CTSK/SLC17A5/ASAH1/AP4S1/CLN3/ATP6AP1/GNS/AGA/NPC2/TPP1/GM2A/AP3S2/AP1S1/AP3M1/CD164/AP1B1/GNPTG/CTSS/GUSB/LAMP2/AP3M2/AP4E1/GALNS/LAMP1/CLTC/GLB1/FUCA1/ATP6V0B/SLC11A2/IDS/AP1M1/IGF2R/NPC1/AP1S3/ATP6V0C	KEGG
Ribosome	84	-0.528	-2.0825	2.56115e-05	0.00135508	0.00122145	6111	tags=83%, list=40%, signal=50%	RPL13A/RPS3/RPS28/RPL4/RPL3/RPS3A/RPS10/RPS19/RPS12/RPS20/RPL18A/RPL27/RPL15/RPL7A/RPS16/RPL18/RPL13/RPL29/UBA52/RPS15A/RPS26/RPL21/RPL37A/RPL11/RPL37/RPL7/RPS29/RPL23/RPS5/RPL17/RPL34/RPS15/RPL12/RPL41/RPL32/RPS8/RPS23/RPS13/RPL26/RPS6/RPL19/RPS24/RPL30/RPS25/RPS7/RPL5/RPL35A/RPS27A/RPL22/RPL10A/RPL23A/RPS21/RPL14/FAU/RPL39/RPLP2/RPL24/RPL31/RPS17/RPL38/RPS2/RPL8/RPL9/RPL36A/RPL35/RPL36/RPS9/RPS…	KEGG
Spliceosome	126	-0.44407	-1.8697	2.73426e-05	0.00135508	0.00122145	3649	tags=40%, list=24%, signal=31%	PPIH/SNRPB/RBMX/DDX42/TRA2A/SNRPE/EFTUD2/PRPF38A/SRSF10/U2AF2/PRPF38B/HNRNPA1/SF3A2/HSPA6/SRSF6/CHERP/PRPF40B/ALYREF/HSPA8/SNRPD3/SNU13/RBM25/HSPA2/SNRPF/SNRPA1/SRSF1/SRSF2/SNRNP70/PRPF19/DDX39B/TCERG1/SRSF4/HSPA1A/THOC3/EIF4A3/HNRNPM/SRSF3/SNRPA/TRA2B/LSM7/PRPF3/SF3B3/HNRNPA3/PRPF8/THOC1/LSM2/SRSF7/U2AF1/MAGOHB/SNRPD1/HSPA1B	KEGG
Cytokine Cytokine Receptor Interaction	140	0.464041	1.84934	3.11512e-05	0.00135508	0.00122145	1318	tags=26%, list=9%, signal=24%	TNFSF18/BMPR1B/IL11/TNFSF8/CSF2/CXCL14/CCL20/CCL3L3/CXCL6/CXCR4/VEGFC/CD70/CCL3/IL1B/TNF/TNFRSF9/CXCL8/TNFSF4/CSF1/IL1R2/EGF/IL1A/IL10RB/IL17RA/INHBB/TNFRSF6B/IFNAR2/CXCL1/TNFSF11/TNFSF9/IL20/TNFRSF11B/CCL4L2/IFNGR2/IL2RG/CCL5/IFNAR1	KEGG
Purine Metabolism	124	-0.419116	-1.76035	0.000191006	0.00664702	0.00599157	3291	tags=37%, list=21%, signal=29%	POLR3K/NT5C/PDE6A/POLD1/PDE1C/AK2/GART/PAPSS2/POLA2/ADK/ATIC/PDE11A/PDE4D/PNPT1/PRPS1/IMPDH2/PAICS/NME2/POLR1C/IMPDH1/GMPS/ENTPD1/PDE1B/POLR2H/POLD2/POLR1E/PDE7B/ENTPD6/NME1-NME2/PPAT/ADCY3/POLR3D/PNP/ADCY1/NME4/GUCY1B1/NME1/PFAS/AMPD2/NPR1/NPR2/GMPR/XDH/PDE1A/PDE3B/GUCY1A1	KEGG
Ecm Receptor Interaction	67	0.505536	1.79189	0.000568182	0.0164773	0.0148525	2003	tags=40%, list=13%, signal=35%	SPP1/COL1A1/COL5A3/TNN/COL3A1/COL1A2/FN1/THBS3/ITGB4/COMP/HMMR/ITGA3/ITGA11/COL5A1/LAMA5/LAMB3/AGRN/COL5A2/LAMC2/COL2A1/ITGB5/ITGA7/ITGB8/COL4A1/DAG1/ITGA1/TNC	KEGG
Integrin Cell Surface Interactions	67	0.565954	2.00866	1.66708e-05	0.00548674	0.00507948	2003	tags=48%, list=13%, signal=42%	SPP1/COL18A1/COL1A1/COL5A3/COL3A1/COL1A2/LUM/F11R/ITGAM/ITGAX/FN1/COMP/COL8A1/COL7A1/ICAM4/ICAM5/ITGA3/ITGA11/COL5A1/AGRN/COL5A2/PECAM1/COL2A1/ITGB5/ITGA7/ITGB8/COL8A2/ITGB2/COL4A1/ICAM1/ITGA1/TNC	REACTOME
Rrna Modification In The Nucleus And Cytosol	59	-0.583977	-2.15385	2.45507e-05	0.00548674	0.00507948	4170	tags=69%, list=27%, signal=51%	RPS6/MPHOSPH10/RRP7A/PNO1/RPS7/IMP3/DDX47/EMG1/BMS1/RPS2/DHX37/NOC4L/UTP6/SNU13/NOP14/WDR36/BUD23/HEATR1/NAT10/WDR43/GAR1/DIMT1/RCL1/UTP20/UTP15/NOP58/PWP2/RPS9/IMP4/WDR3/WDR46/DCAF13/UTP4/FBL/RRP9/PDCD11/NHP2/NOP2/NOP56/DKC1/NOL6	REACTOME
Eukaryotic Translation Elongation	90	-0.533021	-2.12678	2.59896e-05	0.00548674	0.00507948	6111	tags=80%, list=40%, signal=48%	RPL13A/RPS3/RPS28/RPL4/RPL3/RPS3A/RPS10/RPS19/RPS12/EEF1D/RPS20/RPL18A/RPL27/RPL15/RPL7A/RPS16/RPL18/RPL13/RPL29/UBA52/RPS15A/RPS26/RPL21/RPL37A/RPL11/RPL37/RPL7/RPS29/RPL23/RPS5/EEF1B2/RPL17/RPL34/RPS15/RPL12/RPL41/RPL32/RPS8/RPS23/RPS13/RPL26/RPS6/RPL19/RPS24/RPL30/RPS25/RPS7/RPL5/RPL35A/RPS27A/RPL22/RPL10A/RPL23A/RPS21/RPL14/FAU/RPL39/RPLP2/RPL24/RPL31/RPS17/RPL38/RPS2/RPL8/RPL9/RPL36A/RPL35/R…	REACTOME
Response Of Eif2ak4 Gcn2 To Amino Acid Deficiency	98	-0.490658	-1.986	2.62902e-05	0.00548674	0.00507948	6040	tags=78%, list=39%, signal=47%	RPL13A/RPS3/RPS28/RPL4/RPL3/ATF4/RPS3A/RPS10/RPS19/RPS12/RPS20/RPL18A/RPL27/RPL15/RPL7A/ATF3/RPS16/RPL18/RPL13/RPL29/UBA52/RPS15A/RPS26/RPL21/RPL37A/RPL11/RPL37/RPL7/RPS29/EIF2S2/ASNS/RPL23/RPS5/RPL17/RPL34/RPS15/RPL12/RPL41/RPL32/RPS8/RPS23/RPS13/RPL26/RPS6/RPL19/GCN1/RPS24/RPL30/RPS25/RPS7/RPL5/RPL35A/RPS27A/RPL22/RPL10A/RPL23A/EIF2S1/RPS21/RPL14/FAU/RPL39/RPLP2/RPL24/RPL31/RPS17/RPL38/RPS2/RPL…	REACTOME
Eukaryotic Translation Initiation	116	-0.542161	-2.25566	2.69789e-05	0.00548674	0.00507948	6111	tags=78%, list=40%, signal=48%	RPL13A/EIF3K/EIF2B2/RPS3/RPS28/RPL4/RPL3/RPS3A/RPS10/EIF3G/RPS19/RPS12/RPS20/RPL18A/RPL27/RPL15/RPL7A/RPS16/EIF3M/RPL18/EIF4A2/RPL13/RPL29/UBA52/RPS15A/RPS26/EIF3C/RPL21/EIF4G1/RPL37A/RPL11/EIF4H/RPL37/RPL7/RPS29/EIF2S2/RPL23/RPS5/RPL17/RPL34/RPS15/EIF3I/RPL12/RPL41/RPL32/RPS8/RPS23/RPS13/EIF1AX/RPL26/RPS6/RPL19/EIF5B/EIF2B4/RPS24/RPL30/RPS25/RPS7/RPL5/EIF4E/RPL35A/RPS27A/RPL22/RPL10A/RPL23A/EIF2…	REACTOME
Rrna Processing	199	-0.498944	-2.24041	3.02856e-05	0.00548674	0.00507948	5620	tags=71%, list=37%, signal=45%	RPS20/RPL18A/MTREX/RPL27/RPL15/THUMPD1/HSD17B10/SENP3/RPL7A/RPS16/PES1/RPL18/EXOSC6/MPHOSPH6/UTP14A/WDR75/RPL13/NOL9/ELAC2/RPL29/EXOSC8/UBA52/RPS15A/RPS26/RPL21/RPL37A/RPL11/TRMT112/EXOSC4/RPL37/RPL7/RPS29/MRM2/RPL23/RPS5/RPL17/RPL34/RPS15/RPL12/NOL12/RPL41/RPL32/CSNK1D/RPS8/RPS23/RPS13/RPL26/RPS6/RPL19/FTSJ3/MPHOSPH10/RRP7A/RPS24/RPL30/RPS25/RIOK2/PNO1/RPS7/RPL5/RPL35A/RPS27A/RPL22/RPL10A/RPL23A…	REACTOME
Srp Dependent Cotranslational Protein Targeting To Membrane	109	-0.466126	-1.91989	5.35475e-05	0.00728767	0.00674673	6040	tags=68%, list=39%, signal=41%	RPS3/RPS28/RPL4/RPL3/RPS3A/RPS10/RPS19/RPS12/RPS20/RPL18A/RPL27/RPL15/RPL7A/RPS16/SSR1/RPL18/RPN1/RPL13/RPL29/UBA52/RPS15A/RPS26/RPL21/RPL37A/RPL11/RPL37/RPL7/RPS29/RPL23/RPS5/RPL17/RPL34/RPS15/RPL12/RPL41/RPL32/RPS8/RPS23/RPS13/RPL26/RPS6/RPL19/RPS24/RPL30/RPS25/RPS7/RPL5/RPL35A/RPS27A/RPL22/SRP72/RPL10A/RPL23A/RPS21/RPL14/FAU/RPL39/RPLP2/RPL24/RPL31/RPS17/RPL38/RPS2/RPL8/RPL9/SRPRB/RPL36A/RPL35…	REACTOME
Nonsense Mediated Decay Nmd	112	-0.467755	-1.93549	5.36351e-05	0.00728767	0.00674673	6040	tags=71%, list=39%, signal=43%	RPS3/RPS28/RPL4/RPL3/RPS3A/RPS10/RPS19/RPS12/RPS20/RPL18A/RBM8A/RPL27/RPL15/RPL7A/RPS16/RPL18/RPL13/RPL29/UBA52/RPS15A/RPS26/PPP2R2A/RPL21/EIF4G1/RPL37A/RPL11/RPL37/RPL7/RPS29/RPL23/RPS5/RPL17/RPL34/RPS15/RPL12/SMG7/RPL41/RPL32/RPS8/RPS23/RPS13/RPL26/RPS6/RPL19/GSPT1/RPS24/RPL30/RPS25/RPS7/RPL5/RPL35A/RPS27A/RPL22/RPL10A/RPL23A/RNPS1/RPS21/SMG9/RPL14/FAU/RPL39/RPLP2/RPL24/RPL31/RPS17/RPL38/RPS2/R…	REACTOME
Activation Of The Mrna Upon Binding Of The Cap Binding Complex And Eifs And Subsequent Binding To 43s	59	-0.538485	-1.98606	7.36522e-05	0.00889554	0.00823526	6065	tags=75%, list=40%, signal=45%	EIF3K/RPS3/RPS28/RPS3A/RPS10/EIF3G/RPS19/RPS12/RPS20/RPS16/EIF3M/EIF4A2/RPS15A/RPS26/EIF3C/EIF4G1/EIF4H/RPS29/EIF2S2/RPS5/RPS15/EIF3I/RPS8/RPS23/RPS13/EIF1AX/RPS6/RPS24/RPS25/RPS7/EIF4E/RPS27A/EIF2S1/RPS21/FAU/RPS17/RPS2/EIF3J/EIF4A1/EIF3B/RPS9/RPS4Y1/EIF4EBP1/RPS18	REACTOME
Interleukin 10 Signaling	34	0.658575	2.04421	8.80592e-05	0.00957203	0.00886153	769	tags=44%, list=5%, signal=42%	IL1RN/CD80/CSF2/CCL20/CCL3L3/CCL3/IL1B/TNF/CXCL8/CSF1/IL1R2/IL1A/IL10RB/PTAFR/CXCL1	REACTOME
Extracellular Matrix Organization	236	0.37885	1.60944	0.000204741	0.0202322	0.0187304	1785	tags=31%, list=12%, signal=28%	SPP1/HTRA1/SCUBE3/COL18A1/COL1A1/COL5A3/LOXL4/TNN/COL3A1/BMP10/COL1A2/LUM/F11R/MMP19/ASPN/ITGAM/ADAMTS2/ITGAX/FN1/ITGB4/COMP/COL8A1/MMP13/COL7A1/ADAMTS4/P4HA3/COL21A1/ICAM4/COL24A1/LOXL3/ICAM5/ITGA3/FBLN2/ADAMTS5/ITGA11/COL5A1/PSEN1/CTSD/LAMA5/LTBP2/LAMB3/ADAMTS14/COL15A1/CASP3/MFAP3/LTBP3/FMOD/MMP25/MMP15/BMP1/AGRN/COL22A1/COL5A2/LAMC2/CTSB/TIMP2/PECAM1/COL2A1/ITGB5/EFEMP1/SPARC/FBLN5/ITGA7/ITGB…	REACTOME
Selenoamino Acid Metabolism	103	-0.429594	-1.75275	0.000344544	0.0287904	0.0266534	6119	tags=74%, list=40%, signal=45%	AIMP2/RPL13A/RPS3/RPS28/RPL4/RPL3/RPS3A/RPS10/RPS19/RPS12/INMT/RPS20/RPL18A/RPL27/RPL15/RPL7A/RPS16/RPL18/RPL13/RPL29/UBA52/RPS15A/RPS26/RPL21/RPL37A/RPL11/RPL37/RPL7/RPS29/RPL23/RPS5/RPL17/RPL34/RPS15/RPL12/RPL41/RPL32/RPS8/RPS23/RPS13/RPL26/RPS6/RPL19/RPS24/RPL30/RPS25/RPS7/RPL5/RPL35A/RPS27A/RPL22/RPL10A/RPL23A/RPS21/RPL14/FAU/RPL39/RPLP2/RPL24/RPL31/RPS17/RPL38/RPS2/RPL8/PAPSS2/RPL9/RPL36A/RP…	REACTOME
Synthesis Of Bile Acids And Bile Salts Via 27 Hydroxycholesterol	11	0.817734	1.93408	0.000356292	0.0287904	0.0266534	1390	tags=64%, list=9%, signal=58%	AKR1C1/HSD3B7/AKR1C2/AKR1C3/CYP8B1/CYP7B1/PTGIS	REACTOME
Collagen Formation	75	0.498299	1.80218	0.000396432	0.0287904	0.0266534	1744	tags=39%, list=11%, signal=34%	COL18A1/COL1A1/COL5A3/LOXL4/COL3A1/COL1A2/ADAMTS2/ITGB4/COL8A1/MMP13/COL7A1/P4HA3/COL21A1/COL24A1/LOXL3/COL5A1/LAMB3/ADAMTS14/COL15A1/BMP1/COL22A1/COL5A2/LAMC2/CTSB/COL2A1/COL8A2/CD151/COL4A1/PLOD1	REACTOME
Chemokine Receptors Bind Chemokines	23	0.688662	1.95742	0.000397291	0.0287904	0.0266534	1918	tags=52%, list=13%, signal=46%	CCL20/CCL3L3/CCRL2/CXCL6/ACKR2/CXCR4/CCL3/CXCL8/CXCL1/CCL5/CXCR5/ACKR3	REACTOME
Slc Mediated Transmembrane Transport	157	0.403227	1.63054	0.000507115	0.0342441	0.0317023	3248	tags=38%, list=21%, signal=30%	SLCO2B1/SLC22A1/SLC24A3/SLC12A6/SLCO4A1/SLC44A5/SLC6A13/SLC7A11/SLC44A4/SLC30A1/SLC2A6/SLC6A12/SLC39A8/SLC6A6/SLC6A20/SLC36A1/SLC2A12/SLC8A1/HEPH/SLC39A7/SLC22A18/SLC30A2/SLC7A7/CTNS/SLC26A9/SLC13A3/SLC41A2/SLC7A2/SLC43A2/SLC16A10/SLC30A6/SLC6A9/SLC16A3/SLC8A3/SLC35A1/SLC15A4/SLC44A2/SLC16A7/SLC2A1/ARL2BP/SLC17A5/SLC26A6/BSG/SLC27A4/SLC8B1/SLC4A4/SLC2A9/SLC5A3/SLC44A1/PDZD11/SLC12A7/SLC15A2/SLC39…	REACTOME
Erythrocytes Take Up Carbon Dioxide And Release Oxygen	10	0.824929	1.90131	0.000546953	0.0342441	0.0317023	688	tags=40%, list=4%, signal=38%	HBA2/HBB/HBA1/AQP1	REACTOME
Synthesis Of Bile Acids And Bile Salts Via 7alpha Hydroxycholesterol	17	0.723753	1.91632	0.000567059	0.0342441	0.0317023	2814	tags=65%, list=18%, signal=53%	AKR1C1/HSD3B7/AKR1C2/AKR1C3/CYP8B1/CYP7B1/PTGIS/SCP2/HSD17B4/ACOT8/CYP27A1	REACTOME
Bile Acid And Bile Salt Metabolism	26	0.653125	1.90777	0.000771273	0.0441249	0.0408497	3130	tags=54%, list=20%, signal=43%	AKR1C1/HSD3B7/AKR1C2/ABCC3/OSBPL3/AKR1C3/CYP8B1/CYP7B1/PTGIS/SCP2/HSD17B4/ACOT8/CYP27A1/OSBPL9	REACTOME
Assembly Of Collagen Fibrils And Other Multimeric Structures	50	0.544678	1.83009	0.000873318	0.0474648	0.0439417	1722	tags=46%, list=11%, signal=41%	COL18A1/COL1A1/COL5A3/LOXL4/COL3A1/COL1A2/ITGB4/COL8A1/MMP13/COL7A1/COL24A1/LOXL3/COL5A1/LAMB3/COL15A1/BMP1/COL5A2/LAMC2/CTSB/COL2A1/COL8A2/CD151/COL4A1	REACTOME
Ngf Stimulated Transcription	32	-0.579796	-1.87432	0.00103687	0.0482351	0.0446548	1736	tags=31%, list=11%, signal=28%	ID1/EGR2/JUNB/TRIB1/EGR3/ID3/EGR1/FOS/ARC/FOSB	REACTOME
Influenza Infection	151	-0.369395	-1.59889	0.00104881	0.0482351	0.0446548	6184	tags=66%, list=40%, signal=40%	POLR2C/KPNA1/NUP155/RPL13A/RPS3/RPS28/NUP54/RPL4/RPL3/RPS3A/RPS10/RPS19/RPS12/NUP133/RPS20/RPL18A/RPL27/NUP88/RPL15/NUP107/RPL7A/RPS16/RPL18/RPL13/POM121C/RPL29/UBA52/RPS15A/RPS26/RPL21/RANBP2/RPL37A/RPL11/RPL37/RPL7/RPS29/POLR2F/RPL23/NUP160/POLR2I/RPS5/RPL17/RPL34/RPS15/RPL12/XPO1/RPL41/RPL32/RPS8/RPS23/KPNB1/RPS13/RPL26/RPS6/RPL19/KPNA2/NUP205/NUP43/RPS24/RPL30/RPS25/RPS7/RPL5/NUP85/RPL35A/RPS…	REACTOME
Binding And Uptake Of Ligands By Scavenger Receptors	29	0.629733	1.88697	0.00105046	0.0482351	0.0446548	1330	tags=34%, list=9%, signal=32%	HBA2/HBB/HBA1/COL1A1/COL3A1/COL1A2/FTH1/SSC5D/FTL/SPARC	REACTOME
Trna Modification In The Nucleus And Cytosol	42	-0.534723	-1.83955	0.00106499	0.0482351	0.0446548	4213	tags=52%, list=28%, signal=38%	TRMT13/NSUN2/TRMT6/TRMT9B/TRIT1/THADA/TRMT11/QTRT2/ALKBH8/OSGEP/QTRT1/TRMT61A/FTSJ1/LAGE3/NSUN6/PUS7/PUS1/CTU2/WDR4/METTL1/TRMT1/ADAT2	REACTOME
Paneth cell	220	0.471092	1.99542	2.03253e-08	2.54066e-06	2.03253e-06	1717	tags=30%, list=11%, signal=27%	KYNU/EVI2B/IL1RN/KLHDC7B/NCF2/SLCO2B1/LCP2/UCP2/RUNX3/CXCR4/SNX10/CCL3/IL1B/TNF/IL4I1/ITGAM/ODF3B/CXCL8/ITGAX/IFI30/MRC1/IL1R2/GFRA2/SLAMF8/IL1A/FCER1G/ICAM4/BCL2A1/PTAFR/ACTRT3/RAC2/LPAR6/NINJ2/PDE4B/SRGN/CD300E/SLFN11/FMNL1/SGK1/LCP1/CTSZ/TLR4/MCOLN1/SLC37A2/CD163L1/OGFRL1/TNFAIP3/HMOX1/GPR137B/ARHGDIB/NINJ1/PGD/GMFG/PLEK/GLA/MFSD1/NFKBIE/ADCY7/CD68/SGPP1/HLA-DMA/TLR2/ITGB2/SLC35F6/UAP1L1	CellMarker
Neutrophil	70	0.589823	2.14787	5.24704e-07	3.2794e-05	2.62352e-05	1679	tags=47%, list=11%, signal=42%	TREM1/ORM1/IL1RN/TNFAIP6/VNN2/ITGAM/LCN2/CXCL8/ITGAX/RGS2/MXD1/ADGRG3/IL1R2/ANPEP/CD24/QPCT/TLR1/BCL2A1/BASP1/AQP9/MME/CXCL1/TLR6/S100P/TLR4/PECAM1/ALPL/KCNJ15/FTL/CD68/DGAT2/TLR2/ITGB2	CellMarker
T cell	43	0.614773	2.02663	5.23653e-05	0.0021075	0.001686	2036	tags=44%, list=13%, signal=38%	CD80/UCHL1/ITGAM/ITGAX/THY1/DPP4/ANPEP/CD38/SELP/IL17RA/CD1D/MME/CD58/PECAM1/CD68/NT5E/CXCR5/CD200/NCAM1	CellMarker
M1 macrophage	15	0.792733	2.07385	6.74401e-05	0.0021075	0.001686	1646	tags=60%, list=11%, signal=54%	ROS1/CD80/SELP/IL17RA/IRF5/TLR4/CD68/TSPO/TLR2	CellMarker
Liver bud hepatic cell	170	0.408559	1.68092	0.000229333	0.00573331	0.00458665	952	tags=16%, list=6%, signal=16%	MT1H/KYNU/ORM1/FSTL3/DNAJC12/MT1G/EVA1A/TGFBI/MT1F/CCL20/AKR1C1/AKR1C2/IGFBP4/IFI30/BHMT2/MT1M/FILIP1L/F5/MT1E/NMI/PID1/BID/IFNAR2/CARHSP1/SERPINB8/FTH1/ACSL1/CD58	CellMarker
DCLK1+ progenitor cell	92	0.460327	1.73739	0.000830002	0.0172917	0.0138334	1623	tags=32%, list=11%, signal=28%	TMEM59L/HTRA1/COL1A1/PAMR1/SFRP2/TNFAIP6/COL3A1/OGN/COL1A2/LUM/ASPN/ADAMTS2/COL8A1/CSF1/ADAMTS4/FNDC1/GFRA2/BASP1/PDGFRL/CPXM1/COL5A1/IFIT3/SPTLC3/MGP/COL5A2/SPARC/IFIT2/NNMT/AZIN2	CellMarker
Fat cell (adipocyte)	13	0.745522	1.87309	0.0015167	0.0265899	0.0212719	685	tags=31%, list=4%, signal=29%	PPARG/VSTM2A/TNFRSF9/CLTCL1	CellMarker
Mesenchymal stem cell	73	0.468379	1.7161	0.00187679	0.0265899	0.0212719	2036	tags=37%, list=13%, signal=32%	BMPR1B/CDH2/CXCR4/CD70/ITGAM/ITGAX/FN1/ITGB4/THY1/ANPEP/CD24/ITGA3/MME/CASP3/CD58/PECAM1/ALPL/ADGRE5/ERBB2/ITGB2/IL4R/NT5E/ALCAM/ICAM1/ITGA1/CD200/NCAM1	CellMarker
Megakaryocyte erythroid cell	36	0.568755	1.80294	0.00207096	0.0265899	0.0212719	2036	tags=42%, list=13%, signal=36%	CD80/ITGAM/ITGAX/ANPEP/CD38/SELP/IL17RA/CD1D/MME/PECAM1/CD68/NT5E/CXCR5/CD200/NCAM1	CellMarker
CD1C-CD141- dendritic cell	249	0.343231	1.47059	0.00212719	0.0265899	0.0212719	2327	tags=24%, list=15%, signal=21%	MTSS1/NCF2/TYMP/LCP2/MARCKS/SLC31A2/ABCC3/IFI30/S100A4/CYTIP/SLC2A6/PTGER4/CASP4/ICAM4/BCL2A1/BID/BACH1/CFD/PIK3IP1/POU2F2/PILRA/IFIT3/CD300E/ALDH3B1/IRAK3/FTH1/AGTRAP/MYOF/SLC7A7/TLR4/PTGER2/HMOX1/IFNGR2/PECAM1/FTL/CCPG1/ARRDC3/NINJ1/STK38/DNASE2/CD68/ARL4A/ZEB2/IFIT2/TLR2/HEG1/FGR/NECAP2/TNFRSF1B/DMXL2/SLC44A2/ITM2B/SOD2/TSPAN14/LY6E/SIRPB1/ZNFX1/ASAH1/NDUFB3/DDX60L	CellMarker
Macrophage	66	0.461798	1.65129	0.00324141	0.0368342	0.0294674	1911	tags=30%, list=12%, signal=27%	KYNU/TREM1/TNFSF18/IL1RN/CD80/TGFBI/ITGAM/ITGAX/MRC1/MXD1/IRF5/PDE4B/PLTP/TLR4/CD68/PQLC3/TLR2/PLBD1/FGR/ICAM1	CellMarker
Mesenchymal stromal cell	53	0.478462	1.64743	0.0046778	0.045196	0.0361568	3078	tags=51%, list=20%, signal=41%	ITGB4/THY1/ANPEP/FAP/ITGA3/MME/CD58/B2M/PECAM1/ALPL/ADGRE5/ERBB2/CD151/ITGB2/IL4R/NT5E/ALCAM/ICAM1/ITGA1/NCAM1/CD47/CD55/BSG/ACTA2/LIFR/PDGFRB/NGFR	CellMarker
Enterocyte progenitor cell	71	0.452876	1.64533	0.00470038	0.045196	0.0361568	2712	tags=41%, list=18%, signal=34%	SLC46A3/MGST1/IFI30/OSGIN1/MYO1A/DPP4/IL32/ZDHHC12/NAGS/CD24/AQP1/RARRES1/ABRACL/GLRX/PON2/CTSA/SLC7A7/ZNF586/ENPP4/ABCC2/SEC11C/CFI/SLC2A1/ASAH1/FAH/ANXA4/CDK5/PLAGL2/SLC35A4	CellMarker
ZNF354B_TARGET_GENES	177	0.48669	2.00016	1.5104e-05	0.0142883	0.0127668	3781	tags=47%, list=25%, signal=36%	SKAP2/SLC36A1/GBA/CTSD/WASHC5/CSTB/AGTRAP/GRN/RCAN1/GPATCH3/CTSA/ZFYVE26/CEP162/CTNS/PAPPA/OPLAH/SUMF1/WDR81/MCOLN1/C5orf51/SPNS1/SLC38A7/HPS1/ATP6V1C1/VPS33A/SYT12/WASHC2C/NRBF2/GLA/AMDHD2/MFSD1/WASHC2A/ATP6V1H/ITGA7/BLOC1S1/TMEM199/FOXM1/SMCR8/MFSD5/GAA/ISLR2/ATG14/RNF185/NAGPA/CNPPD1/ARL8B/BROX/VPS41/AP5Z1/CLN3/TOM1/ATP6AP1/VAC14/UROD/COMMD4/VPS11/CLCN7/TSR3/COMMD9/GTF2A1/HAGH/RCBTB1/TPP1/RETR…	C3:TF
MYCMAX_01	208	-0.380752	-1.72046	3.0638e-05	0.0144919	0.0129487	3844	tags=40%, list=25%, signal=30%	PA2G4/EIF4E/RORC/SRP72/HMGA1/MNT/TOGARAM1/EFNB1/NR6A1/U2AF2/TFRC/HNRNPA1/FOXO3/GPM6B/PFN1/TIMM10/GIT1/QTRT2/DAZAP1/OPRD1/IPO7/TCOF1/MTHFD1/NUDC/HOXA3/QTRT1/NPM1/CTIF/IFRD2/MAT2A/SLC17A9/SLC43A1/TCERG1/ASXL1/PRPS1/RCL1/PPP1R9B/PAICS/NCL/ILF3-DT/RAB3IL1/CAD/NOL4L/TGFB2/HNRNPDL/ENO3/HOXC11/ATAD3A/DCAF13/ILF3/ETV1/PTMA/PUS1/TIMM8A/PPAT/ATOH8/TRIB1/RANBP1/LYAR/ZNF565/PPRC1/DCTPP1/C12orf66/PRMT1/NOP56/…	C3:TF
ZNF507_TARGET_GENES	546	0.33553	1.53955	5.2176e-05	0.0164527	0.0147007	3643	tags=34%, list=24%, signal=27%	SKAP2/CD70/SEL1L3/IFI30/MCPH1-AS1/SLC36A1/GBA/ATP6V1A/CTSD/CDKL3/VAV3/TBCEL/WASHC5/RIT1/AGTRAP/GRN/RCAN1/GPATCH3/LNPK/CTSA/MARF1/ZFYVE26/CHM/CEP162/CTNS/LGALS8/OPLAH/ALDH1A2/VPS50/SUMF1/DOLK/WDR81/ATP6V0D1/MCOLN1/C5orf51/SPNS1/FAM117A/TNFAIP3/HMOX1/SLC38A7/HPS1/RRAGC/NEU1/ATP6V1C1/VPS33A/SYT12/AKT1S1/MVP/WASHC2C/NRBF2/GLA/AMDHD2/MFSD1/WASHC2A/VEPH1/ANKRD12/ATP6V1H/PIP4P1/ITGA7/ZFYVE1/BLOC1S1/SDHC…	C3:TF
AACTTT_UNKNOWN	1420	-0.250912	-1.32542	8.3752e-05	0.0179393	0.016029	2574	tags=22%, list=17%, signal=20%	UST/RANGAP1/LEF1/SREBF1/PLEKHA8/MPP5/HOXA3/RBPMS/DNMT3A/HSPB1/RAPGEF4/ABCC5/NPTXR/SESN3/EIF3J/TAF10/SLC22A5/CA3/IPO4/DCAKD/CSRNP1/PDLIM3/PCDH11Y/CACNB2/MYH10/LSR/SRSF1/SRSF2/MN1/DRC3/LARGE1/SLC4A7/NHS/TEAD1/ZNF202/RYBP/SH3BGRL3/MED12L/BTBD3/SOX9/NPHP4/CD34/JAZF1/MECOM/SAMD1/NUDT4/TLE3/RGMA/PPARD/KCND3/MPP6/ANGEL1/MMP2/PDE4D/ACTB/ATP2B4/TMEM132E/CREBZF/PRPS1/AJUBA/ADM/HOXA10/WEE1/IMPDH2/SDHAF3/MAF…	C3:TF
PSMB5_TARGET_GENES	235	-0.35955	-1.6486	9.4817e-05	0.0179393	0.016029	4418	tags=46%, list=29%, signal=33%	RPL12/CKS2/LDHA/RPL32/TUFT1/LRSAM1/PHLDA2/S100A6/LGALS1/AFF1/ABHD5/MYL6/S100A1/PPP1R15B/ZCWPW1/FUS/C12orf65/PA2G4/TAF4/RPL10A/RCC1/SNHG32/RBMX/SLC9A1/FAU/KHDC4/UAP1/PPP1R14B/VASN/SRSF6/CCNL1/PIK3R3/RPS2/MPHOSPH9/SPTAN1/TOB2/HEATR5A/SLC1A5/SDC4/FLNA/S100A13/HSPA8/SETD5/TUBB4B/NPM1/SRSF2/MAT2A/ZFAS1/NFKBIZ/MALAT1/MKNK2/CALM2/UBE2S/ACTB/ADM/HNRNPAB/SLC16A1-AS1/IMPDH2/CYCS/SRSF3/ID1/SLC16A1/GADD45A/S…	C3:TF
ATF_B	142	-0.399762	-1.71673	0.00016907	0.022224	0.0198574	3461	tags=38%, list=23%, signal=30%	ZNF367/RUSC1/GPM6B/THADA/SIDT2/GNL1/NUBPL/CNTROB/DDX19A/YTHDC2/CDK2AP2/JUND/FAM131A/PDLIM3/ZNF593/PLCD3/CALM2/MAP1LC3A/ABCE1/ID1/PDP1/PRR3/AREG/SPRED2/VPS37B/IRF2BPL/CLSTN3/PTPRU/C1orf35/LMCD1/TRAP1/CMSS1/GEM/HSP90AB1/AGPAT4/PKP4/SEMA4C/FLT1/RAI1/RBKS/SUV39H2/PFAS/PEG3/TSC22D2/GPR3/HS3ST3A1/TRAF4/EPHA2/HOXC10/DAAM2/FOS/TEX14/FOSB	C3:TF
MMEF2_Q6	193	-0.36652	-1.63945	0.00018054	0.022224	0.0198574	1383	tags=21%, list=9%, signal=20%	PRX/KLF2/NOG/TCEA3/EHD1/JUNB/LMCD1/EBLN2/RHOBTB1/SOBP/CYP26B1/HOXD4/DHRS3/FLT1/PRKCQ/SEMA3A/PENK/ADAM11/SDC1/COL11A2/HOXA4/HOXA11/FHOD1/ZNF385B/RUNX1T1/HOXC10/ADGRL2/SLCO2A1/PRRT2/GSC/USP2/FGF13/BHLHE22/HAS2/C6orf223/ADAMTS9/TBX4/MAB21L2/HSPB7/DKK1	C3:TF
NMYC_01	227	-0.348442	-1.59165	0.00018794	0.022224	0.0198574	3671	tags=36%, list=24%, signal=28%	SRP72/MNT/ATXN7L2/TOGARAM1/TIAL1/U2AF2/RXRB/LRRC59/FOXO3/HMGN2/PFN1/SLC25A33/FKBP5/TIMM10/GIT1/SYBU/ST6GAL1/POLR3E/YBX1/MCM8/DLC1/CACNA1D/MTHFD1/RPIA/SOX12/DNMT3A/EIF3J/SYNRG/IPO4/NPM1/CTIF/RBBP6/SLC43A1/TLE3/RCL1/ZCCHC7/WEE1/MFHAS1/TXLNG/BMP2K/HSPD1/ESYT1/ALDH18A1/CLCN2/PRKCE/ATAD3A/RPUSD4/FBL/ETV1/SLC20A1/LMNB1/LIG3/KLF11/ELOVL6/WWP2/PPAT/ADCY3/AEN/ZNF565/DCTPP1/VARS2/C12orf66/PRMT1/SCFD2/NOP56…	C3:TF
CACGTG_MYC_Q2	900	-0.254185	-1.30965	0.00022979	0.0241538	0.0215817	3502	tags=29%, list=23%, signal=24%	TOGARAM1/ACLY/CAMK2D/EFNB1/NR6A1/NAA25/TIAL1/U2AF2/BMP2/CEP57/RXRB/TFRC/LRRC59/FAM76B/TTLL11/RUSC1/PROK2/HNRNPA1/FOXO3/HMGN2/DZIP1/GPM6B/JADE2/AMD1/PFN1/SLC25A33/HLX/FKBP5/GNL1/TIMM10/AKAP1/EMC1/AK3/RPS2/GIT1/SYBU/QTRT2/ST6GAL1/ZNHIT6/AK2/EXOSC5/NR4A3/APEX1/SAE1/DTNA/DIP2B/POLR3E/YBX1/USP31/MCM8/LTV1/DLC1/ASPSCR1/IFRD1/OPRD1/IPO7/TCOF1/ADK/C1QBP/ANKRD13B/ACVR2B/SMG1/PIGW/ZNRF2/CACNA1D/FAF1/MTHFD1…	C3:TF
SETD7_TARGET_GENES	768	-0.258428	-1.31854	0.00025782	0.0243902	0.021793	3733	tags=27%, list=24%, signal=22%	ZFYVE21/ORC6/CACNG8/GABPB1-AS1/ZNF821/HMGA1/RCC1/AP001107.9/ACADVL/NEU3/TRIOBP/ZNF577/RPL14/MAZ/EDC4/ING1/PJVK/PCID2/PDF/ULK3/CXorf38/ZNF367/MIB2/SRRM2/RPLP2/TRIM28/QSER1/FDXACB1/RUSC1/HNRNPA1/TNFRSF12A/HMGN2/ING5/NT5C/SRSF6/LRCH3/CCNL1/TSC22D1/ACOT13/ZSWIM7/NUDT17/CHERP/RPS2/MPHOSPH9/CCAR2/SPTAN1/LINC00869/ZC3H6/PTP4A1/GLUL/TTC19/SAE1/FLNA/GART/TCAF1/EME2/MTA1/USP44/EPM2AIP1/PNKP/LINC01578/PIDD1…	C3:TF
CREBP1_Q2	203	-0.348492	-1.56973	0.00051785	0.0445352	0.0397927	1737	tags=20%, list=11%, signal=18%	ID1/PDP1/PRR3/VPS37B/EGR2/ERF/IRF2BPL/PTPRU/TPM4/TRAP1/GEM/ADAM9/ELL2/AGPAT4/TRIB1/NAP1L2/SEMA4C/FLT1/RAI1/EGR3/SUV39H2/PEG3/TSC22D2/DDX51/GLI1/GPR3/ID3/EPHA2/HOXC10/DACT1/DAAM2/NPTX1/KYAT1/USP2/EGR1/FGF13/FOS/PCSK1/FOSB/PNPLA3	C3:TF
