# Supplementary material for: A molecular map of long non-coding RNA expression, isoform switching and alternative splicing in osteoarthritis
Source: Hum Mol Genet. 2022 Jan 28;31(12):2090–105. doi: 10.1093/hmg/ddac017 (PMC9239745; doi:10.1093/hmg/ddac017)
Supplement: Supplementary_table_4_ddac017 [file supplementary_table_4_ddac017.xlsx]

## Sheet: Supplementary_4
Supplementary table 4: Results of overepresentation analysis among RNA-binding protein (RBP) lncSEA terms for lncRNA differentially expressed genes between low- and high-osteoarthrits grade cartilage in discovey dataset (124 patients)
Set	Class	Sub_Class	Count	LncRNA	P.value	FDR	Bonferroni	Count			Headers
RXRA	RNA_Binding_Protein	RNAInter	23	TENM3-AS1;ZNF295-AS1;MEG3;MYOSLID;MEG9;LINC02535;AP003071.4;AC104083.1;AC068506.1;AL121821.1;LINC00460;RMDN2-AS1;LINC00944;AF287957.1;AC026310.2;AL356414.1;AC037198.1;AL355512.1;AP001056.1;MSC-AS1;FZD10-AS1;MIR3142HG;RMRP	8.86e-12	1.49e-07	1.64e-07	23/9370			aSet: Term name in lncSEA database Class: Class of gene set that enrichemnt was tested for SubClass: Subclass of gene set that enrichemnt was tested for LncRNA: Differentially expressed long-non-coding RNA genes overepresented in the term Count: Number of intersections (lncRNA DE genes) P-value: Raw p-value FDR: FDR-adjusted p-value Bonferroni: Bonferroni-adjusted p-value %: Number of intersectio…
JUNB	RNA_Binding_Protein	RNAInter	21	LINC01411;TENM3-AS1;ZNF295-AS1;MEG3;MYOSLID;MEG9;LINC02535;AP003071.4;AC104083.1;AC068506.1;LINC00460;RMDN2-AS1;LINC00944;AF287957.1;AC026310.2;AL356414.1;AL355512.1;AP001056.1;MSC-AS1;MIR3142HG;RMRP	1.85e-11	1.49e-07	3.42e-07	21/7620
NIPBL	RNA_Binding_Protein	RNAInter	21	TENM3-AS1;ZNF295-AS1;MEG3;MEG9;LINC02535;AP003071.4;AC104083.1;AC068506.1;LINC00460;RMDN2-AS1;LINC00944;AF287957.1;AC026310.2;AL356414.1;AC037198.1;AL355512.1;AP001056.1;MSC-AS1;FZD10-AS1;MIR3142HG;RMRP	2.55e-11	1.49e-07	4.71e-07	21/7747
BCL3	RNA_Binding_Protein	RNAInter	20	ZNF295-AS1;MEG3;MYOSLID;MEG9;LINC02535;AP003071.4;AC104083.1;AC068506.1;LINC00460;RMDN2-AS1;LINC00944;AF287957.1;AC026310.2;AL356414.1;AC037198.1;AL355512.1;AP001056.1;MSC-AS1;MIR3142HG;RMRP	4.86e-11	1.49e-07	8.98e-07	20/7048
TRIM28	RNA_Binding_Protein	RNAInter	24	LINC01411;TENM3-AS1;ZNF295-AS1;MEG3;MYOSLID;MEG9;LINC02535;AP003071.4;AC104083.1;AC068506.1;AL121821.1;LINC00460;RMDN2-AS1;LINC00944;AF287957.1;AC026310.2;AL356414.1;AC037198.1;AL355512.1;AP001056.1;MSC-AS1;FZD10-AS1;MIR3142HG;RMRP	5.11e-11	1.49e-07	9.45e-07	24/11372
FOXM1	RNA_Binding_Protein	RNAInter	24	LINC01411;TENM3-AS1;ZNF295-AS1;MEG3;MYOSLID;MEG9;LINC02535;AP003071.4;AC104083.1;AC068506.1;AL121821.1;LINC00460;RMDN2-AS1;LINC00944;AF287957.1;AC026310.2;AL356414.1;AC037198.1;AL355512.1;AP001056.1;MSC-AS1;FZD10-AS1;MIR3142HG;RMRP	5.38e-11	1.49e-07	9.95e-07	24/11399
BRD4	RNA_Binding_Protein	RNAInter	21	LINC01411;TENM3-AS1;ZNF295-AS1;MYOSLID;MEG9;LINC02535;AP003071.4;AC104083.1;AL121821.1;LINC00460;RMDN2-AS1;LINC00944;AF287957.1;AC026310.2;AC037198.1;AL355512.1;AP001056.1;MSC-AS1;FZD10-AS1;MIR3142HG;RMRP	5.92e-11	1.49e-07	1.09e-06	21/8094
TBP	RNA_Binding_Protein	RNAInter	23	LINC01411;TENM3-AS1;ZNF295-AS1;MEG3;MYOSLID;MEG9;LINC02535;AP003071.4;AC068506.1;AL121821.1;LINC00460;RMDN2-AS1;LINC00944;AF287957.1;AC026310.2;AL356414.1;AC037198.1;AL355512.1;AP001056.1;MSC-AS1;FZD10-AS1;MIR3142HG;RMRP	6.44e-11	1.49e-07	1.19e-06	23/10293
ATF2	RNA_Binding_Protein	RNAInter	21	LINC01411;TENM3-AS1;ZNF295-AS1;MYOSLID;MEG9;LINC02535;AP003071.4;AL121821.1;LINC00460;RMDN2-AS1;LINC00944;AF287957.1;AC026310.2;AL356414.1;AC037198.1;AL355512.1;AP001056.1;MSC-AS1;FZD10-AS1;MIR3142HG;RMRP	1.23e-10	2.53e-07	2.27e-06	21/8408
SMC1A	RNA_Binding_Protein	RNAInter	22	LINC01411;TENM3-AS1;ZNF295-AS1;MYOSLID;MEG9;LINC02535;AP003071.4;AC104083.1;AC068506.1;AL121821.1;LINC00460;RMDN2-AS1;LINC00944;AC026310.2;AL356414.1;AC037198.1;AL355512.1;AP001056.1;MSC-AS1;FZD10-AS1;MIR3142HG;RMRP	1.6e-10	2.96e-07	2.96e-06	22/9601
CHD2	RNA_Binding_Protein	RNAInter	23	LINC01411;TENM3-AS1;ZNF295-AS1;MEG3;MYOSLID;MEG9;LINC02535;AP003071.4;AC068506.1;AL121821.1;LINC00460;RMDN2-AS1;LINC00944;AF287957.1;AC026310.2;AL356414.1;AC037198.1;AL355512.1;AP001056.1;MSC-AS1;FZD10-AS1;MIR3142HG;RMRP	2.12e-10	3.08e-07	3.92e-06	23/10896
SMC3	RNA_Binding_Protein	RNAInter	24	LINC01411;TENM3-AS1;ZNF295-AS1;MEG3;MYOSLID;MEG9;LINC02535;AP003071.4;AC104083.1;AC068506.1;AL121821.1;LINC00460;RMDN2-AS1;LINC00944;AF287957.1;AC026310.2;AL356414.1;AC037198.1;AL355512.1;AP001056.1;MSC-AS1;FZD10-AS1;MIR3142HG;RMRP	2.17e-10	3.08e-07	4.01e-06	24/12149
SIN3A	RNA_Binding_Protein	RNAInter	23	LINC01411;TENM3-AS1;ZNF295-AS1;MEG3;MYOSLID;MEG9;LINC02535;AP003071.4;AC068506.1;AL121821.1;LINC00460;RMDN2-AS1;LINC00944;AF287957.1;AC026310.2;AL356414.1;AC037198.1;AL355512.1;AP001056.1;MSC-AS1;FZD10-AS1;MIR3142HG;RMRP	2.22e-10	3.08e-07	4.1e-06	23/10919
USF2	RNA_Binding_Protein	RNAInter	23	LINC01411;TENM3-AS1;ZNF295-AS1;MEG3;MYOSLID;MEG9;LINC02535;AP003071.4;AC068506.1;AL121821.1;LINC00460;RMDN2-AS1;LINC00944;AF287957.1;AC026310.2;AL356414.1;AC037198.1;AL355512.1;AP001056.1;MSC-AS1;FZD10-AS1;MIR3142HG;RMRP	2.33e-10	3.08e-07	4.31e-06	23/10946
E2F7	RNA_Binding_Protein	RNAInter	22	TENM3-AS1;ZNF295-AS1;MEG3;MYOSLID;MEG9;LINC02535;AP003071.4;AC104083.1;AC068506.1;AL121821.1;LINC00460;RMDN2-AS1;LINC00944;AF287957.1;AC026310.2;AL356414.1;AC037198.1;AL355512.1;AP001056.1;MSC-AS1;MIR3142HG;RMRP	3.13e-10	3.86e-07	5.79e-06	22/9929
ZNF143	RNA_Binding_Protein	RNAInter	24	LINC01411;TENM3-AS1;ZNF295-AS1;MEG3;MYOSLID;MEG9;LINC02535;AP003071.4;AC104083.1;AC068506.1;AL121821.1;LINC00460;RMDN2-AS1;LINC00944;AF287957.1;AC026310.2;AL356414.1;AC037198.1;AL355512.1;AP001056.1;MSC-AS1;FZD10-AS1;MIR3142HG;RMRP	3.64e-10	4.21e-07	6.73e-06	24/12442
MXI1	RNA_Binding_Protein	RNAInter	23	LINC01411;TENM3-AS1;ZNF295-AS1;MEG3;MYOSLID;MEG9;LINC02535;AP003071.4;AC068506.1;AL121821.1;LINC00460;RMDN2-AS1;LINC00944;AF287957.1;AC026310.2;AL356414.1;AC037198.1;AL355512.1;AP001056.1;MSC-AS1;FZD10-AS1;MIR3142HG;RMRP	5.25e-10	5.38e-07	9.71e-06	23/11382
ELK1	RNA_Binding_Protein	RNAInter	20	LINC01411;ZNF295-AS1;MEG3;MYOSLID;MEG9;LINC02535;AP003071.4;AL121821.1;LINC00460;RMDN2-AS1;LINC00944;AF287957.1;AC026310.2;AL356414.1;AC037198.1;AL355512.1;AP001056.1;FZD10-AS1;MIR3142HG;RMRP	5.85e-10	5.38e-07	1.08e-05	20/8080
BACH1	RNA_Binding_Protein	RNAInter	21	LINC01411;TENM3-AS1;ZNF295-AS1;MYOSLID;MEG9;LINC02535;AP003071.4;AC068506.1;AL121821.1;LINC00460;RMDN2-AS1;AF287957.1;AC026310.2;AL356414.1;AC037198.1;AL355512.1;AP001056.1;MSC-AS1;FZD10-AS1;MIR3142HG;RMRP	5.9e-10	5.38e-07	1.09e-05	21/9131
KDM4A	RNA_Binding_Protein	RNAInter	20	LINC01411;TENM3-AS1;ZNF295-AS1;MYOSLID;MEG9;LINC02535;AP003071.4;AL121821.1;LINC00460;RMDN2-AS1;AF287957.1;AC026310.2;AL356414.1;AC037198.1;AL355512.1;AP001056.1;MSC-AS1;FZD10-AS1;MIR3142HG;RMRP	6.04e-10	5.38e-07	1.12e-05	20/8094
RFX5	RNA_Binding_Protein	RNAInter	23	LINC01411;TENM3-AS1;ZNF295-AS1;MEG3;MYOSLID;MEG9;LINC02535;AP003071.4;AC068506.1;AL121821.1;LINC00460;RMDN2-AS1;LINC00944;AF287957.1;AC026310.2;AL356414.1;AC037198.1;AL355512.1;AP001056.1;MSC-AS1;FZD10-AS1;MIR3142HG;RMRP	6.11e-10	5.38e-07	1.13e-05	23/11465
CHD8	RNA_Binding_Protein	RNAInter	23	LINC01411;TENM3-AS1;ZNF295-AS1;MEG3;MYOSLID;MEG9;LINC02535;AP003071.4;AC068506.1;AL121821.1;LINC00460;RMDN2-AS1;LINC00944;AF287957.1;AC026310.2;AL356414.1;AC037198.1;AL355512.1;AP001056.1;MSC-AS1;FZD10-AS1;MIR3142HG;RMRP	6.8e-10	5.71e-07	1.26e-05	23/11525
GATA3	RNA_Binding_Protein	RNAInter	24	LINC01411;TENM3-AS1;ZNF295-AS1;MEG3;MYOSLID;MEG9;LINC02535;AP003071.4;AC104083.1;AC068506.1;AL121821.1;LINC00460;RMDN2-AS1;LINC00944;AF287957.1;AC026310.2;AL356414.1;AC037198.1;AL355512.1;AP001056.1;MSC-AS1;FZD10-AS1;MIR3142HG;RMRP	7.12e-10	5.72e-07	1.32e-05	24/12833
GABPA	RNA_Binding_Protein	RNAInter	21	LINC01411;ZNF295-AS1;MEG3;MYOSLID;MEG9;LINC02535;AP003071.4;AC068506.1;AL121821.1;RMDN2-AS1;LINC00944;AF287957.1;AC026310.2;AL356414.1;AC037198.1;AL355512.1;AP001056.1;MSC-AS1;FZD10-AS1;MIR3142HG;RMRP	8.04e-10	6e-07	1.49e-05	21/9282
SUZ12	RNA_Binding_Protein	RNAInter	23	LINC01411;TENM3-AS1;ZNF295-AS1;MEG3;MYOSLID;MEG9;AP003071.4;AC104083.1;AC068506.1;AL121821.1;LINC00460;RMDN2-AS1;LINC00944;AF287957.1;AC026310.2;AL356414.1;AC037198.1;AL355512.1;AP001056.1;MSC-AS1;FZD10-AS1;MIR3142HG;RMRP	8.12e-10	6e-07	1.5e-05	23/11624
KDM5B	RNA_Binding_Protein	RNAInter	24	LINC01411;TENM3-AS1;ZNF295-AS1;MEG3;MYOSLID;MEG9;LINC02535;AP003071.4;AC104083.1;AC068506.1;AL121821.1;LINC00460;RMDN2-AS1;LINC00944;AF287957.1;AC026310.2;AL356414.1;AC037198.1;AL355512.1;AP001056.1;MSC-AS1;FZD10-AS1;MIR3142HG;RMRP	8.91e-10	6.34e-07	1.65e-05	24/12967
TNF	RNA_Binding_Protein	RNAInter	14	MYOSLID;MEG9;LINC02535;AP003071.4;RMDN2-AS1;LINC00944;AC026310.2;AL356414.1;AC037198.1;AL355512.1;AP001056.1;MSC-AS1;MIR3142HG;RMRP	9.54e-10	6.53e-07	1.76e-05	14/3299
MAX	RNA_Binding_Protein	RNAInter	24	LINC01411;TENM3-AS1;ZNF295-AS1;MEG3;MYOSLID;MEG9;LINC02535;AP003071.4;AC104083.1;AC068506.1;AL121821.1;LINC00460;RMDN2-AS1;LINC00944;AF287957.1;AC026310.2;AL356414.1;AC037198.1;AL355512.1;AP001056.1;MSC-AS1;FZD10-AS1;MIR3142HG;RMRP	1.15e-09	7.59e-07	2.13e-05	24/13120
MAZ	RNA_Binding_Protein	RNAInter	23	LINC01411;TENM3-AS1;ZNF295-AS1;MEG3;MYOSLID;MEG9;LINC02535;AP003071.4;AC068506.1;AL121821.1;LINC00460;RMDN2-AS1;LINC00944;AF287957.1;AC026310.2;AL356414.1;AC037198.1;AL355512.1;AP001056.1;MSC-AS1;FZD10-AS1;MIR3142HG;RMRP	1.38e-09	8.55e-07	2.55e-05	23/11925
SMARCB1	RNA_Binding_Protein	RNAInter	19	LINC01411;TENM3-AS1;ZNF295-AS1;MYOSLID;MEG9;LINC02535;AP003071.4;AC068506.1;AL121821.1;RMDN2-AS1;AF287957.1;AC026310.2;AL356414.1;AC037198.1;AL355512.1;AP001056.1;FZD10-AS1;MIR3142HG;RMRP	1.43e-09	8.55e-07	2.64e-05	19/7482
HDAC2	RNA_Binding_Protein	RNAInter	24	LINC01411;TENM3-AS1;ZNF295-AS1;MEG3;MYOSLID;MEG9;LINC02535;AP003071.4;AC104083.1;AC068506.1;AL121821.1;LINC00460;RMDN2-AS1;LINC00944;AF287957.1;AC026310.2;AL356414.1;AC037198.1;AL355512.1;AP001056.1;MSC-AS1;FZD10-AS1;MIR3142HG;RMRP	1.48e-09	8.55e-07	2.74e-05	24/13274
SAP30	RNA_Binding_Protein	RNAInter	24	LINC01411;TENM3-AS1;ZNF295-AS1;MEG3;MYOSLID;MEG9;LINC02535;AP003071.4;AC104083.1;AC068506.1;AL121821.1;LINC00460;RMDN2-AS1;LINC00944;AF287957.1;AC026310.2;AL356414.1;AC037198.1;AL355512.1;AP001056.1;MSC-AS1;FZD10-AS1;MIR3142HG;RMRP	1.48e-09	8.55e-07	2.74e-05	24/13274
HDAC1	RNA_Binding_Protein	RNAInter	23	LINC01411;TENM3-AS1;ZNF295-AS1;MEG3;MYOSLID;MEG9;AP003071.4;AC104083.1;AC068506.1;AL121821.1;LINC00460;RMDN2-AS1;LINC00944;AF287957.1;AC026310.2;AL356414.1;AC037198.1;AL355512.1;AP001056.1;MSC-AS1;FZD10-AS1;MIR3142HG;RMRP	1.66e-09	8.58e-07	3.07e-05	23/12035
RBBP5	RNA_Binding_Protein	RNAInter	24	LINC01411;TENM3-AS1;ZNF295-AS1;MEG3;MYOSLID;MEG9;LINC02535;AP003071.4;AC104083.1;AC068506.1;AL121821.1;LINC00460;RMDN2-AS1;LINC00944;AF287957.1;AC026310.2;AL356414.1;AC037198.1;AL355512.1;AP001056.1;MSC-AS1;FZD10-AS1;MIR3142HG;RMRP	1.67e-09	8.58e-07	3.09e-05	24/13350
FOS	RNA_Binding_Protein	RNAInter	24	LINC01411;TENM3-AS1;ZNF295-AS1;MEG3;MYOSLID;MEG9;LINC02535;AP003071.4;AC104083.1;AC068506.1;AL121821.1;LINC00460;RMDN2-AS1;LINC00944;AF287957.1;AC026310.2;AL356414.1;AC037198.1;AL355512.1;AP001056.1;MSC-AS1;FZD10-AS1;MIR3142HG;RMRP	1.69e-09	8.58e-07	3.12e-05	24/13359
USF1	RNA_Binding_Protein	RNAInter	22	LINC01411;TENM3-AS1;ZNF295-AS1;MEG3;MYOSLID;MEG9;LINC02535;AP003071.4;AC068506.1;AL121821.1;LINC00460;RMDN2-AS1;LINC00944;AF287957.1;AC026310.2;AL356414.1;AC037198.1;AL355512.1;AP001056.1;MSC-AS1;MIR3142HG;RMRP	1.77e-09	8.58e-07	3.27e-05	22/10837
HIRA	RNA_Binding_Protein	RNAInter	23	LINC01411;TENM3-AS1;ZNF295-AS1;MEG3;MYOSLID;MEG9;LINC02535;AP003071.4;AC068506.1;AL121821.1;LINC00460;RMDN2-AS1;LINC00944;AF287957.1;AC026310.2;AL356414.1;AC037198.1;AL355512.1;AP001056.1;MSC-AS1;FZD10-AS1;MIR3142HG;RMRP	1.78e-09	8.58e-07	3.29e-05	23/12076
E2F4	RNA_Binding_Protein	RNAInter	24	LINC01411;TENM3-AS1;ZNF295-AS1;MEG3;MYOSLID;MEG9;LINC02535;AP003071.4;AC104083.1;AC068506.1;AL121821.1;LINC00460;RMDN2-AS1;LINC00944;AF287957.1;AC026310.2;AL356414.1;AC037198.1;AL355512.1;AP001056.1;MSC-AS1;FZD10-AS1;MIR3142HG;RMRP	1.8e-09	8.58e-07	3.33e-05	24/13398
SRF	RNA_Binding_Protein	RNAInter	23	LINC01411;TENM3-AS1;ZNF295-AS1;MEG3;MYOSLID;MEG9;AP003071.4;AC104083.1;AC068506.1;AL121821.1;LINC00460;RMDN2-AS1;LINC00944;AF287957.1;AC026310.2;AL356414.1;AC037198.1;AL355512.1;AP001056.1;MSC-AS1;FZD10-AS1;MIR3142HG;RMRP	1.81e-09	8.58e-07	3.35e-05	23/12086
PHF8	RNA_Binding_Protein	RNAInter	22	LINC01411;TENM3-AS1;ZNF295-AS1;MEG3;MYOSLID;MEG9;AP003071.4;AC068506.1;AL121821.1;LINC00460;RMDN2-AS1;LINC00944;AF287957.1;AC026310.2;AL356414.1;AC037198.1;AL355512.1;AP001056.1;MSC-AS1;FZD10-AS1;MIR3142HG;RMRP	2.06e-09	9.29e-07	3.81e-05	22/10921
MED12	RNA_Binding_Protein	RNAInter	19	LINC01411;TENM3-AS1;ZNF295-AS1;MEG9;LINC02535;AP003071.4;AC104083.1;AC068506.1;LINC00460;RMDN2-AS1;LINC00944;AC026310.2;AL356414.1;AC037198.1;AL355512.1;AP001056.1;FZD10-AS1;MIR3142HG;RMRP	2.06e-09	9.29e-07	3.81e-05	19/7644
AGO1	RNA_Binding_Protein	RNAInter	23	LINC01411;TENM3-AS1;ZNF295-AS1;MEG3;MYOSLID;MEG9;LINC02535;AP003071.4;AC104083.1;AC068506.1;AL121821.1;LINC00460;RMDN2-AS1;LINC00944;AC026310.2;AL356414.1;AC037198.1;AL355512.1;AP001056.1;MSC-AS1;FZD10-AS1;MIR3142HG;RMRP	2.11e-09	9.29e-07	3.9e-05	23/12176
HCFC1	RNA_Binding_Protein	RNAInter	19	LINC01411;ZNF295-AS1;MEG3;MYOSLID;MEG9;AP003071.4;AL121821.1;RMDN2-AS1;LINC00944;AF287957.1;AC026310.2;AL356414.1;AC037198.1;AL355512.1;AP001056.1;MSC-AS1;FZD10-AS1;MIR3142HG;RMRP	2.21e-09	9.5e-07	4.09e-05	19/7674
RAD21	RNA_Binding_Protein	RNAInter	24	LINC01411;TENM3-AS1;ZNF295-AS1;MEG3;MYOSLID;MEG9;LINC02535;AP003071.4;AC104083.1;AC068506.1;AL121821.1;LINC00460;RMDN2-AS1;LINC00944;AF287957.1;AC026310.2;AL356414.1;AC037198.1;AL355512.1;AP001056.1;MSC-AS1;FZD10-AS1;MIR3142HG;RMRP	2.32e-09	9.75e-07	4.29e-05	24/13555
HSF1	RNA_Binding_Protein	RNAInter	19	LINC01411;TENM3-AS1;ZNF295-AS1;MEG3;LINC02535;AP003071.4;AC104083.1;AC068506.1;LINC00460;RMDN2-AS1;AF287957.1;AC026310.2;AL356414.1;AC037198.1;AL355512.1;AP001056.1;MSC-AS1;MIR3142HG;RMRP	2.53e-09	1.04e-06	4.68e-05	19/7735
MYOD1	RNA_Binding_Protein	RNAInter	21	LINC01411;TENM3-AS1;ZNF295-AS1;MEG3;MYOSLID;MEG9;LINC02535;AP003071.4;AC104083.1;AC068506.1;AL121821.1;RMDN2-AS1;AF287957.1;AC026310.2;AL356414.1;AC037198.1;AL355512.1;AP001056.1;MSC-AS1;FZD10-AS1;RMRP	2.84e-09	1.12e-06	5.25e-05	21/9926
CDX2	RNA_Binding_Protein	RNAInter	24	LINC01411;TENM3-AS1;ZNF295-AS1;MEG3;MYOSLID;MEG9;LINC02535;AP003071.4;AC104083.1;AC068506.1;AL121821.1;LINC00460;RMDN2-AS1;LINC00944;AF287957.1;AC026310.2;AL356414.1;AC037198.1;AL355512.1;AP001056.1;MSC-AS1;FZD10-AS1;MIR3142HG;RMRP	2.86e-09	1.12e-06	5.29e-05	24/13689
FOSL1	RNA_Binding_Protein	RNAInter	17	TENM3-AS1;MEG3;MYOSLID;MEG9;LINC02535;AP003071.4;AC068506.1;LINC00460;RMDN2-AS1;LINC00944;AF287957.1;AC026310.2;AL356414.1;AL355512.1;AP001056.1;MSC-AS1;RMRP	3.45e-09	1.3e-06	6.38e-05	17/5993
RING1	RNA_Binding_Protein	RNAInter	18	TENM3-AS1;ZNF295-AS1;MEG3;MEG9;AP003071.4;AC068506.1;AL121821.1;LINC00460;RMDN2-AS1;AF287957.1;AC026310.2;AL356414.1;AC037198.1;AL355512.1;AP001056.1;MSC-AS1;FZD10-AS1;RMRP	3.63e-09	1.3e-06	6.71e-05	18/6925
CHD1	RNA_Binding_Protein	RNAInter	24	LINC01411;TENM3-AS1;ZNF295-AS1;MEG3;MYOSLID;MEG9;LINC02535;AP003071.4;AC104083.1;AC068506.1;AL121821.1;LINC00460;RMDN2-AS1;LINC00944;AF287957.1;AC026310.2;AL356414.1;AC037198.1;AL355512.1;AP001056.1;MSC-AS1;FZD10-AS1;MIR3142HG;RMRP	3.64e-09	1.3e-06	6.73e-05	24/13844
MYC	RNA_Binding_Protein	RNAInter	24	LINC01411;TENM3-AS1;ZNF295-AS1;MEG3;MYOSLID;MEG9;LINC02535;AP003071.4;AC104083.1;AC068506.1;AL121821.1;LINC00460;RMDN2-AS1;LINC00944;AF287957.1;AC026310.2;AL356414.1;AC037198.1;AL355512.1;AP001056.1;MSC-AS1;FZD10-AS1;MIR3142HG;RMRP	3.68e-09	1.3e-06	6.8e-05	24/13852
JUN	RNA_Binding_Protein	RNAInter	23	LINC01411;TENM3-AS1;ZNF295-AS1;MEG3;MYOSLID;MEG9;LINC02535;AP003071.4;AC068506.1;AL121821.1;LINC00460;RMDN2-AS1;LINC00944;AF287957.1;AC026310.2;AL356414.1;AC037198.1;AL355512.1;AP001056.1;MSC-AS1;FZD10-AS1;MIR3142HG;RMRP	3.69e-09	1.3e-06	6.82e-05	23/12512
TAL1	RNA_Binding_Protein	RNAInter	22	LINC01411;TENM3-AS1;ZNF295-AS1;MEG3;MYOSLID;MEG9;LINC02535;AP003071.4;AC104083.1;AL121821.1;LINC00460;RMDN2-AS1;LINC00944;AF287957.1;AC026310.2;AL356414.1;AC037198.1;AL355512.1;AP001056.1;MSC-AS1;MIR3142HG;RMRP	3.72e-09	1.3e-06	6.88e-05	22/11255
MAFK	RNA_Binding_Protein	RNAInter	24	LINC01411;TENM3-AS1;ZNF295-AS1;MEG3;MYOSLID;MEG9;LINC02535;AP003071.4;AC104083.1;AC068506.1;AL121821.1;LINC00460;RMDN2-AS1;LINC00944;AF287957.1;AC026310.2;AL356414.1;AC037198.1;AL355512.1;AP001056.1;MSC-AS1;FZD10-AS1;MIR3142HG;RMRP	4.18e-09	1.43e-06	7.73e-05	24/13934
RB1	RNA_Binding_Protein	RNAInter	19	LINC01411;TENM3-AS1;ZNF295-AS1;MEG3;MYOSLID;MEG9;LINC02535;AP003071.4;AC068506.1;LINC00460;RMDN2-AS1;AF287957.1;AC026310.2;AL356414.1;AC037198.1;AL355512.1;MSC-AS1;MIR3142HG;RMRP	4.33e-09	1.46e-06	8e-05	19/7984
STAG1	RNA_Binding_Protein	RNAInter	24	LINC01411;TENM3-AS1;ZNF295-AS1;MEG3;MYOSLID;MEG9;LINC02535;AP003071.4;AC104083.1;AC068506.1;AL121821.1;LINC00460;RMDN2-AS1;LINC00944;AF287957.1;AC026310.2;AL356414.1;AC037198.1;AL355512.1;AP001056.1;MSC-AS1;FZD10-AS1;MIR3142HG;RMRP	4.53e-09	1.48e-06	8.37e-05	24/13987
JUND	RNA_Binding_Protein	RNAInter	24	LINC01411;TENM3-AS1;ZNF295-AS1;MEG3;MYOSLID;MEG9;LINC02535;AP003071.4;AC104083.1;AC068506.1;AL121821.1;LINC00460;RMDN2-AS1;LINC00944;AF287957.1;AC026310.2;AL356414.1;AC037198.1;AL355512.1;AP001056.1;MSC-AS1;FZD10-AS1;MIR3142HG;RMRP	4.57e-09	1.48e-06	8.45e-05	24/13993
KDM5A	RNA_Binding_Protein	RNAInter	24	LINC01411;TENM3-AS1;ZNF295-AS1;MEG3;MYOSLID;MEG9;LINC02535;AP003071.4;AC104083.1;AC068506.1;AL121821.1;LINC00460;RMDN2-AS1;LINC00944;AF287957.1;AC026310.2;AL356414.1;AC037198.1;AL355512.1;AP001056.1;MSC-AS1;FZD10-AS1;MIR3142HG;RMRP	4.83e-09	1.53e-06	8.93e-05	24/14029
GTF2F1	RNA_Binding_Protein	RNAInter	21	LINC01411;TENM3-AS1;ZNF295-AS1;MEG3;MYOSLID;MEG9;AP003071.4;AC104083.1;AL121821.1;RMDN2-AS1;LINC00944;AF287957.1;AC026310.2;AL356414.1;AC037198.1;AL355512.1;AP001056.1;MSC-AS1;FZD10-AS1;MIR3142HG;RMRP	4.87e-09	1.53e-06	9e-05	21/10217
STAT3	RNA_Binding_Protein	RNAInter	24	LINC01411;TENM3-AS1;ZNF295-AS1;MEG3;MYOSLID;MEG9;LINC02535;AP003071.4;AC104083.1;AC068506.1;AL121821.1;LINC00460;RMDN2-AS1;LINC00944;AF287957.1;AC026310.2;AL356414.1;AC037198.1;AL355512.1;AP001056.1;MSC-AS1;FZD10-AS1;MIR3142HG;RMRP	5.52e-09	1.68e-06	0.000102	24/14117
SMAD3	RNA_Binding_Protein	RNAInter	20	LINC01411;TENM3-AS1;ZNF295-AS1;MEG3;MYOSLID;MEG9;AP003071.4;AC104083.1;AC068506.1;AL121821.1;LINC00460;RMDN2-AS1;AC026310.2;AC037198.1;AL355512.1;AP001056.1;MSC-AS1;FZD10-AS1;MIR3142HG;RMRP	5.53e-09	1.68e-06	0.000102	20/9159
SP1	RNA_Binding_Protein	RNAInter	22	TENM3-AS1;ZNF295-AS1;MEG3;MYOSLID;MEG9;LINC02535;AP003071.4;AC068506.1;AL121821.1;LINC00460;RMDN2-AS1;LINC00944;AF287957.1;AC026310.2;AL356414.1;AC037198.1;AL355512.1;AP001056.1;MSC-AS1;FZD10-AS1;MIR3142HG;RMRP	5.7e-09	1.7e-06	0.000105	22/11505
TAF1	RNA_Binding_Protein	RNAInter	20	LINC01411;TENM3-AS1;ZNF295-AS1;MEG3;MYOSLID;LINC02535;AP003071.4;AL121821.1;LINC00460;RMDN2-AS1;AF287957.1;AC026310.2;AL356414.1;AC037198.1;AL355512.1;AP001056.1;MSC-AS1;FZD10-AS1;MIR3142HG;RMRP	5.94e-09	1.74e-06	0.00011	20/9196
CEBPB	RNA_Binding_Protein	RNAInter	24	LINC01411;TENM3-AS1;ZNF295-AS1;MEG3;MYOSLID;MEG9;LINC02535;AP003071.4;AC104083.1;AC068506.1;AL121821.1;LINC00460;RMDN2-AS1;LINC00944;AF287957.1;AC026310.2;AL356414.1;AC037198.1;AL355512.1;AP001056.1;MSC-AS1;FZD10-AS1;MIR3142HG;RMRP	6.58e-09	1.85e-06	0.000122	24/14234
AR	RNA_Binding_Protein	RNAInter	24	LINC01411;TENM3-AS1;ZNF295-AS1;MEG3;MYOSLID;MEG9;LINC02535;AP003071.4;AC104083.1;AC068506.1;AL121821.1;LINC00460;RMDN2-AS1;LINC00944;AF287957.1;AC026310.2;AL356414.1;AC037198.1;AL355512.1;AP001056.1;MSC-AS1;FZD10-AS1;MIR3142HG;RMRP	6.6e-09	1.85e-06	0.000122	24/14236
GATA6	RNA_Binding_Protein	RNAInter	24	LINC01411;TENM3-AS1;ZNF295-AS1;MEG3;MYOSLID;MEG9;LINC02535;AP003071.4;AC104083.1;AC068506.1;AL121821.1;LINC00460;RMDN2-AS1;LINC00944;AF287957.1;AC026310.2;AL356414.1;AC037198.1;AL355512.1;AP001056.1;MSC-AS1;FZD10-AS1;MIR3142HG;RMRP	6.61e-09	1.85e-06	0.000122	24/14237
CHD7	RNA_Binding_Protein	RNAInter	22	LINC01411;TENM3-AS1;ZNF295-AS1;MEG3;MYOSLID;MEG9;AP003071.4;AC068506.1;AL121821.1;LINC00460;RMDN2-AS1;LINC00944;AF287957.1;AC026310.2;AL356414.1;AC037198.1;AL355512.1;AP001056.1;MSC-AS1;FZD10-AS1;MIR3142HG;RMRP	6.91e-09	1.91e-06	0.000128	22/11619
TP53	RNA_Binding_Protein	RNAInter	24	LINC01411;TENM3-AS1;ZNF295-AS1;MEG3;MYOSLID;MEG9;LINC02535;AP003071.4;AC104083.1;AC068506.1;AL121821.1;LINC00460;RMDN2-AS1;LINC00944;AF287957.1;AC026310.2;AL356414.1;AC037198.1;AL355512.1;AP001056.1;MSC-AS1;FZD10-AS1;MIR3142HG;RMRP	7.13e-09	1.94e-06	0.000132	24/14288
BCLAF1	RNA_Binding_Protein	RNAInter	17	LINC01411;TENM3-AS1;ZNF295-AS1;MYOSLID;LINC02535;LINC00460;RMDN2-AS1;LINC00944;AF287957.1;AC026310.2;AL356414.1;AC037198.1;AL355512.1;AP001056.1;MSC-AS1;MIR3142HG;RMRP	7.31e-09	1.96e-06	0.000135	17/6295
CREB1	RNA_Binding_Protein	RNAInter	19	LINC01411;TENM3-AS1;ZNF295-AS1;MEG3;MYOSLID;MEG9;AP003071.4;AC068506.1;AL121821.1;RMDN2-AS1;LINC00944;AC026310.2;AL356414.1;AC037198.1;AL355512.1;AP001056.1;MSC-AS1;MIR3142HG;RMRP	7.44e-09	1.96e-06	0.000138	19/8244
EP300	RNA_Binding_Protein	RNAInter	24	LINC01411;TENM3-AS1;ZNF295-AS1;MEG3;MYOSLID;MEG9;LINC02535;AP003071.4;AC104083.1;AC068506.1;AL121821.1;LINC00460;RMDN2-AS1;LINC00944;AF287957.1;AC026310.2;AL356414.1;AC037198.1;AL355512.1;AP001056.1;MSC-AS1;FZD10-AS1;MIR3142HG;RMRP	7.73e-09	2.01e-06	0.000143	24/14342
HNF4A	RNA_Binding_Protein	RNAInter	24	LINC01411;TENM3-AS1;ZNF295-AS1;MEG3;MYOSLID;MEG9;LINC02535;AP003071.4;AC104083.1;AC068506.1;AL121821.1;LINC00460;RMDN2-AS1;LINC00944;AF287957.1;AC026310.2;AL356414.1;AC037198.1;AL355512.1;AP001056.1;MSC-AS1;FZD10-AS1;MIR3142HG;RMRP	8.32e-09	2.12e-06	0.000154	24/14392
NANOG	RNA_Binding_Protein	RNAInter	23	LINC01411;TENM3-AS1;ZNF295-AS1;MEG3;MYOSLID;MEG9;LINC02535;AP003071.4;AC068506.1;AL121821.1;LINC00460;RMDN2-AS1;LINC00944;AF287957.1;AC026310.2;AL356414.1;AC037198.1;AL355512.1;AP001056.1;MSC-AS1;FZD10-AS1;MIR3142HG;RMRP	8.38e-09	2.12e-06	0.000155	23/13025
EZH2	RNA_Binding_Protein	RNAInter	24	LINC01411;TENM3-AS1;ZNF295-AS1;MEG3;MYOSLID;MEG9;LINC02535;AP003071.4;AC104083.1;AC068506.1;AL121821.1;LINC00460;RMDN2-AS1;LINC00944;AF287957.1;AC026310.2;AL356414.1;AC037198.1;AL355512.1;AP001056.1;MSC-AS1;FZD10-AS1;MIR3142HG;RMRP	9.16e-09	2.29e-06	0.000169	24/14457
ESR1	RNA_Binding_Protein	RNAInter	24	LINC01411;TENM3-AS1;ZNF295-AS1;MEG3;MYOSLID;MEG9;LINC02535;AP003071.4;AC104083.1;AC068506.1;AL121821.1;LINC00460;RMDN2-AS1;LINC00944;AF287957.1;AC026310.2;AL356414.1;AC037198.1;AL355512.1;AP001056.1;MSC-AS1;FZD10-AS1;MIR3142HG;RMRP	9.42e-09	2.32e-06	0.000174	24/14476
TEAD4	RNA_Binding_Protein	RNAInter	24	LINC01411;TENM3-AS1;ZNF295-AS1;MEG3;MYOSLID;MEG9;LINC02535;AP003071.4;AC104083.1;AC068506.1;AL121821.1;LINC00460;RMDN2-AS1;LINC00944;AF287957.1;AC026310.2;AL356414.1;AC037198.1;AL355512.1;AP001056.1;MSC-AS1;FZD10-AS1;MIR3142HG;RMRP	1.01e-08	2.42e-06	0.000187	24/14522
DEK	RNA_Binding_Protein	RNAInter	22	LINC01411;TENM3-AS1;ZNF295-AS1;MEG3;MYOSLID;MEG9;LINC02535;AP003071.4;AC104083.1;AL121821.1;LINC00460;RMDN2-AS1;LINC00944;AF287957.1;AC026310.2;AL356414.1;AC037198.1;AL355512.1;AP001056.1;MSC-AS1;MIR3142HG;RMRP	1.01e-08	2.42e-06	0.000187	22/11849
NFIC	RNA_Binding_Protein	RNAInter	21	LINC01411;TENM3-AS1;ZNF295-AS1;MEG3;MYOSLID;MEG9;LINC02535;AP003071.4;AC068506.1;LINC00460;RMDN2-AS1;LINC00944;AF287957.1;AC026310.2;AL356414.1;AC037198.1;AL355512.1;AP001056.1;MSC-AS1;MIR3142HG;RMRP	1.02e-08	2.42e-06	0.000189	21/10633
PRDM1	RNA_Binding_Protein	RNAInter	15	TENM3-AS1;MEG9;AP003071.4;AC068506.1;AL121821.1;RMDN2-AS1;LINC00944;AF287957.1;AC026310.2;AC037198.1;AL355512.1;MSC-AS1;FZD10-AS1;MIR3142HG;RMRP	1.05e-08	2.45e-06	0.000194	15/4736
FOXA1	RNA_Binding_Protein	RNAInter	24	LINC01411;TENM3-AS1;ZNF295-AS1;MEG3;MYOSLID;MEG9;LINC02535;AP003071.4;AC104083.1;AC068506.1;AL121821.1;LINC00460;RMDN2-AS1;LINC00944;AF287957.1;AC026310.2;AL356414.1;AC037198.1;AL355512.1;AP001056.1;MSC-AS1;FZD10-AS1;MIR3142HG;RMRP	1.06e-08	2.45e-06	0.000196	24/14558
POLR2A	RNA_Binding_Protein	RNAInter	24	LINC01411;TENM3-AS1;ZNF295-AS1;MEG3;MYOSLID;MEG9;LINC02535;AP003071.4;AC104083.1;AC068506.1;AL121821.1;LINC00460;RMDN2-AS1;LINC00944;AF287957.1;AC026310.2;AL356414.1;AC037198.1;AL355512.1;AP001056.1;MSC-AS1;FZD10-AS1;MIR3142HG;RMRP	1.08e-08	2.46e-06	0.0002	24/14570
SMAD2	RNA_Binding_Protein	RNAInter	24	LINC01411;TENM3-AS1;ZNF295-AS1;MEG3;MYOSLID;MEG9;LINC02535;AP003071.4;AC104083.1;AC068506.1;AL121821.1;LINC00460;RMDN2-AS1;LINC00944;AF287957.1;AC026310.2;AL356414.1;AC037198.1;AL355512.1;AP001056.1;MSC-AS1;FZD10-AS1;MIR3142HG;RMRP	1.1e-08	2.48e-06	0.000203	24/14581
NR2F2	RNA_Binding_Protein	RNAInter	22	LINC01411;TENM3-AS1;ZNF295-AS1;MEG3;MYOSLID;MEG9;AP003071.4;AC104083.1;AC068506.1;AL121821.1;LINC00460;RMDN2-AS1;LINC00944;AF287957.1;AC026310.2;AL356414.1;AC037198.1;AL355512.1;AP001056.1;FZD10-AS1;MIR3142HG;RMRP	1.15e-08	2.56e-06	0.000213	22/11930
PBX3	RNA_Binding_Protein	RNAInter	20	LINC01411;TENM3-AS1;ZNF295-AS1;MYOSLID;MEG9;LINC02535;AP003071.4;AC068506.1;LINC00460;RMDN2-AS1;LINC00944;AF287957.1;AC026310.2;AL356414.1;AC037198.1;AL355512.1;AP001056.1;MSC-AS1;MIR3142HG;RMRP	1.18e-08	2.59e-06	0.000218	20/9559
POU5F1	RNA_Binding_Protein	RNAInter	23	LINC01411;TENM3-AS1;ZNF295-AS1;MEG3;MYOSLID;MEG9;LINC02535;AP003071.4;AC104083.1;AC068506.1;AL121821.1;LINC00460;RMDN2-AS1;AF287957.1;AC026310.2;AL356414.1;AC037198.1;AL355512.1;AP001056.1;MSC-AS1;FZD10-AS1;MIR3142HG;RMRP	1.19e-08	2.59e-06	0.00022	23/13252
CTCF	RNA_Binding_Protein	RNAInter	24	LINC01411;TENM3-AS1;ZNF295-AS1;MEG3;MYOSLID;MEG9;LINC02535;AP003071.4;AC104083.1;AC068506.1;AL121821.1;LINC00460;RMDN2-AS1;LINC00944;AF287957.1;AC026310.2;AL356414.1;AC037198.1;AL355512.1;AP001056.1;MSC-AS1;FZD10-AS1;MIR3142HG;RMRP	1.22e-08	2.62e-06	0.000226	24/14651
TCF7L2	RNA_Binding_Protein	RNAInter	21	LINC01411;TENM3-AS1;ZNF295-AS1;MEG3;MYOSLID;MEG9;LINC02535;AP003071.4;AC104083.1;AC068506.1;AL121821.1;LINC00460;RMDN2-AS1;AF287957.1;AL356414.1;AC037198.1;AL355512.1;MSC-AS1;FZD10-AS1;MIR3142HG;RMRP	1.25e-08	2.66e-06	0.000231	21/10748
TCF12	RNA_Binding_Protein	RNAInter	22	LINC01411;TENM3-AS1;ZNF295-AS1;MEG3;MYOSLID;MEG9;LINC02535;AP003071.4;AC068506.1;AL121821.1;LINC00460;RMDN2-AS1;LINC00944;AF287957.1;AC026310.2;AL356414.1;AC037198.1;AL355512.1;AP001056.1;MSC-AS1;MIR3142HG;RMRP	1.27e-08	2.67e-06	0.000235	22/11990
CBX3	RNA_Binding_Protein	RNAInter	21	LINC01411;TENM3-AS1;ZNF295-AS1;MEG3;MYOSLID;MEG9;AP003071.4;AC104083.1;AC068506.1;AL121821.1;LINC00460;RMDN2-AS1;LINC00944;AF287957.1;AC026310.2;AL356414.1;AC037198.1;AL355512.1;AP001056.1;MSC-AS1;RMRP	1.36e-08	2.82e-06	0.000251	21/10799
SIRT6	RNA_Binding_Protein	RNAInter	21	LINC01411;TENM3-AS1;ZNF295-AS1;MEG3;MYOSLID;MEG9;AP003071.4;AC068506.1;AL121821.1;LINC00460;RMDN2-AS1;AF287957.1;AC026310.2;AL356414.1;AC037198.1;AL355512.1;AP001056.1;MSC-AS1;FZD10-AS1;MIR3142HG;RMRP	1.52e-08	3.05e-06	0.000281	21/10865
MAFF	RNA_Binding_Protein	RNAInter	22	LINC01411;ZNF295-AS1;MEG3;MYOSLID;MEG9;LINC02535;AP003071.4;AC104083.1;AC068506.1;AL121821.1;LINC00460;RMDN2-AS1;LINC00944;AF287957.1;AC026310.2;AL356414.1;AC037198.1;AL355512.1;AP001056.1;MSC-AS1;MIR3142HG;RMRP	1.52e-08	3.05e-06	0.000281	22/12101
RCOR1	RNA_Binding_Protein	RNAInter	22	LINC01411;ZNF295-AS1;MEG3;MYOSLID;MEG9;LINC02535;AP003071.4;AC068506.1;AL121821.1;LINC00460;RMDN2-AS1;LINC00944;AF287957.1;AC026310.2;AL356414.1;AC037198.1;AL355512.1;AP001056.1;MSC-AS1;FZD10-AS1;MIR3142HG;RMRP	1.52e-08	3.05e-06	0.000281	22/12102
UBTF	RNA_Binding_Protein	RNAInter	20	LINC01411;TENM3-AS1;ZNF295-AS1;MEG3;MYOSLID;MEG9;LINC02535;AP003071.4;AL121821.1;LINC00460;RMDN2-AS1;AF287957.1;AC026310.2;AL356414.1;AC037198.1;AL355512.1;AP001056.1;MSC-AS1;MIR3142HG;RMRP	1.95e-08	3.88e-06	0.00036	20/9837
BRCA1	RNA_Binding_Protein	RNAInter	19	LINC01411;TENM3-AS1;ZNF295-AS1;MEG3;MYOSLID;MEG9;AP003071.4;AL121821.1;RMDN2-AS1;AF287957.1;AC026310.2;AL356414.1;AC037198.1;AL355512.1;AP001056.1;MSC-AS1;FZD10-AS1;MIR3142HG;RMRP	2.11e-08	4.15e-06	0.00039	19/8773
HDAC6	RNA_Binding_Protein	RNAInter	22	LINC01411;TENM3-AS1;ZNF295-AS1;MEG3;MYOSLID;MEG9;AP003071.4;AC068506.1;AL121821.1;LINC00460;RMDN2-AS1;LINC00944;AF287957.1;AC026310.2;AL356414.1;AC037198.1;AL355512.1;AP001056.1;MSC-AS1;FZD10-AS1;MIR3142HG;RMRP	2.86e-08	5.57e-06	0.000529	22/12504
SPIB	RNA_Binding_Protein	RNAInter	18	LINC01411;TENM3-AS1;ZNF295-AS1;MYOSLID;MEG9;LINC02535;AC104083.1;RMDN2-AS1;LINC00944;AF287957.1;AC026310.2;AL356414.1;AL355512.1;AP001056.1;MSC-AS1;FZD10-AS1;MIR3142HG;RMRP	2.97e-08	5.66e-06	0.000549	18/7898
REST	RNA_Binding_Protein	RNAInter	22	LINC01411;TENM3-AS1;ZNF295-AS1;MEG3;MYOSLID;MEG9;LINC02535;AP003071.4;AC068506.1;AL121821.1;LINC00460;RMDN2-AS1;LINC00944;AF287957.1;AC026310.2;AL356414.1;AC037198.1;AL355512.1;AP001056.1;MSC-AS1;MIR3142HG;RMRP	2.98e-08	5.66e-06	0.000551	22/12532
TP63	RNA_Binding_Protein	RNAInter	21	LINC01411;TENM3-AS1;ZNF295-AS1;MEG3;MYOSLID;MEG9;LINC02535;AP003071.4;LINC00460;RMDN2-AS1;LINC00944;AF287957.1;AC026310.2;AL356414.1;AC037198.1;AL355512.1;AP001056.1;MSC-AS1;FZD10-AS1;MIR3142HG;RMRP	3.02e-08	5.66e-06	0.000558	21/11278
BHLHE40	RNA_Binding_Protein	RNAInter	21	LINC01411;ZNF295-AS1;MEG3;MYOSLID;MEG9;LINC02535;AP003071.4;AC104083.1;AC068506.1;LINC00460;RMDN2-AS1;LINC00944;AF287957.1;AC026310.2;AL356414.1;AC037198.1;AL355512.1;AP001056.1;MSC-AS1;MIR3142HG;RMRP	3.03e-08	5.66e-06	0.00056	21/11279
ERCC3	RNA_Binding_Protein	RNAInter	15	ZNF295-AS1;MEG3;MYOSLID;MEG9;LINC02535;AP003071.4;AC068506.1;LINC00460;AC026310.2;AL356414.1;AC037198.1;AL355512.1;MSC-AS1;MIR3142HG;RMRP	3.16e-08	5.84e-06	0.000584	15/5139
FOXA2	RNA_Binding_Protein	RNAInter	22	LINC01411;TENM3-AS1;ZNF295-AS1;MEG3;MYOSLID;MEG9;LINC02535;AP003071.4;AC104083.1;AC068506.1;LINC00460;RMDN2-AS1;AF287957.1;AC026310.2;AL356414.1;AC037198.1;AL355512.1;AP001056.1;MSC-AS1;FZD10-AS1;MIR3142HG;RMRP	3.52e-08	6.37e-06	0.000651	22/12641
SOX2	RNA_Binding_Protein	RNAInter	23	LINC01411;TENM3-AS1;ZNF295-AS1;MEG3;MYOSLID;LINC02535;AP003071.4;AC104083.1;AC068506.1;AL121821.1;LINC00460;RMDN2-AS1;LINC00944;AF287957.1;AC026310.2;AL356414.1;AC037198.1;AL355512.1;AP001056.1;MSC-AS1;FZD10-AS1;MIR3142HG;RMRP	3.54e-08	6.37e-06	0.000654	23/13988
KDM1B	RNA_Binding_Protein	RNAInter	23	LINC01411;TENM3-AS1;ZNF295-AS1;MEG3;MYOSLID;LINC02535;AP003071.4;AC104083.1;AC068506.1;AL121821.1;LINC00460;RMDN2-AS1;LINC00944;AF287957.1;AC026310.2;AL356414.1;AC037198.1;AL355512.1;AP001056.1;MSC-AS1;FZD10-AS1;MIR3142HG;RMRP	3.55e-08	6.37e-06	0.000656	23/13991
CUX1	RNA_Binding_Protein	RNAInter	20	LINC01411;TENM3-AS1;ZNF295-AS1;MEG3;MYOSLID;LINC02535;AP003071.4;AC068506.1;LINC00460;RMDN2-AS1;LINC00944;AF287957.1;AC026310.2;AL356414.1;AC037198.1;AL355512.1;AP001056.1;MSC-AS1;MIR3142HG;RMRP	3.69e-08	6.56e-06	0.000682	20/10203
NFYB	RNA_Binding_Protein	RNAInter	18	LINC01411;TENM3-AS1;ZNF295-AS1;MYOSLID;LINC02535;AP003071.4;LINC00460;RMDN2-AS1;LINC00944;AC026310.2;AL356414.1;AC037198.1;AL355512.1;AP001056.1;MSC-AS1;FZD10-AS1;MIR3142HG;RMRP	3.79e-08	6.67e-06	0.000701	18/8020
RELA	RNA_Binding_Protein	RNAInter	19	LINC01411;TENM3-AS1;ZNF295-AS1;MYOSLID;MEG9;LINC02535;AP003071.4;LINC00460;RMDN2-AS1;LINC00944;AF287957.1;AC026310.2;AL356414.1;AC037198.1;AL355512.1;AP001056.1;MSC-AS1;MIR3142HG;RMRP	3.91e-08	6.82e-06	0.000723	19/9103
GATA2	RNA_Binding_Protein	RNAInter	21	LINC01411;TENM3-AS1;ZNF295-AS1;MEG3;MYOSLID;MEG9;LINC02535;AP003071.4;AC068506.1;LINC00460;RMDN2-AS1;LINC00944;AF287957.1;AC026310.2;AL356414.1;AC037198.1;AL355512.1;AP001056.1;MSC-AS1;MIR3142HG;RMRP	4.13e-08	7.14e-06	0.000764	21/11472
SMARCC1	RNA_Binding_Protein	RNAInter	15	LINC01411;ZNF295-AS1;MEG9;LINC02535;AP003071.4;AC068506.1;RMDN2-AS1;AF287957.1;AL356414.1;AC037198.1;AL355512.1;AP001056.1;FZD10-AS1;MIR3142HG;RMRP	4.38e-08	7.5e-06	0.00081	15/5266
E2F2	RNA_Binding_Protein	RNAInter	15	LINC01411;LINC02535;AP003071.4;AC104083.1;AC068506.1;LINC00460;RMDN2-AS1;LINC00944;AC026310.2;AC037198.1;AL355512.1;AP001056.1;FZD10-AS1;MIR3142HG;RMRP	4.78e-08	8.05e-06	0.000884	15/5300
SMAD4	RNA_Binding_Protein	RNAInter	18	LINC01411;TENM3-AS1;ZNF295-AS1;MEG3;MYOSLID;MEG9;AP003071.4;AC104083.1;AL121821.1;RMDN2-AS1;LINC00944;AF287957.1;AC026310.2;AC037198.1;AL355512.1;MSC-AS1;FZD10-AS1;RMRP	4.79e-08	8.05e-06	0.000886	18/8140
SETDB1	RNA_Binding_Protein	RNAInter	21	LINC01411;TENM3-AS1;ZNF295-AS1;MEG3;MEG9;LINC02535;AP003071.4;AC068506.1;LINC00460;RMDN2-AS1;LINC00944;AF287957.1;AC026310.2;AL356414.1;AC037198.1;AL355512.1;AP001056.1;MSC-AS1;FZD10-AS1;MIR3142HG;RMRP	4.86e-08	8.09e-06	0.000898	21/11574
YY1	RNA_Binding_Protein	RNAInter	22	LINC01411;TENM3-AS1;ZNF295-AS1;MEG3;MYOSLID;MEG9;LINC02535;AP003071.4;AL121821.1;LINC00460;RMDN2-AS1;LINC00944;AF287957.1;AC026310.2;AL356414.1;AC037198.1;AL355512.1;AP001056.1;MSC-AS1;FZD10-AS1;MIR3142HG;RMRP	5.84e-08	9.64e-06	0.00108	22/12980
STAT1	RNA_Binding_Protein	RNAInter	19	LINC01411;ZNF295-AS1;MYOSLID;MEG9;LINC02535;AP003071.4;AC068506.1;LINC00460;RMDN2-AS1;AF287957.1;AC026310.2;AL356414.1;AC037198.1;AL355512.1;AP001056.1;MSC-AS1;FZD10-AS1;MIR3142HG;RMRP	6.52e-08	1.07e-05	0.00121	19/9389
SPDEF	RNA_Binding_Protein	RNAInter	21	LINC01411;ZNF295-AS1;MEG3;MYOSLID;MEG9;LINC02535;AP003071.4;AC104083.1;AC068506.1;AL121821.1;RMDN2-AS1;LINC00944;AF287957.1;AC026310.2;AC037198.1;AL355512.1;AP001056.1;MSC-AS1;FZD10-AS1;MIR3142HG;RMRP	6.83e-08	1.11e-05	0.00126	21/11793
MBD3	RNA_Binding_Protein	RNAInter	18	LINC01411;ZNF295-AS1;MEG3;MYOSLID;MEG9;LINC02535;AP003071.4;AC068506.1;AL121821.1;RMDN2-AS1;AC026310.2;AL356414.1;AC037198.1;AL355512.1;AP001056.1;FZD10-AS1;MIR3142HG;RMRP	7.04e-08	1.13e-05	0.0013	18/8342
ASF1A	RNA_Binding_Protein	RNAInter	18	LINC01411;ZNF295-AS1;MEG3;MYOSLID;MEG9;LINC02535;AP003071.4;AC068506.1;LINC00460;RMDN2-AS1;AF287957.1;AC026310.2;AL356414.1;AC037198.1;AL355512.1;MSC-AS1;MIR3142HG;RMRP	8.11e-08	1.29e-05	0.0015	18/8418
RUNX1	RNA_Binding_Protein	RNAInter	20	ZNF295-AS1;MEG3;MYOSLID;MEG9;LINC02535;AP003071.4;AC104083.1;AC068506.1;AL121821.1;LINC00460;RMDN2-AS1;AF287957.1;AL356414.1;AC037198.1;AL355512.1;AP001056.1;MSC-AS1;FZD10-AS1;MIR3142HG;RMRP	8.23e-08	1.3e-05	0.00152	20/10684
IKZF1	RNA_Binding_Protein	RNAInter	13	ZNF295-AS1;MYOSLID;LINC02535;LINC00460;RMDN2-AS1;AF287957.1;AC026310.2;AL356414.1;AL355512.1;AP001056.1;MSC-AS1;MIR3142HG;RMRP	8.82e-08	1.38e-05	0.00163	13/3925
ELF1	RNA_Binding_Protein	RNAInter	19	LINC01411;ZNF295-AS1;MEG3;MEG9;LINC02535;AP003071.4;AC068506.1;AL121821.1;RMDN2-AS1;LINC00944;AF287957.1;AC026310.2;AL356414.1;AC037198.1;AL355512.1;AP001056.1;FZD10-AS1;MIR3142HG;RMRP	8.89e-08	1.38e-05	0.00164	19/9567
TARDBP	RNA_Binding_Protein	RNAInter	13	LINC01411;TENM3-AS1;ZNF295-AS1;MEG3;AC104083.1;AC068506.1;AL121821.1;RMDN2-AS1;LINC02128;MSC-AS1;FZD10-AS1;MIR3142HG;RMRP	9.09e-08	1.39e-05	0.00168	13/3935
FOXP2	RNA_Binding_Protein	RNAInter	17	LINC01411;TENM3-AS1;ZNF295-AS1;MEG3;MEG9;LINC02535;AP003071.4;AL121821.1;RMDN2-AS1;AF287957.1;AC026310.2;AL356414.1;AC037198.1;AL355512.1;AP001056.1;MSC-AS1;RMRP	9.19e-08	1.39e-05	0.0017	17/7449
ARID3A	RNA_Binding_Protein	RNAInter	19	LINC01411;ZNF295-AS1;MEG3;MYOSLID;MEG9;LINC02535;AP003071.4;AC068506.1;RMDN2-AS1;LINC00944;AF287957.1;AC026310.2;AL356414.1;AC037198.1;AL355512.1;AP001056.1;MSC-AS1;MIR3142HG;RMRP	9.2e-08	1.39e-05	0.0017	19/9587
TEAD2	RNA_Binding_Protein	RNAInter	14	TENM3-AS1;ZNF295-AS1;MYOSLID;LINC02535;AP003071.4;RMDN2-AS1;LINC00944;AC026310.2;AL356414.1;AC037198.1;AL355512.1;AP001056.1;MIR3142HG;RMRP	9.59e-08	1.44e-05	0.00177	14/4737
NR3C1	RNA_Binding_Protein	RNAInter	21	LINC01411;ZNF295-AS1;MEG3;MYOSLID;MEG9;LINC02535;AP003071.4;AC104083.1;AC068506.1;LINC00460;RMDN2-AS1;LINC00944;AF287957.1;AC026310.2;AL356414.1;AC037198.1;AL355512.1;AP001056.1;MSC-AS1;MIR3142HG;RMRP	1.15e-07	1.71e-05	0.00213	21/12135
EOMES	RNA_Binding_Protein	RNAInter	20	LINC01411;TENM3-AS1;ZNF295-AS1;MYOSLID;MEG9;AP003071.4;AC104083.1;AC068506.1;AL121821.1;LINC00460;RMDN2-AS1;LINC00944;AF287957.1;AC026310.2;AL356414.1;AL355512.1;AP001056.1;FZD10-AS1;MIR3142HG;RMRP	1.24e-07	1.83e-05	0.00229	20/10943
NRF1	RNA_Binding_Protein	RNAInter	17	LINC01411;TENM3-AS1;ZNF295-AS1;MEG9;LINC02535;AP003071.4;AL121821.1;LINC00460;RMDN2-AS1;AC026310.2;AL356414.1;AC037198.1;AL355512.1;AP001056.1;MSC-AS1;MIR3142HG;RMRP	1.28e-07	1.88e-05	0.00237	17/7618
PGR	RNA_Binding_Protein	RNAInter	19	LINC01411;TENM3-AS1;ZNF295-AS1;MEG3;MYOSLID;MEG9;LINC02535;AP003071.4;AC104083.1;AC068506.1;LINC00460;RMDN2-AS1;AL356414.1;AC037198.1;AL355512.1;AP001056.1;FZD10-AS1;MIR3142HG;RMRP	1.32e-07	1.92e-05	0.00244	19/9799
CENPA	RNA_Binding_Protein	RNAInter	16	LINC01411;ZNF295-AS1;MYOSLID;LINC02535;AP003071.4;AC068506.1;LINC00460;RMDN2-AS1;AF287957.1;AL356414.1;AL355512.1;AP001056.1;MSC-AS1;FZD10-AS1;MIR3142HG;RMRP	1.38e-07	1.98e-05	0.00255	16/6667
GATA4	RNA_Binding_Protein	RNAInter	22	LINC01411;TENM3-AS1;ZNF295-AS1;MEG3;MYOSLID;MEG9;LINC02535;AP003071.4;AC104083.1;AC068506.1;AL121821.1;LINC00460;RMDN2-AS1;AF287957.1;AC026310.2;AL356414.1;AC037198.1;AL355512.1;AP001056.1;MSC-AS1;MIR3142HG;RMRP	1.38e-07	1.98e-05	0.00255	22/13579
BCL6	RNA_Binding_Protein	RNAInter	17	LINC01411;ZNF295-AS1;MYOSLID;MEG9;LINC02535;AP003071.4;AL121821.1;LINC00460;RMDN2-AS1;AF287957.1;AC026310.2;AL356414.1;AC037198.1;AL355512.1;AP001056.1;MIR3142HG;RMRP	1.42e-07	2.02e-05	0.00263	17/7673
FUS	RNA_Binding_Protein	RNAInter	12	LINC01411;TENM3-AS1;MEG3;MEG9;AP003071.4;AC104083.1;LINC00944;AP001056.2;MSC-AS1;FZD10-AS1;MIR3142HG;RMRP	1.84e-07	2.6e-05	0.0034	12/3434
EGR1	RNA_Binding_Protein	RNAInter	19	LINC01411;TENM3-AS1;ZNF295-AS1;MEG3;MYOSLID;MEG9;LINC02535;AP003071.4;AL121821.1;RMDN2-AS1;AF287957.1;AC026310.2;AL356414.1;AC037198.1;AL355512.1;AP001056.1;FZD10-AS1;MIR3142HG;RMRP	1.87e-07	2.62e-05	0.00346	19/10012
ATF3	RNA_Binding_Protein	RNAInter	16	LINC01411;TENM3-AS1;ZNF295-AS1;MEG3;MEG9;LINC02535;AP003071.4;AC068506.1;RMDN2-AS1;LINC00944;AC026310.2;AL356414.1;AL355512.1;AP001056.1;MSC-AS1;RMRP	2.06e-07	2.86e-05	0.00381	16/6862
OTX2	RNA_Binding_Protein	RNAInter	21	LINC01411;TENM3-AS1;ZNF295-AS1;MEG3;MYOSLID;LINC02535;AP003071.4;AC104083.1;AL121821.1;LINC00460;RMDN2-AS1;AF287957.1;AC026310.2;AL356414.1;AC037198.1;AL355512.1;AP001056.1;MSC-AS1;FZD10-AS1;MIR3142HG;RMRP	2.1e-07	2.9e-05	0.00388	21/12549
KLF4	RNA_Binding_Protein	RNAInter	20	LINC01411;TENM3-AS1;ZNF295-AS1;MEG3;MYOSLID;MEG9;LINC02535;AP003071.4;AC104083.1;AL121821.1;LINC00460;RMDN2-AS1;AC026310.2;AL356414.1;AC037198.1;AL355512.1;AP001056.1;FZD10-AS1;MIR3142HG;RMRP	2.12e-07	2.9e-05	0.00392	20/11289
SMAD1	RNA_Binding_Protein	RNAInter	20	LINC01411;TENM3-AS1;ZNF295-AS1;MYOSLID;MEG9;AP003071.4;AC104083.1;AC068506.1;AL121821.1;LINC00460;RMDN2-AS1;AF287957.1;AC026310.2;AC037198.1;AL355512.1;AP001056.1;MSC-AS1;FZD10-AS1;MIR3142HG;RMRP	2.23e-07	3.03e-05	0.00412	20/11322
KLF5	RNA_Binding_Protein	RNAInter	18	LINC01411;TENM3-AS1;ZNF295-AS1;MEG3;MYOSLID;MEG9;LINC02535;AP003071.4;LINC00460;RMDN2-AS1;LINC00944;AC026310.2;AL356414.1;AC037198.1;AL355512.1;AP001056.1;MSC-AS1;RMRP	2.25e-07	3.03e-05	0.00416	18/8989
FOSL2	RNA_Binding_Protein	RNAInter	19	ZNF295-AS1;MEG3;MYOSLID;MEG9;LINC02535;AP003071.4;AC068506.1;LINC00460;RMDN2-AS1;LINC00944;AF287957.1;AL356414.1;AC037198.1;AL355512.1;AP001056.1;MSC-AS1;FZD10-AS1;MIR3142HG;RMRP	2.26e-07	3.03e-05	0.00418	19/10128
HOXC9	RNA_Binding_Protein	RNAInter	18	LINC01411;TENM3-AS1;ZNF295-AS1;MEG3;MYOSLID;MEG9;LINC02535;AP003071.4;AC104083.1;LINC00460;RMDN2-AS1;AF287957.1;AC026310.2;AC037198.1;AL355512.1;MSC-AS1;MIR3142HG;RMRP	2.31e-07	3.07e-05	0.00427	18/9003
CEBPA	RNA_Binding_Protein	RNAInter	20	TENM3-AS1;ZNF295-AS1;MEG3;MYOSLID;MEG9;LINC02535;AP003071.4;AC068506.1;AL121821.1;LINC00460;RMDN2-AS1;AF287957.1;AC026310.2;AL356414.1;AC037198.1;AL355512.1;AP001056.1;MSC-AS1;MIR3142HG;RMRP	2.99e-07	3.95e-05	0.00553	20/11517
EWSR1	RNA_Binding_Protein	RNAInter	8	LINC01411;TENM3-AS1;ZNF295-AS1;AC104083.1;LINC00460;MSC-AS1;MIR3142HG;RMRP	3.11e-07	4.08e-05	0.00575	8/1222
BCL11A	RNA_Binding_Protein	RNAInter	14	TENM3-AS1;ZNF295-AS1;MYOSLID;AP003071.4;LINC00460;RMDN2-AS1;LINC00944;AF287957.1;AC026310.2;AL355512.1;AP001056.1;MSC-AS1;MIR3142HG;RMRP	3.61e-07	4.7e-05	0.00667	14/5272
IRF1	RNA_Binding_Protein	RNAInter	18	TENM3-AS1;ZNF295-AS1;MEG3;MYOSLID;LINC02535;AP003071.4;AC068506.1;LINC00460;RMDN2-AS1;LINC00944;AF287957.1;AC026310.2;AL356414.1;AL355512.1;AP001056.1;MSC-AS1;MIR3142HG;RMRP	3.95e-07	5.11e-05	0.0073	18/9322
SPI1	RNA_Binding_Protein	RNAInter	21	LINC01411;ZNF295-AS1;MEG3;MYOSLID;MEG9;LINC02535;AP003071.4;AC104083.1;AC068506.1;AL121821.1;LINC00460;RMDN2-AS1;LINC00944;AF287957.1;AC026310.2;AL356414.1;AL355512.1;AP001056.1;MSC-AS1;MIR3142HG;RMRP	4.5e-07	5.78e-05	0.00832	21/13096
CBX5	RNA_Binding_Protein	RNAInter	19	LINC01411;ZNF295-AS1;MEG3;MEG9;LINC02535;AP003071.4;AC104083.1;AC068506.1;AL121821.1;RMDN2-AS1;LINC00944;AF287957.1;AL356414.1;AC037198.1;AL355512.1;AP001056.1;FZD10-AS1;MIR3142HG;RMRP	4.55e-07	5.8e-05	0.00841	19/10574
ZBTB7A	RNA_Binding_Protein	RNAInter	16	TENM3-AS1;ZNF295-AS1;MEG3;MEG9;LINC02535;AP003071.4;AC068506.1;RMDN2-AS1;AF287957.1;AC026310.2;AL356414.1;AC037198.1;AL355512.1;AP001056.1;MIR3142HG;RMRP	4.6e-07	5.82e-05	0.0085	16/7271
RUNX3	RNA_Binding_Protein	RNAInter	18	LINC01411;ZNF295-AS1;MYOSLID;LINC02535;AP003071.4;AL121821.1;LINC00460;RMDN2-AS1;LINC00944;AF287957.1;AC026310.2;AL356414.1;AC037198.1;AL355512.1;AP001056.1;MSC-AS1;MIR3142HG;RMRP	5.29e-07	6.65e-05	0.00978	18/9501
ZFX	RNA_Binding_Protein	RNAInter	13	LINC01411;TENM3-AS1;ZNF295-AS1;MYOSLID;AL121821.1;RMDN2-AS1;LINC00944;AC037198.1;AL355512.1;AP001056.1;MSC-AS1;MIR3142HG;RMRP	6.19e-07	7.73e-05	0.0114	13/4645
EBF1	RNA_Binding_Protein	RNAInter	19	LINC01411;ZNF295-AS1;MYOSLID;MEG9;LINC02535;AP003071.4;AC104083.1;LINC00460;RMDN2-AS1;LINC00944;AF287957.1;AC026310.2;AL356414.1;AC037198.1;AL355512.1;AP001056.1;MSC-AS1;MIR3142HG;RMRP	6.59e-07	8.18e-05	0.0122	19/10821
BATF	RNA_Binding_Protein	RNAInter	16	LINC01411;ZNF295-AS1;MYOSLID;AP003071.4;AL121821.1;LINC00460;RMDN2-AS1;LINC00944;AF287957.1;AC026310.2;AL356414.1;AL355512.1;AP001056.1;MSC-AS1;MIR3142HG;RMRP	7.58e-07	9.34e-05	0.014	16/7540
GATA1	RNA_Binding_Protein	RNAInter	19	LINC01411;ZNF295-AS1;MEG3;MYOSLID;MEG9;AP003071.4;AC068506.1;LINC00460;RMDN2-AS1;AF287957.1;AC026310.2;AL356414.1;AC037198.1;AL355512.1;AP001056.1;MSC-AS1;FZD10-AS1;MIR3142HG;RMRP	8.62e-07	0.000105	0.0159	19/11004
E2F6	RNA_Binding_Protein	RNAInter	17	LINC01411;TENM3-AS1;ZNF295-AS1;MEG3;MEG9;AP003071.4;AL121821.1;RMDN2-AS1;LINC00944;AF287957.1;AC026310.2;AL356414.1;AC037198.1;AL355512.1;AP001056.1;FZD10-AS1;RMRP	8.63e-07	0.000105	0.016	17/8680
SMARCA4	RNA_Binding_Protein	RNAInter	18	LINC01411;TENM3-AS1;ZNF295-AS1;MEG3;MYOSLID;MEG9;AP003071.4;AC104083.1;RMDN2-AS1;AF287957.1;AC026310.2;AL356414.1;AL355512.1;AP001056.1;MSC-AS1;FZD10-AS1;MIR3142HG;RMRP	8.92e-07	0.000108	0.0165	18/9832
PPARG	RNA_Binding_Protein	RNAInter	17	TENM3-AS1;ZNF295-AS1;MYOSLID;LINC02535;AP003071.4;AC068506.1;LINC00460;RMDN2-AS1;AF287957.1;AC026310.2;AL356414.1;AC037198.1;AL355512.1;AP001056.1;MSC-AS1;MIR3142HG;RMRP	9.42e-07	0.000113	0.0174	17/8733
GREB1	RNA_Binding_Protein	RNAInter	14	LINC01411;MEG9;LINC02535;AP003071.4;AC068506.1;AL121821.1;RMDN2-AS1;LINC00944;AC026310.2;AC037198.1;AL355512.1;AP001056.1;FZD10-AS1;RMRP	9.64e-07	0.000115	0.0178	14/5714
MEF2A	RNA_Binding_Protein	RNAInter	13	MYOSLID;LINC02535;LINC00460;RMDN2-AS1;LINC00944;AF287957.1;AC026310.2;AC037198.1;AL355512.1;AP001056.1;MSC-AS1;MIR3142HG;RMRP	1.14e-06	0.000135	0.0211	13/4899
CDK6	RNA_Binding_Protein	RNAInter	17	LINC01411;ZNF295-AS1;MEG3;MEG9;LINC02535;AP003071.4;RMDN2-AS1;AF287957.1;AC026310.2;AL356414.1;AC037198.1;AL355512.1;AP001056.1;MSC-AS1;FZD10-AS1;MIR3142HG;RMRP	1.18e-06	0.000139	0.0218	17/8872
TP73	RNA_Binding_Protein	RNAInter	16	LINC01411;TENM3-AS1;MEG3;MYOSLID;LINC02535;AC104083.1;RMDN2-AS1;LINC00944;AF287957.1;AC026310.2;AC037198.1;AL355512.1;AP001056.1;MSC-AS1;MIR3142HG;RMRP	1.43e-06	0.000167	0.0264	16/7899
SMARCC2	RNA_Binding_Protein	RNAInter	14	LINC01411;TENM3-AS1;ZNF295-AS1;MEG9;LINC02535;AP003071.4;RMDN2-AS1;AF287957.1;AL356414.1;AL355512.1;AP001056.1;MSC-AS1;FZD10-AS1;MIR3142HG	1.61e-06	0.000187	0.0298	14/5963
TBL1X	RNA_Binding_Protein	RNAInter	17	LINC01411;TENM3-AS1;ZNF295-AS1;MEG3;MYOSLID;MEG9;AP003071.4;AL121821.1;LINC00460;RMDN2-AS1;AF287957.1;AC026310.2;AL356414.1;AC037198.1;FZD10-AS1;MIR3142HG;RMRP	1.75e-06	0.000202	0.0324	17/9119
BARX1	RNA_Binding_Protein	RNAInter	10	TENM3-AS1;MEG3;LINC02535;AC104083.1;AC068506.1;LINC00460;RMDN2-AS1;AL355512.1;MIR3142HG;RMRP	1.79e-06	0.000206	0.0331	10/2751
PTBP1	RNA_Binding_Protein	RNAInter	11	LINC01411;TENM3-AS1;ZNF295-AS1;MEG3;AL121821.1;AL355512.1;AP001056.1;MSC-AS1;FZD10-AS1;MIR3142HG;RMRP	1.88e-06	0.000215	0.0348	11/3483
NFE2	RNA_Binding_Protein	RNAInter	18	LINC01411;ZNF295-AS1;MEG3;MYOSLID;MEG9;AP003071.4;AL121821.1;RMDN2-AS1;LINC00944;AF287957.1;AC026310.2;AL356414.1;AC037198.1;AL355512.1;AP001056.1;MSC-AS1;MIR3142HG;RMRP	1.97e-06	0.000223	0.0364	18/10363
HIF1A	RNA_Binding_Protein	RNAInter	18	LINC01411;TENM3-AS1;ZNF295-AS1;MEG3;MEG9;AP003071.4;AC068506.1;RMDN2-AS1;LINC00944;AF287957.1;AC026310.2;AL356414.1;AC037198.1;AL355512.1;AP001056.1;FZD10-AS1;MIR3142HG;RMRP	2.14e-06	0.000241	0.0396	18/10419
CLOCK	RNA_Binding_Protein	RNAInter	13	TENM3-AS1;MEG3;LINC02535;AC104083.1;AC068506.1;LINC00460;RMDN2-AS1;LINC00944;AC026310.2;AL356414.1;AL355512.1;MIR3142HG;RMRP	2.42e-06	0.000271	0.0447	13/5239
ERG	RNA_Binding_Protein	RNAInter	18	LINC01411;ZNF295-AS1;MEG3;MYOSLID;MEG9;LINC02535;AC068506.1;LINC00460;RMDN2-AS1;AF287957.1;AC026310.2;AL356414.1;AC037198.1;AL355512.1;AP001056.1;MSC-AS1;FZD10-AS1;RMRP	2.48e-06	0.000276	0.0458	18/10522
HNRNPC	RNA_Binding_Protein	EuRBPDB	4	ZNF295-AS1;MEG3;RMDN2-AS1;RMRP	0.000128	0.0132	0.0132	4/459
