# Supplementary material for: A molecular map of long non-coding RNA expression, isoform switching and alternative splicing in osteoarthritis
Source: Hum Mol Genet. 2022 Jan 28;31(12):2090–105. doi: 10.1093/hmg/ddac017 (PMC9239745; doi:10.1093/hmg/ddac017)
Supplement: Supplementary_table_5_ddac017 [file supplementary_table_5_ddac017.xlsx]

## Sheet: Supplementary_5
Supplementary table 5: Sperman correlations between differentially expressed RNA-binding proteins and ldifferentially expressed ncRNA between low- and high-osteoarthrits grade cartilage in discovery dataset (124 patients)
	LINC01411	TENM3-AS1	ZNF295-AS1	MYOSLID	MEG9	LINC02535	AP003071.4	AC068506.1	AL121821.1	LINC00460	RMDN2-AS1	LINC00944	AF287957.1	AC026310.2	AL356414.1	AC037198.1	AL355512.1	AP001056.1	MSC-AS1	FZD10-AS1	MIR3142HG	RMRP
PPARG	0.803858	0.820531	0.776527	0.771207	-0.762499	0.669719	0.686974	-0.560561	-0.604404	0.616329	0.604954	0.687573	0.587401	0.703545	0.662278	-0.553712	0.564885	0.637802	0.655167	0.516902	0.681282	0.228149
PRDM1	0.797046	0.790408	0.810776	0.76199	-0.725209	0.659919	0.725456	-0.608965	-0.620027	0.618281	0.658294	0.760803	0.620688	0.687199	0.718815	-0.585751	0.604565	0.635879	0.688591	0.672148	0.613179	0.286354
RUNX3	0.731847	0.795522	0.723219	0.769405	-0.679994	0.635643	0.737357	-0.626914	-0.584624	0.714199	0.587636	0.678118	0.668483	0.609867	0.626266	-0.53539	0.581523	0.586012	0.599999	0.541385	0.585081	0.330187
