# Supplementary material for: A molecular map of long non-coding RNA expression, isoform switching and alternative splicing in osteoarthritis
Source: Hum Mol Genet. 2022 Jan 28;31(12):2090–105. doi: 10.1093/hmg/ddac017 (PMC9239745; doi:10.1093/hmg/ddac017)
Supplement: Supplementary_table_6_ddac017 [file supplementary_table_6_ddac017.xlsx]

## Sheet: Supplementary_6
Supplementary table 6: Results of differential transcript usage analysis between low- and high-osteoarthritis grade cartilage in discovey dataset (124 patients)
TXID	GENEID	logFC	t	GENENAME	GeneHas3UTR	TxHas3UTR	GeneHas5UTR	TxHas5UTR	NumberOfExons	TXBIOTYPE	GENEBIOTYPE	ENTREZ	Significance	stage.wise.adj.P.Val	Gene_FDR	FC		Headers
ENST00000471714	ENSG00000154175	0.849876	7.60078	ABI3BP	TRUE	TRUE	TRUE	TRUE	67	protein_coding	protein_coding	25890	Sig	1.06052e-11	7.15954e-13	1.80235		TXID: Ensembl transcript id GENEID: Ensembl gene id logFC: log2 Fold Change t: Moderated t-statistic GENENAME: HGNC gene symbol GeneHas3UTR: Presence of 3' untranslated region in the gene TxHas3UTR: Presence of 3' untranslated region in the transcript GeneHas5UTR: Presence of 5' untranslated region in the gene TxHas5UTR: Presence of 5' untralated region in the transcript NumberOfExons: Number of …
ENST00000483129	ENSG00000154175	-0.971	-7.50442	ABI3BP	TRUE	FALSE	TRUE	FALSE	8	protein_coding	protein_coding	25890	Sig	2.17158e-11	7.15954e-13	0.510152
ENST00000527943	ENSG00000154175	1.487	5.92998	ABI3BP	TRUE	FALSE	TRUE	FALSE	7	protein_coding	protein_coding	25890	Sig	8.09525e-07	7.15954e-13	2.80306
ENST00000439374	ENSG00000197622	2.33591	5.21398	CDC42SE1	TRUE	TRUE	TRUE	TRUE	8	protein_coding	protein_coding	56882	Sig	1.24887e-05	1.04921e-06	5.04868
ENST00000626660	ENSG00000161011	-2.05365	-5.05729	SQSTM1	TRUE	FALSE	TRUE	TRUE	2	protein_coding	protein_coding	8878	Sig	7.01844e-05	4.91363e-06	0.240875
ENST00000424390	ENSG00000117450	1.30657	4.96619	PRDX1	TRUE	FALSE	TRUE	TRUE	5	protein_coding	protein_coding	5052	Sig	4.34873e-05	3.65347e-06	2.47354
ENST00000528081	ENSG00000119707	1.80569	4.717	RBM25	TRUE	TRUE	TRUE	TRUE	18	nonsense_mediated_decay	protein_coding	58517	Sig	0.000304298	2.19126e-05	3.49596
ENST00000649757	ENSG00000229807	-1.18649	-4.71407	XIST	FALSE	FALSE	FALSE	FALSE	2	lncRNA	lncRNA		Sig	0.000268919	1.97685e-05	0.43937
ENST00000344175	ENSG00000204673	-0.52038	-4.67104	AKT1S1	TRUE	TRUE	TRUE	TRUE	5	protein_coding	protein_coding	84335	Sig	0.000330176	2.42715e-05	0.697188
ENST00000569410	ENSG00000213614	2.29811	4.58503	HEXA	TRUE	TRUE	TRUE	TRUE	11	nonsense_mediated_decay	protein_coding	3073	Sig	0.000420545	3.17978e-05	4.91811
ENST00000370986	ENSG00000116717	0.539257	4.49911	GADD45A	TRUE	TRUE	TRUE	TRUE	4	protein_coding	protein_coding	1647	Sig	0.000277668	1.5594e-05	1.45322
ENST00000600092	ENSG00000099783	-0.990367	-4.44942	HNRNPM	TRUE	FALSE	TRUE	TRUE	14	protein_coding	protein_coding	4670	Sig	0.00120501	8.54178e-05	0.50335
ENST00000648742	ENSG00000116717	-0.76612	-4.46057	GADD45A	TRUE	TRUE	TRUE	TRUE	2	protein_coding	protein_coding	1647	Sig	0.000329983	1.5594e-05	0.587997
ENST00000491908	ENSG00000198420	0.721247	4.37645	TCAF1	TRUE	FALSE	TRUE	TRUE	2	protein_coding	protein_coding	9747	Sig	0.000257102	3.23996e-05	1.64861
ENST00000524000	ENSG00000156804	-0.957409	-4.29998	FBXO32	TRUE	FALSE	TRUE	FALSE	3	retained_intron	protein_coding	114907	Sig	0.00124889	9.83647e-05	0.514981
ENST00000486023	ENSG00000142156	0.610594	4.26847	COL6A1	TRUE	FALSE	TRUE	FALSE	3	lncRNA	protein_coding	1291	Sig	0.00143343	0.000112899	1.52689
ENST00000573216	ENSG00000172270	0.494777	4.26839	BSG	TRUE	FALSE	TRUE	TRUE	5	protein_coding	protein_coding	682	Sig	0.000766176	7.24143e-05	1.4091
ENST00000409428	ENSG00000115419	1.0238	4.22892	GLS	TRUE	TRUE	TRUE	TRUE	7	protein_coding	protein_coding	2744	Sig	0.00436143	0.000299793	2.03326
ENST00000601220	ENSG00000130724	-0.449715	-4.22998	CHMP2A	TRUE	TRUE	TRUE	TRUE	6	protein_coding	protein_coding	27243	Sig	0.00130399	0.000109551	0.732187
ENST00000254667	ENSG00000132334	0.631732	4.17619	PTPRE	TRUE	TRUE	TRUE	TRUE	21	protein_coding	protein_coding	5791	Sig	0.00213564	0.000168206	1.54942
ENST00000533795	ENSG00000154175	0.733137	4.09815	ABI3BP	TRUE	FALSE	TRUE	FALSE	9	protein_coding	protein_coding	25890	Sig	0.00898594	7.15954e-13	1.66225
ENST00000227378	ENSG00000109971	0.568958	4.01223	HSPA8	TRUE	TRUE	TRUE	TRUE	8	protein_coding	protein_coding	3312	Sig	0.00912187	0.000638625	1.48345
ENST00000529576	ENSG00000104529	-1.1058	-4.00288	EEF1D	TRUE	TRUE	TRUE	FALSE	3	protein_coding	protein_coding	1936	Sig	0.0234504	0.00154184	0.464646
ENST00000577269	ENSG00000161960	0.446466	3.9962	EIF4A1	TRUE	TRUE	TRUE	TRUE	11	protein_coding	protein_coding	1973	Sig	0.0189979	0.00126355	1.3627
ENST00000309340	ENSG00000099875	0.607599	3.97651	MKNK2	TRUE	TRUE	TRUE	TRUE	14	protein_coding	protein_coding	2872	Sig	0.00720933	0.000529964	1.52372
ENST00000409013	ENSG00000115459	-0.927362	-3.98012	ELMOD3	TRUE	TRUE	TRUE	TRUE	14	protein_coding	protein_coding	84173	Sig	0.00372071	0.000312585	0.525819
ENST00000506198	ENSG00000134851	0.563723	3.9579	TMEM165	TRUE	TRUE	TRUE	TRUE	3	protein_coding	protein_coding	55858	Sig	0.00778356	0.000572176	1.47808
ENST00000391834	ENSG00000204673	0.422091	3.9477	AKT1S1	TRUE	TRUE	TRUE	TRUE	5	protein_coding	protein_coding	84335	Sig	0.00811685	2.42715e-05	1.33987
ENST00000381497	ENSG00000183889	-0.901813	-3.93715	AC138969.1	TRUE	TRUE	TRUE	TRUE	10	protein_coding	protein_coding		Sig	0.0084752	0.000623018	0.535214
ENST00000378426	ENSG00000185753	0.61707	3.92198	CXorf38	TRUE	TRUE	TRUE	TRUE	5	protein_coding	protein_coding	159013	Sig	0.00169552	0.000213666	1.53376
ENST00000602204	ENSG00000127511	0.658056	3.8513	SIN3B	TRUE	FALSE	TRUE	FALSE	2	retained_intron	protein_coding	23309	Sig	0.010102	0.000763822	1.57795
ENST00000591341	ENSG00000174886	0.850355	3.86282	NDUFA11	TRUE	FALSE	TRUE	FALSE	2	retained_intron	protein_coding	126328	Sig	0.00214059	0.000269754	1.80294
ENST00000312280	ENSG00000109099	0.496986	3.82882	PMP22	TRUE	TRUE	TRUE	TRUE	5	protein_coding	protein_coding	5376	Sig	0.00683767	0.000574448	1.41126
ENST00000532661	ENSG00000168056	0.549399	3.8088	LTBP3	TRUE	FALSE	TRUE	TRUE	6	protein_coding	protein_coding	4054	Sig	0.0276465	0.00188715	1.46348
ENST00000520627	ENSG00000008988	0.634958	3.79164	RPS20	TRUE	TRUE	TRUE	TRUE	3	protein_coding	protein_coding	6224	Sig	0.017638	0.00127012	1.55289
ENST00000604380	ENSG00000083097	-0.757111	-3.79159	DOP1A	TRUE	FALSE	TRUE	FALSE	4	protein_coding	protein_coding	23033	Sig	0.00282381	0.000355853	0.59168
ENST00000443614	ENSG00000079459	0.633364	3.73526	FDFT1	TRUE	TRUE	TRUE	TRUE	7	protein_coding	protein_coding	2222	Sig	0.0250382	0.00177484	1.55118
ENST00000610832	ENSG00000136826	-0.521642	-3.73339	KLF4	TRUE	TRUE	TRUE	TRUE	4	protein_coding	protein_coding	9314	Sig	0.0130327	0.00102647	0.696579
ENST00000551003	ENSG00000205352	0.603955	3.72752	PRR13	TRUE	TRUE	TRUE	TRUE	4	protein_coding	protein_coding	54458	Sig	0.0148218	0.00116739	1.51988
ENST00000652568	ENSG00000068724	-1.02173	-3.70018	TTC7A	TRUE	FALSE	TRUE	FALSE	10	lncRNA	protein_coding	57217	Sig	0.0357903	0.00250569	0.492524
ENST00000346329	ENSG00000085733	0.380501	3.67268	CTTN	TRUE	TRUE	TRUE	TRUE	17	protein_coding	protein_coding	2017	Sig	0.027225	0.00200133	1.30179
ENST00000489767	ENSG00000127837	-1.01715	-3.64247	AAMP	TRUE	FALSE	TRUE	FALSE	10	retained_intron	protein_coding	14	Sig	0.0273771	0.00201251	0.494091
ENST00000451122	ENSG00000105974	2.48355	3.64102	CAV1	TRUE	TRUE	TRUE	TRUE	3	nonsense_mediated_decay	protein_coding	857	Sig	0.0343054	0.00247035	5.59271
ENST00000412272	ENSG00000148634	-0.97447	-3.62069	HERC4	TRUE	TRUE	TRUE	TRUE	24	protein_coding	protein_coding	26091	Sig	0.0058221	0.000733692	0.508927
ENST00000310092	ENSG00000173933	0.258987	3.6081	RBM4	TRUE	TRUE	TRUE	TRUE	4	protein_coding	protein_coding	5936	Sig	0.00599002	0.000754853	1.19664
ENST00000541662	ENSG00000170667	-1.2814	-3.60086	RASA4B	TRUE	TRUE	TRUE	TRUE	20	protein_coding	protein_coding	100271927	Sig	0.0126492	0.00119552	0.411395
ENST00000647721	ENSG00000148841	2.73392	3.60013	ITPRIP	TRUE	TRUE	TRUE	TRUE	3	protein_coding	protein_coding	85450	Sig	0.0194446	0.00163358	6.65263
ENST00000660808	ENSG00000250742	2.01522	3.59243	LINC02381	FALSE	FALSE	FALSE	FALSE	2	lncRNA	lncRNA		Sig	0.0458102	0.00329882	4.04242
ENST00000392867	ENSG00000121964	-0.897984	-3.56978	GTDC1	TRUE	TRUE	TRUE	TRUE	10	protein_coding	protein_coding	79712	Sig	0.0273741	0.00215603	0.536636
ENST00000404816	ENSG00000049323	-0.898254	-3.56854	LTBP1	TRUE	TRUE	TRUE	TRUE	34	protein_coding	protein_coding	4052	Sig	0.0139327	0.0010859	0.536536
ENST00000555802	ENSG00000100968	-1.85086	-3.55646	NFATC4	TRUE	TRUE	TRUE	TRUE	5	protein_coding	protein_coding	4776	Sig	0.0301724	0.00237643	0.277227
ENST00000533186	ENSG00000140988	0.796946	3.54418	RPS2	TRUE	TRUE	TRUE	FALSE	4	protein_coding	protein_coding	6187	Sig	0.0227918	0.0019148	1.73742
ENST00000476133	ENSG00000189171	-0.88842	-3.53822	S100A13	TRUE	FALSE	TRUE	FALSE	4	lncRNA	protein_coding	6284	Sig	0.0494035	0.00363169	0.540206
ENST00000599628	ENSG00000130529	-0.830996	-3.5424	TRPM4	TRUE	TRUE	TRUE	TRUE	2	protein_coding	protein_coding	54795	Sig	0.0354738	0.00279397	0.562141
ENST00000424679	ENSG00000171606	0.685117	3.51195	ZNF274	TRUE	TRUE	TRUE	TRUE	5	protein_coding	protein_coding	10782	Sig	0.010164	0.00128085	1.60783
ENST00000346403	ENSG00000128739	0.547715	3.51353	SNRPN	TRUE	TRUE	TRUE	TRUE	10	protein_coding	protein_coding	6638	Sig	0.0206144	0.00194834	1.46177
ENST00000528634	ENSG00000110696	0.553469	3.48383	C11orf58	TRUE	TRUE	TRUE	TRUE	6	protein_coding	protein_coding	10944	Sig	0.0229786	0.0010859	1.46761
ENST00000550697	ENSG00000092841	0.36118	3.48366	MYL6	TRUE	TRUE	TRUE	TRUE	7	protein_coding	protein_coding	4637	Sig	0.0462071	0.00363934	1.28448
ENST00000529904	ENSG00000184209	-0.583864	-3.49156	SNRNP35	TRUE	FALSE	TRUE	FALSE	2	lncRNA	protein_coding	11066	Sig	0.0381665	0.00320646	0.667175
ENST00000526083	ENSG00000177666	-0.576768	-3.46788	PNPLA2	TRUE	FALSE	TRUE	FALSE	3	retained_intron	protein_coding	57104	Sig	0.0257259	0.00243146	0.670464
ENST00000475094	ENSG00000082258	-0.555479	-3.44685	CCNT2	TRUE	FALSE	TRUE	FALSE	5	retained_intron	protein_coding	905	Sig	0.0398618	0.00334888	0.680431
ENST00000512088	ENSG00000131495	0.424694	3.43473	NDUFA2	TRUE	TRUE	TRUE	TRUE	3	protein_coding	protein_coding	4695	Sig	0.0284172	0.00268582	1.34229
ENST00000594568	ENSG00000130529	0.794421	3.40441	TRPM4	TRUE	FALSE	TRUE	FALSE	2	retained_intron	protein_coding	54795	Sig	0.0347833	0.0032875	1.73438
ENST00000588454	ENSG00000179218	-0.617465	-3.39489	CALR	TRUE	FALSE	TRUE	TRUE	6	protein_coding	protein_coding	811	Sig	0.0174895	0.002204	0.651815
ENST00000526076	ENSG00000034152	0.697299	3.38989	MAP2K3	TRUE	FALSE	TRUE	TRUE	7	protein_coding	protein_coding	5606	Sig	0.0387311	0.00366063	1.62147
ENST00000513914	ENSG00000113456	-0.421983	-3.37103	RAD1	TRUE	TRUE	TRUE	TRUE	7	nonsense_mediated_decay	protein_coding	5810	Sig	0.0497713	0.00470408	0.746398
ENST00000371671	ENSG00000196642	-0.553241	-3.37262	RABL6	TRUE	TRUE	TRUE	TRUE	8	protein_coding	protein_coding	55684	Sig	0.0499418	0.00472019	0.681488
ENST00000519381	ENSG00000155975	0.427384	3.36701	VPS37A	TRUE	TRUE	TRUE	TRUE	4	nonsense_mediated_decay	protein_coding	137492	Sig	0.0281065	0.00354193	1.34479
ENST00000303562	ENSG00000170345	-0.413875	-3.35879	FOS	TRUE	TRUE	TRUE	TRUE	4	protein_coding	protein_coding	2353	Sig	0.0331587	0.00258272	0.750605
ENST00000630384	ENSG00000112584	1.49672	3.34441	FAM120B	TRUE	TRUE	TRUE	TRUE	11	protein_coding	protein_coding	84498	Sig	0.0380288	0.00479233	2.822
ENST00000504778	ENSG00000067248	-0.758383	-3.3328	DHX29	TRUE	FALSE	TRUE	FALSE	27	retained_intron	protein_coding	54505	Sig	0.0418343	0.0052719	0.591159
ENST00000411832	ENSG00000106635	-0.487328	-3.28648	BCL7B	TRUE	TRUE	TRUE	TRUE	5	protein_coding	protein_coding	9275	Sig	8.09525e-07	7.15954e-13	0.713345
ENST00000530818	ENSG00000179295	-0.444637	-3.29209	PTPN11	TRUE	TRUE	TRUE	FALSE	4	protein_coding	protein_coding	5781	Sig	1.24887e-05	1.04921e-06	0.734769
ENST00000538220	ENSG00000205746	-1.06865	-3.25533	AC126755.1	FALSE	FALSE	FALSE	FALSE	4	lncRNA	transcribed_unprocessed_pseudogene		Sig	4.34873e-05	3.65347e-06	0.476766
ENST00000535784	ENSG00000165983	-1.02547	-3.25308	PTER	TRUE	FALSE	TRUE	TRUE	5	protein_coding	protein_coding	9317	Sig	0.000268919	1.97685e-05	0.491249
ENST00000472024	ENSG00000083937	0.464442	3.18169	CHMP2B	TRUE	FALSE	TRUE	TRUE	6	protein_coding	protein_coding	25978	Sig	0.00124889	9.83647e-05	1.37978
ENST00000430330	ENSG00000116171	1.04216	3.18068	SCP2	TRUE	TRUE	TRUE	TRUE	5	protein_coding	protein_coding	6342	Sig	0.00143343	0.000112899	2.05931
ENST00000623610	ENSG00000008086	-0.368873	-3.17367	CDKL5	TRUE	FALSE	TRUE	FALSE	1	retained_intron	protein_coding	6792	Sig	0.00898594	7.15954e-13	0.774387
ENST00000265753	ENSG00000106682	0.23624	3.15184	EIF4H	TRUE	TRUE	TRUE	TRUE	7	protein_coding	protein_coding	7458	Sig	0.00912187	0.000638625	1.17792
ENST00000490159	ENSG00000169902	0.980846	3.1362	TPST1	TRUE	FALSE	TRUE	FALSE	3	lncRNA	protein_coding	8460	Sig	0.0234504	0.00154184	1.97362
ENST00000403363	ENSG00000198951	-0.774141	-3.11291	NAGA	TRUE	TRUE	TRUE	TRUE	10	protein_coding	protein_coding	4668	Sig	0.00720933	0.000529964	0.584737
ENST00000447677	ENSG00000165637	0.495838	3.1018	VDAC2	TRUE	FALSE	TRUE	TRUE	7	protein_coding	protein_coding	7417	Sig	0.00778356	0.000572176	1.41014
ENST00000392081	ENSG00000068903	0.566472	3.08206	SIRT2	TRUE	TRUE	TRUE	TRUE	15	protein_coding	protein_coding	22933	Sig	0.00214059	0.000269754	1.4809
ENST00000368703	ENSG00000188643	-0.686895	-3.07773	S100A16	TRUE	TRUE	TRUE	TRUE	3	protein_coding	protein_coding	140576	Sig	0.00683767	0.000574448	0.621189
ENST00000648777	ENSG00000067992	1.15066	3.0598	PDK3	TRUE	TRUE	TRUE	TRUE	12	nonsense_mediated_decay	protein_coding	5165	Sig	0.0273771	0.00201251	2.22015
ENST00000298468	ENSG00000165637	-1.36963	-3.03663	VDAC2	TRUE	FALSE	TRUE	TRUE	10	protein_coding	protein_coding	7417	Sig	0.0243346	0.00191663	0.386992
ENST00000471849	ENSG00000169641	-0.66242	-3.0303	LUZP1	TRUE	FALSE	TRUE	TRUE	4	protein_coding	protein_coding	7798	Sig	0.0458102	0.00329882	0.631817
ENST00000511739	ENSG00000170185	-3.16782	-3.02903	USP38	TRUE	TRUE	TRUE	FALSE	11	nonsense_mediated_decay	protein_coding	84640	Sig	0.0273741	0.00215603	0.111273
ENST00000394634	ENSG00000205403	-0.754336	-2.98137	CFI	TRUE	TRUE	TRUE	TRUE	13	protein_coding	protein_coding	3426	Sig	0.0398618	0.00334888	0.592819
ENST00000505087	ENSG00000169045	1.62455	3.69311	HNRNPH1	TRUE	FALSE	TRUE	FALSE	3	retained_intron	protein_coding	3187	Not Sig	1	1	3.08346
ENST00000573521	ENSG00000261934	0.97545	3.67964	PCDHGA9	TRUE	TRUE	TRUE	FALSE	4	protein_coding	protein_coding	56107	Not Sig	1	1	1.96625
ENST00000616887	ENSG00000261934	-0.97545	-3.67964	PCDHGA9	TRUE	TRUE	TRUE	TRUE	1	protein_coding	protein_coding	56107	Not Sig	1	1	0.508581
ENST00000482765	ENSG00000154175	0.704297	3.57504	ABI3BP	TRUE	FALSE	TRUE	FALSE	7	protein_coding	protein_coding	25890	Not Sig	1	0.00191663	1.62935
ENST00000260956	ENSG00000138385	0.354053	3.57057	SSB	TRUE	TRUE	TRUE	TRUE	12	protein_coding	protein_coding	6741	Not Sig	1	1	1.27815
ENST00000409333	ENSG00000138385	-0.354053	-3.57057	SSB	TRUE	TRUE	TRUE	TRUE	12	protein_coding	protein_coding	6741	Not Sig	1	1	0.782383
ENST00000441917	ENSG00000089053	-1.53946	-3.47444	ANAPC5	TRUE	TRUE	TRUE	TRUE	16	protein_coding	protein_coding	51433	Not Sig	1	1	0.344014
ENST00000475315	ENSG00000114416	-0.864039	-3.43723	FXR1	TRUE	FALSE	TRUE	FALSE	15	retained_intron	protein_coding	8087	Not Sig	1	1	0.549412
ENST00000373477	ENSG00000134684	0.34321	3.4193	YARS	TRUE	TRUE	TRUE	TRUE	13	protein_coding	protein_coding	8565	Not Sig	1	1	1.26858
ENST00000548259	ENSG00000111237	0.558988	3.37159	VPS29	TRUE	FALSE	TRUE	FALSE	3	lncRNA	protein_coding	51699	Not Sig	1	1	1.47324
ENST00000593795	ENSG00000064607	0.819896	3.36393	SUGP2	TRUE	TRUE	TRUE	FALSE	6	nonsense_mediated_decay	protein_coding	10147	Not Sig	1	1	1.76528
ENST00000475351	ENSG00000124784	0.471261	3.39405	RIOK1	TRUE	TRUE	TRUE	TRUE	8	nonsense_mediated_decay	protein_coding	83732	Not Sig	1	1	1.38632
ENST00000379834	ENSG00000124784	-0.471261	-3.39405	RIOK1	TRUE	TRUE	TRUE	TRUE	17	protein_coding	protein_coding	83732	Not Sig	1	1	0.721334
ENST00000402285	ENSG00000143947	0.498347	3.35251	RPS27A	TRUE	TRUE	TRUE	TRUE	6	protein_coding	protein_coding	6233	Not Sig	1	1	1.41259
ENST00000328916	ENSG00000182326	-0.289989	-3.33281	C1S	TRUE	TRUE	TRUE	TRUE	12	protein_coding	protein_coding	716	Not Sig	1	1	0.817908
ENST00000509903	ENSG00000153113	-0.951792	-3.31138	CAST	TRUE	FALSE	TRUE	TRUE	27	protein_coding	protein_coding	831	Not Sig	1	1	0.51699
ENST00000524582	ENSG00000134744	1.10008	3.30043	TUT4	TRUE	FALSE	TRUE	TRUE	3	protein_coding	protein_coding	23318	Not Sig	1	1	2.14366
ENST00000478173	ENSG00000137221	1.10013	3.2929	TJAP1	TRUE	FALSE	TRUE	FALSE	6	lncRNA	protein_coding	93643	Not Sig	1	1	2.14374
ENST00000484713	ENSG00000172037	0.815439	3.29057	LAMB2	TRUE	FALSE	TRUE	FALSE	2	retained_intron	protein_coding	3913	Not Sig	1	1	1.75983
ENST00000422447	ENSG00000134333	-0.58803	-3.28056	LDHA	TRUE	TRUE	TRUE	TRUE	8	protein_coding	protein_coding	3939	Not Sig	1	1	0.665251
ENST00000585060	ENSG00000108654	-0.936666	-3.25397	DDX5	TRUE	FALSE	TRUE	TRUE	4	protein_coding	protein_coding	1655	Not Sig	1	1	0.522439
ENST00000306042	ENSG00000132334	-0.354056	-3.24374	PTPRE	TRUE	TRUE	TRUE	TRUE	18	protein_coding	protein_coding	5791	Not Sig	1	2.19126e-05	0.782381
ENST00000537590	ENSG00000143570	0.466932	3.22615	SLC39A1	TRUE	TRUE	TRUE	TRUE	3	protein_coding	protein_coding	27173	Not Sig	1	1	1.38217
ENST00000509769	ENSG00000145390	-0.70329	-3.21385	USP53	TRUE	TRUE	TRUE	TRUE	16	nonsense_mediated_decay	protein_coding	54532	Not Sig	1	1	0.61417
ENST00000601912	ENSG00000105053	-0.969874	-3.19038	VRK3	TRUE	TRUE	TRUE	TRUE	11	protein_coding	protein_coding	51231	Not Sig	1	1	0.510551
ENST00000645234	ENSG00000101266	-0.79352	-3.1808	CSNK2A1	TRUE	TRUE	TRUE	TRUE	13	protein_coding	protein_coding	1457	Not Sig	1	1	0.576935
ENST00000393852	ENSG00000115459	0.947032	3.19041	ELMOD3	TRUE	TRUE	TRUE	TRUE	13	protein_coding	protein_coding	84173	Not Sig	1	1.5594e-05	1.9279
ENST00000482720	ENSG00000100219	-0.442391	-3.18488	XBP1	TRUE	FALSE	TRUE	FALSE	2	retained_intron	protein_coding	7494	Not Sig	1	1	0.735914
ENST00000527502	ENSG00000147548	0.641607	3.17173	NSD3	TRUE	TRUE	TRUE	TRUE	24	protein_coding	protein_coding	54904	Not Sig	1	1	1.56007
ENST00000412247	ENSG00000115419	-0.574759	-3.16224	GLS	TRUE	TRUE	TRUE	FALSE	5	protein_coding	protein_coding	2744	Not Sig	1	0.000299793	0.671399
ENST00000302987	ENSG00000172349	-0.907931	-3.16647	IL16	TRUE	FALSE	TRUE	FALSE	18	protein_coding	protein_coding	3603	Not Sig	1	1	0.532949
ENST00000457145	ENSG00000177189	-0.744542	-3.15865	RPS6KA3	TRUE	TRUE	TRUE	TRUE	21	protein_coding	protein_coding	6197	Not Sig	1	1	0.596857
ENST00000001008	ENSG00000004478	-0.285072	-3.11662	FKBP4	TRUE	TRUE	TRUE	TRUE	10	protein_coding	protein_coding	2288	Not Sig	1	1	0.820701
ENST00000448933	ENSG00000164402	-0.964619	-3.09579	SEPT8	TRUE	TRUE	TRUE	TRUE	10	protein_coding	protein_coding	23176	Not Sig	1	1	0.512414
ENST00000284322	ENSG00000154175	-0.297369	-3.07706	ABI3BP	TRUE	TRUE	TRUE	TRUE	35	protein_coding	protein_coding	25890	Not Sig	1	2.42715e-05	0.813735
ENST00000598325	ENSG00000104960	-1.06147	-3.08082	PTOV1	TRUE	FALSE	TRUE	FALSE	13	lncRNA	protein_coding	53635	Not Sig	1	1	0.479142
ENST00000278483	ENSG00000149196	0.446491	3.10608	HIKESHI	TRUE	TRUE	TRUE	TRUE	5	protein_coding	protein_coding	51501	Not Sig	1	1	1.36272
ENST00000531485	ENSG00000149196	-0.446491	-3.10608	HIKESHI	TRUE	FALSE	TRUE	FALSE	4	lncRNA	protein_coding	51501	Not Sig	1	1	0.733825
ENST00000540127	ENSG00000214753	0.57501	3.08056	HNRNPUL2	TRUE	FALSE	TRUE	FALSE	2	retained_intron	protein_coding	221092	Not Sig	1	1	1.48969
ENST00000301785	ENSG00000214753	-0.57501	-3.08056	HNRNPUL2	TRUE	TRUE	TRUE	TRUE	14	protein_coding	protein_coding	221092	Not Sig	1	1	0.671282
ENST00000394998	ENSG00000103496	1.15957	3.05033	STX4	TRUE	TRUE	TRUE	TRUE	12	protein_coding	protein_coding	6810	Not Sig	1	1	2.23391
ENST00000506727	ENSG00000118762	0.643074	3.05503	PKD2	TRUE	FALSE	TRUE	FALSE	4	retained_intron	protein_coding	5311	Not Sig	1	1	1.56165
ENST00000517434	ENSG00000253731	0.537723	3.07813	PCDHGA6	TRUE	TRUE	TRUE	TRUE	4	protein_coding	protein_coding	56109	Not Sig	1	1	1.45168
ENST00000610583	ENSG00000253731	-0.537723	-3.07813	PCDHGA6	TRUE	TRUE	TRUE	TRUE	1	protein_coding	protein_coding	56109	Not Sig	1	1	0.688857
ENST00000537442	ENSG00000111641	-0.789045	-3.0504	NOP2	TRUE	TRUE	TRUE	TRUE	15	protein_coding	protein_coding	4839	Not Sig	1	1	0.578727
ENST00000588673	ENSG00000104904	0.679719	3.04549	OAZ1	TRUE	FALSE	TRUE	TRUE	4	protein_coding	protein_coding	4946	Not Sig	1	1	1.60183
ENST00000481533	ENSG00000186577	-1.15095	-3.0521	SMIM29	TRUE	TRUE	TRUE	TRUE	5	protein_coding	protein_coding	221491	Not Sig	1	1	0.45033
ENST00000553446	ENSG00000123384	-0.360412	-3.04151	LRP1	TRUE	FALSE	TRUE	FALSE	3	lncRNA	protein_coding	4035	Not Sig	1	1	0.778942
ENST00000546354	ENSG00000178752	0.644554	3.04106	ERFE	TRUE	TRUE	TRUE	TRUE	8	protein_coding	protein_coding	151176	Not Sig	1	1	1.56326
ENST00000460417	ENSG00000196182	-0.832103	-3.03926	STK40	TRUE	FALSE	TRUE	FALSE	5	lncRNA	protein_coding	83931	Not Sig	1	1	0.56171
ENST00000326677	ENSG00000177410	-0.221831	-3.03341	ZFAS1	FALSE	FALSE	FALSE	FALSE	4	lncRNA	lncRNA	441951	Not Sig	1	1	0.857477
ENST00000383024	ENSG00000128191	-1.4233	-3.02848	DGCR8	TRUE	TRUE	TRUE	TRUE	13	protein_coding	protein_coding	54487	Not Sig	1	1	0.372859
ENST00000359210	ENSG00000058600	0.928827	3.02421	POLR3E	TRUE	TRUE	TRUE	TRUE	20	protein_coding	protein_coding	55718	Not Sig	1	1	1.90373
ENST00000521389	ENSG00000113269	-0.337837	-3.02225	RNF130	TRUE	TRUE	TRUE	TRUE	9	protein_coding	protein_coding	55819	Not Sig	1	1	0.791227
ENST00000536854	ENSG00000108946	-0.380454	-2.99968	PRKAR1A	TRUE	TRUE	TRUE	TRUE	12	protein_coding	protein_coding	5573	Not Sig	1	1	0.768196
ENST00000418703	ENSG00000111199	-0.626039	-3.00107	TRPV4	TRUE	TRUE	TRUE	TRUE	15	protein_coding	protein_coding	59341	Not Sig	1	1	0.647953
ENST00000652261	ENSG00000149231	-2.45737	-2.99816	CCDC82	TRUE	FALSE	TRUE	FALSE	8	protein_coding	protein_coding	79780	Not Sig	1	1	0.182078
ENST00000160827	ENSG00000079616	-0.492637	-3.02387	KIF22	TRUE	TRUE	TRUE	TRUE	14	protein_coding	protein_coding	3835	Not Sig	1	1	0.710725
ENST00000568312	ENSG00000079616	0.492637	3.02387	KIF22	TRUE	TRUE	TRUE	FALSE	5	nonsense_mediated_decay	protein_coding	3835	Not Sig	1	1	1.40701
ENST00000486593	ENSG00000005893	0.318476	3.00598	LAMP2	TRUE	TRUE	TRUE	FALSE	7	nonsense_mediated_decay	protein_coding	3920	Not Sig	1	1	1.24701
ENST00000464785	ENSG00000154310	1.0997	3.00528	TNIK	TRUE	FALSE	TRUE	FALSE	2	lncRNA	protein_coding	23043	Not Sig	1	1	2.14311
ENST00000509110	ENSG00000081791	-0.294596	-2.99539	DELE1	TRUE	FALSE	TRUE	FALSE	2	retained_intron	protein_coding	9812	Not Sig	1	1	0.815301
ENST00000492135	ENSG00000101361	-0.524479	-2.98296	NOP56	TRUE	FALSE	TRUE	FALSE	5	lncRNA	protein_coding	10528	Not Sig	1	1	0.69521
ENST00000483370	ENSG00000115421	1.15632	2.98286	PAPOLG	TRUE	FALSE	TRUE	FALSE	5	lncRNA	protein_coding	64895	Not Sig	1	1	2.22889
ENST00000553926	ENSG00000165379	1.20823	3.00242	LRFN5	TRUE	FALSE	TRUE	FALSE	2	lncRNA	protein_coding	145581	Not Sig	1	1	2.31055
ENST00000298119	ENSG00000165379	-1.20823	-3.00242	LRFN5	TRUE	TRUE	TRUE	TRUE	6	protein_coding	protein_coding	145581	Not Sig	1	1	0.432798
ENST00000618945	ENSG00000128609	0.675229	2.97822	NDUFA5	TRUE	TRUE	TRUE	TRUE	4	protein_coding	protein_coding	4698	Not Sig	1	1	1.59685
ENST00000382181	ENSG00000125826	0.965564	2.96895	RBCK1	TRUE	TRUE	TRUE	TRUE	10	protein_coding	protein_coding	10616	Not Sig	1	1	1.95283
ENST00000570907	ENSG00000185624	0.719928	2.96401	P4HB	TRUE	FALSE	TRUE	TRUE	4	protein_coding	protein_coding	5034	Not Sig	1	1	1.6471
ENST00000432464	ENSG00000096717	-1.15445	-2.97193	SIRT1	TRUE	TRUE	TRUE	TRUE	8	protein_coding	protein_coding	23411	Not Sig	1	1	0.449238
ENST00000565112	ENSG00000155330	-0.740848	-2.97453	C16orf87	TRUE	TRUE	TRUE	FALSE	5	protein_coding	protein_coding	388272	Not Sig	1	1	0.598388
ENST00000474796	ENSG00000116871	-0.875863	-2.96886	MAP7D1	TRUE	FALSE	TRUE	FALSE	5	lncRNA	protein_coding	55700	Not Sig	1	1	0.544928
ENST00000470336	ENSG00000154175	-0.294662	-2.95936	ABI3BP	TRUE	FALSE	TRUE	FALSE	18	retained_intron	protein_coding	25890	Not Sig	1	0.002204	0.815263
ENST00000536195	ENSG00000196498	0.882314	2.96252	NCOR2	TRUE	FALSE	TRUE	FALSE	3	retained_intron	protein_coding	9612	Not Sig	1	1	1.84333
ENST00000414241	ENSG00000162521	-0.460329	-2.96367	RBBP4	TRUE	TRUE	TRUE	TRUE	12	protein_coding	protein_coding	5928	Not Sig	1	1	0.72682
ENST00000449392	ENSG00000198399	0.791309	2.95863	ITSN2	TRUE	TRUE	TRUE	FALSE	4	nonsense_mediated_decay	protein_coding	50618	Not Sig	1	1	1.73064
ENST00000397072	ENSG00000050748	-0.582446	-2.95605	MAPK9	TRUE	TRUE	TRUE	TRUE	11	protein_coding	protein_coding	5601	Not Sig	1	1	0.66783
ENST00000473274	ENSG00000178752	-1.22163	-2.95722	ERFE	TRUE	FALSE	TRUE	FALSE	4	retained_intron	protein_coding	151176	Not Sig	1	1	0.428796
ENST00000592790	ENSG00000062716	-0.374213	-2.95878	VMP1	TRUE	FALSE	TRUE	FALSE	1	retained_intron	protein_coding	81671	Not Sig	1	1	0.771526
ENST00000479901	ENSG00000133612	-0.712605	-2.95038	AGAP3	TRUE	TRUE	TRUE	FALSE	8	protein_coding	protein_coding	116988	Not Sig	1	1	0.610217
ENST00000355947	ENSG00000146833	-0.641271	-2.96418	TRIM4	TRUE	TRUE	TRUE	TRUE	7	protein_coding	protein_coding	89122	Not Sig	1	1	0.641148
ENST00000433762	ENSG00000163359	-1.19877	-2.94206	COL6A3	TRUE	FALSE	TRUE	TRUE	6	protein_coding	protein_coding	1293	Not Sig	1	1	0.435645
ENST00000405591	ENSG00000122033	0.89755	2.9557	MTIF3	TRUE	TRUE	TRUE	TRUE	3	protein_coding	protein_coding	219402	Not Sig	1	1	1.8629
ENST00000415933	ENSG00000196262	0.32991	2.94263	PPIA	TRUE	TRUE	TRUE	TRUE	6	nonsense_mediated_decay	protein_coding	5478	Not Sig	1	1	1.25694
ENST00000401096	ENSG00000008128	0.400707	2.93732	CDK11A	TRUE	FALSE	TRUE	TRUE	2	protein_coding	protein_coding	728642	Not Sig	1	1	1.32015
ENST00000530601	ENSG00000085117	-0.550195	-2.93284	CD82	TRUE	FALSE	TRUE	TRUE	6	protein_coding	protein_coding	3732	Not Sig	1	1	0.682928
ENST00000505674	ENSG00000164902	-0.588809	-2.93541	PHAX	TRUE	FALSE	TRUE	FALSE	3	retained_intron	protein_coding	51808	Not Sig	1	1	0.664892
ENST00000378735	ENSG00000131437	-0.341119	-2.95014	KIF3A	TRUE	TRUE	TRUE	TRUE	18	protein_coding	protein_coding	11127	Not Sig	1	1	0.789429
ENST00000378746	ENSG00000131437	0.341119	2.95014	KIF3A	TRUE	TRUE	TRUE	TRUE	17	protein_coding	protein_coding	11127	Not Sig	1	1	1.26674
ENST00000488328	ENSG00000095794	-0.601619	-2.91482	CREM	TRUE	TRUE	TRUE	TRUE	3	protein_coding	protein_coding	1390	Not Sig	1	1	0.659014
ENST00000463142	ENSG00000133606	-0.849381	-2.9239	MKRN1	TRUE	TRUE	TRUE	FALSE	3	protein_coding	protein_coding	23608	Not Sig	1	1	0.555023
ENST00000611224	ENSG00000102780	0.42247	2.91612	DGKH	TRUE	TRUE	TRUE	FALSE	2	protein_coding	protein_coding	160851	Not Sig	1	1	1.34022
ENST00000239893	ENSG00000120699	-0.400312	-2.92814	EXOSC8	TRUE	TRUE	TRUE	TRUE	9	nonsense_mediated_decay	protein_coding	11340	Not Sig	1	1	0.757694
ENST00000389704	ENSG00000120699	0.400312	2.92814	EXOSC8	TRUE	TRUE	TRUE	TRUE	11	protein_coding	protein_coding	11340	Not Sig	1	1	1.31979
ENST00000530906	ENSG00000165494	-0.384785	-2.90854	PCF11	TRUE	FALSE	TRUE	TRUE	6	protein_coding	protein_coding	51585	Not Sig	1	1	0.765893
ENST00000648273	ENSG00000089597	-0.770909	-2.90378	GANAB	TRUE	TRUE	TRUE	TRUE	25	protein_coding	protein_coding	23193	Not Sig	1	1	0.586048
ENST00000646909	ENSG00000171863	0.639703	2.9044	RPS7	TRUE	TRUE	TRUE	TRUE	7	protein_coding	protein_coding	6201	Not Sig	1	1	1.55801
ENST00000377532	ENSG00000049246	0.385774	2.89713	PER3	TRUE	TRUE	TRUE	TRUE	21	protein_coding	protein_coding	8863	Not Sig	1	1	1.30656
ENST00000650197	ENSG00000134371	0.636907	2.90059	CDC73	TRUE	TRUE	TRUE	TRUE	18	nonsense_mediated_decay	protein_coding	79577	Not Sig	1	1	1.55499
ENST00000262858	ENSG00000013619	1.44537	2.89513	MAMLD1	TRUE	TRUE	TRUE	TRUE	7	protein_coding	protein_coding	10046	Not Sig	1	1	2.72334
ENST00000478372	ENSG00000157617	-0.453301	-2.8897	C2CD2	TRUE	FALSE	TRUE	FALSE	2	lncRNA	protein_coding	25966	Not Sig	1	1	0.73037
ENST00000338663	ENSG00000168003	0.253329	2.8835	SLC3A2	TRUE	TRUE	TRUE	TRUE	9	protein_coding	protein_coding	6520	Not Sig	1	1	1.19195
ENST00000636864	ENSG00000177565	0.783913	2.889	TBL1XR1	TRUE	FALSE	TRUE	FALSE	7	lncRNA	protein_coding	79718	Not Sig	1	1	1.72179
ENST00000378292	ENSG00000198467	0.248131	2.88405	TPM2	TRUE	TRUE	TRUE	TRUE	9	protein_coding	protein_coding	7169	Not Sig	1	1	1.18767
ENST00000346027	ENSG00000146872	0.309369	2.90532	TLK2	TRUE	TRUE	TRUE	TRUE	22	protein_coding	protein_coding	11011	Not Sig	1	1	1.23917
ENST00000343388	ENSG00000146872	-0.309369	-2.90532	TLK2	TRUE	TRUE	TRUE	TRUE	21	protein_coding	protein_coding	11011	Not Sig	1	1	0.806994
ENST00000395310	ENSG00000138674	0.531104	2.87743	SEC31A	TRUE	TRUE	TRUE	TRUE	27	protein_coding	protein_coding	22872	Not Sig	1	1	1.44503
ENST00000570487	ENSG00000029725	-0.399181	-2.89403	RABEP1	TRUE	TRUE	TRUE	FALSE	3	protein_coding	protein_coding	9135	Not Sig	1	1	0.758289
ENST00000370111	ENSG00000162695	-0.900365	-2.89148	SLC30A7	TRUE	TRUE	TRUE	FALSE	3	protein_coding	protein_coding	148867	Not Sig	1	1	0.535751
ENST00000219431	ENSG00000103152	-0.379172	-2.89668	MPG	TRUE	TRUE	TRUE	TRUE	5	protein_coding	protein_coding	4350	Not Sig	1	1	0.768879
ENST00000356432	ENSG00000103152	0.379172	2.89668	MPG	TRUE	TRUE	TRUE	TRUE	4	protein_coding	protein_coding	4350	Not Sig	1	1	1.30059
ENST00000379660	ENSG00000124786	-0.437596	-2.87342	SLC35B3	TRUE	TRUE	TRUE	TRUE	11	protein_coding	protein_coding	51000	Not Sig	1	1	0.738364
ENST00000479740	ENSG00000169239	0.400137	2.87129	CA5B	TRUE	FALSE	TRUE	TRUE	3	protein_coding	protein_coding	11238	Not Sig	1	1	1.31963
ENST00000635699	ENSG00000185088	0.634058	2.86597	RPS27L	TRUE	TRUE	TRUE	TRUE	5	protein_coding	protein_coding	51065	Not Sig	1	1	1.55192
ENST00000602140	ENSG00000233927	0.220124	2.86908	RPS28	TRUE	FALSE	TRUE	FALSE	2	retained_intron	protein_coding	6234	Not Sig	1	1	1.16483
ENST00000545284	ENSG00000122218	0.856154	2.85305	COPA	TRUE	FALSE	TRUE	FALSE	7	retained_intron	protein_coding	1314	Not Sig	1	1	1.81021
ENST00000361546	ENSG00000143569	-0.509696	-2.85338	UBAP2L	TRUE	TRUE	TRUE	TRUE	26	protein_coding	protein_coding	9898	Not Sig	1	1	0.70237
ENST00000446447	ENSG00000135931	-0.756435	-2.85681	ARMC9	TRUE	FALSE	TRUE	TRUE	5	protein_coding	protein_coding	80210	Not Sig	1	1	0.591957
ENST00000304330	ENSG00000103932	-0.39703	-2.87557	RPAP1	TRUE	TRUE	TRUE	TRUE	25	protein_coding	protein_coding	26015	Not Sig	1	1	0.75942
ENST00000564934	ENSG00000103932	0.39703	2.87557	RPAP1	TRUE	FALSE	TRUE	FALSE	3	retained_intron	protein_coding	26015	Not Sig	1	1	1.31679
ENST00000652148	ENSG00000117868	0.477368	2.85422	ESYT2	TRUE	TRUE	TRUE	TRUE	22	protein_coding	protein_coding	57488	Not Sig	1	1	1.3922
ENST00000330947	ENSG00000197147	-1.00301	-2.8571	LRRC8B	TRUE	TRUE	TRUE	TRUE	6	protein_coding	protein_coding	23507	Not Sig	1	1	0.498956
ENST00000637953	ENSG00000136854	-1.05933	-2.84465	STXBP1	TRUE	TRUE	TRUE	TRUE	20	protein_coding	protein_coding	6812	Not Sig	1	1	0.479853
ENST00000569045	ENSG00000140743	0.530997	2.84641	AC092338.1	TRUE	FALSE	TRUE	FALSE	6	lncRNA	protein_coding	1039	Not Sig	1	1	1.44493
ENST00000497536	ENSG00000130414	-0.881848	-2.84904	NDUFA10	TRUE	FALSE	TRUE	FALSE	3	retained_intron	protein_coding	4705	Not Sig	1	1	0.542672
ENST00000503183	ENSG00000120705	-0.630775	-2.84017	ETF1	TRUE	FALSE	TRUE	FALSE	3	retained_intron	protein_coding	2107	Not Sig	1	1	0.645829
ENST00000637095	ENSG00000104763	-1.58673	-2.83928	ASAH1	TRUE	TRUE	TRUE	TRUE	14	nonsense_mediated_decay	protein_coding	427	Not Sig	1	1	0.332925
ENST00000562430	ENSG00000122257	-0.679302	-2.83448	RBBP6	TRUE	FALSE	TRUE	FALSE	13	retained_intron	protein_coding	5930	Not Sig	1	1	0.624467
ENST00000556396	ENSG00000119725	1.07606	2.83835	ZNF410	TRUE	TRUE	TRUE	TRUE	12	nonsense_mediated_decay	protein_coding	57862	Not Sig	1	1	2.10827
ENST00000571041	ENSG00000167978	0.921769	2.82668	SRRM2	TRUE	FALSE	TRUE	FALSE	2	retained_intron	protein_coding	23524	Not Sig	1	1	1.89444
ENST00000320356	ENSG00000106462	1.01196	2.82866	EZH2	TRUE	TRUE	TRUE	TRUE	20	protein_coding	protein_coding	2146	Not Sig	1	1	2.01665
ENST00000567530	ENSG00000103507	0.810239	2.83654	BCKDK	TRUE	TRUE	TRUE	TRUE	11	nonsense_mediated_decay	protein_coding	10295	Not Sig	1	1	1.7535
ENST00000495013	ENSG00000136146	0.410146	2.83478	MED4	TRUE	FALSE	TRUE	FALSE	3	non_stop_decay	protein_coding	29079	Not Sig	1	1	1.32882
ENST00000511570	ENSG00000128805	0.423397	2.82164	ARHGAP22	TRUE	FALSE	TRUE	FALSE	2	lncRNA	protein_coding	58504	Not Sig	1	1	1.34108
ENST00000584538	ENSG00000124422	0.591335	2.82732	USP22	TRUE	FALSE	TRUE	TRUE	5	protein_coding	protein_coding	23326	Not Sig	1	1	1.50664
ENST00000379996	ENSG00000008086	0.451159	2.83185	CDKL5	TRUE	TRUE	TRUE	TRUE	21	protein_coding	protein_coding	6792	Not Sig	1	0.000733692	1.36714
ENST00000550021	ENSG00000119596	0.559718	2.8202	YLPM1	TRUE	FALSE	TRUE	FALSE	2	retained_intron	protein_coding	56252	Not Sig	1	1	1.47398
ENST00000519974	ENSG00000037241	0.472893	2.81851	RPL26L1	TRUE	TRUE	TRUE	TRUE	4	protein_coding	protein_coding	51121	Not Sig	1	1	1.38789
ENST00000361483	ENSG00000198324	-0.704367	-2.81979	PHETA1	TRUE	TRUE	TRUE	TRUE	4	protein_coding	protein_coding	144717	Not Sig	1	1	0.613712
ENST00000194118	ENSG00000081791	0.199567	2.81699	DELE1	TRUE	TRUE	TRUE	TRUE	13	protein_coding	protein_coding	9812	Not Sig	1	1	1.14835
ENST00000493939	ENSG00000100221	0.334526	2.83455	JOSD1	TRUE	FALSE	TRUE	FALSE	2	lncRNA	protein_coding	9929	Not Sig	1	1	1.26096
ENST00000216039	ENSG00000100221	-0.334526	-2.83455	JOSD1	TRUE	TRUE	TRUE	TRUE	4	protein_coding	protein_coding	9929	Not Sig	1	1	0.793045
ENST00000392403	ENSG00000116539	0.3342	2.83247	ASH1L	TRUE	TRUE	TRUE	TRUE	28	protein_coding	protein_coding	55870	Not Sig	1	1	1.26068
ENST00000492987	ENSG00000116539	-0.3342	-2.83247	ASH1L	TRUE	TRUE	TRUE	FALSE	6	nonsense_mediated_decay	protein_coding	55870	Not Sig	1	1	0.793224
ENST00000328933	ENSG00000100321	0.493551	2.82736	SYNGR1	TRUE	TRUE	TRUE	TRUE	4	protein_coding	protein_coding	9145	Not Sig	1	1	1.40791
ENST00000318801	ENSG00000100321	-0.493551	-2.82736	SYNGR1	TRUE	TRUE	TRUE	TRUE	4	protein_coding	protein_coding	9145	Not Sig	1	1	0.710274
ENST00000450599	ENSG00000108654	-0.371191	-2.79865	DDX5	TRUE	TRUE	TRUE	TRUE	12	protein_coding	protein_coding	1655	Not Sig	1	1	0.773144
ENST00000378567	ENSG00000067606	-0.489644	-2.80953	PRKCZ	TRUE	TRUE	TRUE	TRUE	18	protein_coding	protein_coding	5590	Not Sig	1	1	0.712201
ENST00000643089	ENSG00000165246	0.500767	2.81395	NLGN4Y	TRUE	TRUE	TRUE	TRUE	7	protein_coding	protein_coding	22829	Not Sig	1	1	1.41497
ENST00000545234	ENSG00000087494	-0.650374	-2.80414	PTHLH	TRUE	TRUE	TRUE	TRUE	6	protein_coding	protein_coding	5744	Not Sig	1	1	0.637115
ENST00000470524	ENSG00000204262	-0.552739	-2.79704	COL5A2	TRUE	FALSE	TRUE	FALSE	8	retained_intron	protein_coding	1290	Not Sig	1	1	0.681725
ENST00000381120	ENSG00000122033	-0.578686	-2.79873	MTIF3	TRUE	TRUE	TRUE	TRUE	5	protein_coding	protein_coding	219402	Not Sig	1	1	0.669573
ENST00000490716	ENSG00000102710	-0.527917	-2.79404	SUPT20H	TRUE	TRUE	TRUE	TRUE	25	nonsense_mediated_decay	protein_coding	55578	Not Sig	1	1	0.693556
ENST00000552823	ENSG00000050405	-0.82205	-2.79091	LIMA1	TRUE	TRUE	TRUE	TRUE	8	protein_coding	protein_coding	51474	Not Sig	1	1	0.565638
ENST00000440381	ENSG00000122884	1.24729	2.78542	P4HA1	TRUE	TRUE	TRUE	TRUE	14	protein_coding	protein_coding	5033	Not Sig	1	1	2.37394
ENST00000379773	ENSG00000145349	1.01123	2.78046	CAMK2D	TRUE	TRUE	TRUE	TRUE	17	protein_coding	protein_coding	817	Not Sig	1	1	2.01562
ENST00000356839	ENSG00000072778	-0.270786	-2.77349	ACADVL	TRUE	TRUE	TRUE	TRUE	20	protein_coding	protein_coding	37	Not Sig	1	1	0.828868
ENST00000263697	ENSG00000126698	-0.262862	-2.79856	DNAJC8	TRUE	TRUE	TRUE	TRUE	9	protein_coding	protein_coding	22826	Not Sig	1	1	0.833433
ENST00000489277	ENSG00000126698	0.262862	2.79856	DNAJC8	TRUE	FALSE	TRUE	FALSE	10	lncRNA	protein_coding	22826	Not Sig	1	1	1.19986
ENST00000522542	ENSG00000164924	-1.70236	-2.77501	YWHAZ	TRUE	TRUE	TRUE	TRUE	5	protein_coding	protein_coding	7534	Not Sig	1	1	0.307284
ENST00000298942	ENSG00000165983	0.803647	2.78547	PTER	TRUE	TRUE	TRUE	TRUE	3	protein_coding	protein_coding	9317	Not Sig	1	0.0032875	1.74551
ENST00000485286	ENSG00000166508	0.681532	2.7748	MCM7	TRUE	FALSE	TRUE	FALSE	14	retained_intron	protein_coding	4176	Not Sig	1	1	1.60384
ENST00000486390	ENSG00000157191	0.345338	2.77408	NECAP2	TRUE	FALSE	TRUE	FALSE	2	lncRNA	protein_coding	55707	Not Sig	1	1	1.27045
ENST00000494862	ENSG00000115677	0.350102	2.75584	HDLBP	TRUE	FALSE	TRUE	FALSE	2	retained_intron	protein_coding	3069	Not Sig	1	1	1.27465
ENST00000437932	ENSG00000163110	-0.429009	-2.76032	PDLIM5	TRUE	TRUE	TRUE	TRUE	12	protein_coding	protein_coding	10611	Not Sig	1	1	0.742772
ENST00000640056	ENSG00000153187	-0.456836	-2.7509	HNRNPU	TRUE	TRUE	TRUE	FALSE	14	nonsense_mediated_decay	protein_coding	3192	Not Sig	1	1	0.728582
ENST00000252102	ENSG00000131495	-0.245957	-2.76015	NDUFA2	TRUE	TRUE	TRUE	TRUE	3	protein_coding	protein_coding	4695	Not Sig	1	0.00329338	0.843256
ENST00000555549	ENSG00000176463	-0.610304	-2.75199	SLCO3A1	TRUE	FALSE	TRUE	FALSE	8	lncRNA	protein_coding	28232	Not Sig	1	1	0.655059
ENST00000331320	ENSG00000182979	0.243171	2.75597	MTA1	TRUE	TRUE	TRUE	TRUE	21	protein_coding	protein_coding	9112	Not Sig	1	1	1.18359
ENST00000576209	ENSG00000184009	-0.600264	-2.74934	ACTG1	TRUE	FALSE	TRUE	FALSE	4	retained_intron	protein_coding	71	Not Sig	1	1	0.659633
ENST00000355969	ENSG00000197114	-0.355716	-2.75174	ZGPAT	TRUE	TRUE	TRUE	TRUE	7	protein_coding	protein_coding	84619	Not Sig	1	1	0.781482
ENST00000553421	ENSG00000225746	-0.525514	-2.75245	MEG8	FALSE	FALSE	FALSE	FALSE	2	lncRNA	lncRNA		Not Sig	1	1	0.694711
ENST00000517756	ENSG00000120533	0.507013	2.74607	ENY2	TRUE	FALSE	TRUE	FALSE	3	lncRNA	protein_coding	56943	Not Sig	1	1	1.4211
ENST00000412157	ENSG00000184209	0.487779	2.75109	SNRNP35	TRUE	TRUE	TRUE	TRUE	2	protein_coding	protein_coding	11066	Not Sig	1	0.00479233	1.40228
ENST00000527889	ENSG00000026508	-0.756553	-2.73308	CD44	TRUE	FALSE	TRUE	FALSE	6	protein_coding	protein_coding	960	Not Sig	1	1	0.591909
ENST00000483970	ENSG00000143575	-0.578024	-2.73887	HAX1	TRUE	TRUE	TRUE	TRUE	7	protein_coding	protein_coding	10456	Not Sig	1	1	0.669881
ENST00000514070	ENSG00000134851	-0.469111	-2.73725	TMEM165	TRUE	FALSE	TRUE	FALSE	2	lncRNA	protein_coding	55858	Not Sig	1	0.00529353	0.72241
ENST00000595766	ENSG00000196466	1.05215	2.75518	ZNF799	TRUE	TRUE	TRUE	TRUE	5	protein_coding	protein_coding	90576	Not Sig	1	1	2.07362
ENST00000430385	ENSG00000196466	-1.05215	-2.75518	ZNF799	TRUE	TRUE	TRUE	TRUE	4	protein_coding	protein_coding	90576	Not Sig	1	1	0.482249
ENST00000467923	ENSG00000101290	-0.570147	-2.73614	CDS2	TRUE	FALSE	TRUE	FALSE	6	lncRNA	protein_coding	8760	Not Sig	1	1	0.673548
ENST00000295685	ENSG00000163466	-0.237339	-2.73246	ARPC2	TRUE	TRUE	TRUE	TRUE	10	protein_coding	protein_coding	10109	Not Sig	1	1	0.848309
ENST00000447066	ENSG00000090863	-0.380162	-2.73303	GLG1	TRUE	TRUE	TRUE	TRUE	26	protein_coding	protein_coding	2734	Not Sig	1	1	0.768351
ENST00000393564	ENSG00000160211	-0.529483	-2.74075	G6PD	TRUE	FALSE	TRUE	TRUE	13	protein_coding	protein_coding	2539	Not Sig	1	1	0.692803
ENST00000561105	ENSG00000073417	-0.565447	-2.72735	PDE8A	TRUE	FALSE	TRUE	FALSE	2	retained_intron	protein_coding	5151	Not Sig	1	1	0.675746
ENST00000518716	ENSG00000070756	-0.858102	-2.72671	PABPC1	TRUE	FALSE	TRUE	FALSE	4	retained_intron	protein_coding	26986	Not Sig	1	1	0.551678
ENST00000244670	ENSG00000124702	0.295613	2.73655	KLHDC3	TRUE	TRUE	TRUE	TRUE	10	protein_coding	protein_coding	116138	Not Sig	1	1	1.22741
ENST00000326974	ENSG00000124702	-0.295613	-2.73655	KLHDC3	TRUE	TRUE	TRUE	TRUE	11	protein_coding	protein_coding	116138	Not Sig	1	1	0.814726
ENST00000604025	ENSG00000107745	-0.470694	-2.72789	MICU1	TRUE	FALSE	TRUE	FALSE	3	retained_intron	protein_coding	10367	Not Sig	1	1	0.721617
ENST00000250896	ENSG00000099875	-0.310962	-2.7127	MKNK2	TRUE	TRUE	TRUE	TRUE	14	protein_coding	protein_coding	2872	Not Sig	1	1.5594e-05	0.806104
ENST00000520348	ENSG00000245910	-0.258789	-2.71866	SNHG6	FALSE	FALSE	FALSE	FALSE	3	lncRNA	lncRNA		Not Sig	1	1	0.835789
ENST00000647529	ENSG00000185825	-0.580431	-2.71096	BCAP31	TRUE	TRUE	TRUE	TRUE	9	protein_coding	protein_coding	10134	Not Sig	1	1	0.668764
ENST00000388968	ENSG00000144381	-0.241668	-2.71229	HSPD1	TRUE	TRUE	TRUE	TRUE	12	protein_coding	protein_coding	3329	Not Sig	1	1	0.845767
ENST00000336854	ENSG00000123395	-0.456522	-2.72931	ATG101	TRUE	TRUE	TRUE	TRUE	4	protein_coding	protein_coding	60673	Not Sig	1	1	0.728741
ENST00000552544	ENSG00000123395	0.456522	2.72931	ATG101	TRUE	FALSE	TRUE	FALSE	2	retained_intron	protein_coding	60673	Not Sig	1	1	1.37223
ENST00000311502	ENSG00000196642	0.3254	2.71611	RABL6	TRUE	TRUE	TRUE	TRUE	15	protein_coding	protein_coding	55684	Not Sig	1	7.24143e-05	1.25301
ENST00000579103	ENSG00000189266	-0.995081	-2.72026	PNRC2	TRUE	FALSE	TRUE	FALSE	2	protein_coding	protein_coding	55629	Not Sig	1	1	0.501708
ENST00000434667	ENSG00000156304	-0.443951	-2.71087	SCAF4	TRUE	TRUE	TRUE	TRUE	19	protein_coding	protein_coding	57466	Not Sig	1	1	0.735118
ENST00000439853	ENSG00000197147	1.13797	2.7146	LRRC8B	TRUE	TRUE	TRUE	TRUE	5	protein_coding	protein_coding	23507	Not Sig	1	1	2.20071
ENST00000630130	ENSG00000000971	-0.34227	-2.71399	CFH	TRUE	TRUE	TRUE	TRUE	10	protein_coding	protein_coding	3075	Not Sig	1	1	0.788799
ENST00000399494	ENSG00000189403	-0.22824	-2.70621	HMGB1	TRUE	TRUE	TRUE	TRUE	5	protein_coding	protein_coding	3146	Not Sig	1	1	0.853676
ENST00000442046	ENSG00000127603	1.17393	2.70264	MACF1	TRUE	TRUE	TRUE	FALSE	8	protein_coding	protein_coding	23499	Not Sig	1	1	2.25625
ENST00000459821	ENSG00000100425	-0.899808	-2.70908	BRD1	TRUE	FALSE	TRUE	FALSE	2	lncRNA	protein_coding	23774	Not Sig	1	1	0.535958
ENST00000462033	ENSG00000133030	0.717071	2.70312	MPRIP	TRUE	TRUE	TRUE	FALSE	2	protein_coding	protein_coding	23164	Not Sig	1	1	1.64384
ENST00000615901	ENSG00000115306	-0.919902	-2.71094	SPTBN1	TRUE	TRUE	TRUE	TRUE	38	protein_coding	protein_coding	6711	Not Sig	1	1	0.528545
ENST00000421834	ENSG00000151914	0.444295	2.69966	DST	TRUE	TRUE	TRUE	TRUE	94	protein_coding	protein_coding	667	Not Sig	1	1	1.36065
ENST00000568544	ENSG00000103495	-0.382143	-2.70562	MAZ	TRUE	TRUE	TRUE	TRUE	3	protein_coding	protein_coding	4150	Not Sig	1	1	0.767297
ENST00000411845	ENSG00000182768	-0.561641	-2.71386	NGRN	TRUE	TRUE	TRUE	FALSE	2	protein_coding	protein_coding	51335	Not Sig	1	1	0.677531
ENST00000338546	ENSG00000107521	0.452121	2.70924	HPS1	TRUE	TRUE	TRUE	TRUE	10	protein_coding	protein_coding	3257	Not Sig	1	1	1.36805
ENST00000496827	ENSG00000176986	0.474893	2.69951	SEC24C	TRUE	FALSE	TRUE	FALSE	6	lncRNA	protein_coding	9632	Not Sig	1	1	1.38982
ENST00000453943	ENSG00000143774	-0.432628	-2.69046	GUK1	TRUE	FALSE	TRUE	TRUE	8	protein_coding	protein_coding	2987	Not Sig	1	1	0.740911
ENST00000627587	ENSG00000163110	0.746457	2.69283	PDLIM5	TRUE	TRUE	TRUE	TRUE	12	nonsense_mediated_decay	protein_coding	10611	Not Sig	1	1	1.67767
ENST00000470000	ENSG00000198799	-0.876949	-2.70217	LRIG2	TRUE	FALSE	TRUE	FALSE	2	lncRNA	protein_coding	9860	Not Sig	1	1	0.544518
ENST00000529639	ENSG00000149806	0.23071	2.70103	FAU	TRUE	TRUE	TRUE	TRUE	5	protein_coding	protein_coding	2197	Not Sig	1	1	1.17341
ENST00000531126	ENSG00000197989	0.372107	2.68963	SNHG12	FALSE	FALSE	FALSE	FALSE	6	lncRNA	lncRNA		Not Sig	1	1	1.29424
ENST00000488477	ENSG00000152049	-0.67889	-2.70911	KCNE4	TRUE	FALSE	TRUE	FALSE	4	lncRNA	protein_coding	23704	Not Sig	1	1	0.624646
ENST00000281830	ENSG00000152049	0.67889	2.70911	KCNE4	TRUE	TRUE	TRUE	TRUE	2	protein_coding	protein_coding	23704	Not Sig	1	1	1.60091
ENST00000440549	ENSG00000141424	-0.332134	-2.70053	SLC39A6	TRUE	TRUE	TRUE	TRUE	8	protein_coding	protein_coding	25800	Not Sig	1	1	0.794361
ENST00000508963	ENSG00000204628	-1.99031	-2.68549	RACK1	TRUE	FALSE	TRUE	FALSE	3	retained_intron	protein_coding	10399	Not Sig	1	1	0.251685
ENST00000488810	ENSG00000163605	-0.324201	-2.69261	PPP4R2	TRUE	FALSE	TRUE	TRUE	7	protein_coding	protein_coding	151987	Not Sig	1	1	0.798741
ENST00000218388	ENSG00000102265	0.249128	2.68665	TIMP1	TRUE	TRUE	TRUE	TRUE	6	protein_coding	protein_coding	7076	Not Sig	1	1	1.18849
ENST00000439308	ENSG00000128159	-0.752847	-2.68372	TUBGCP6	TRUE	TRUE	TRUE	TRUE	25	protein_coding	protein_coding	85378	Not Sig	1	1	0.593431
ENST00000260197	ENSG00000137642	-0.366763	-2.69796	SORL1	TRUE	TRUE	TRUE	TRUE	48	protein_coding	protein_coding	6653	Not Sig	1	1	0.775521
ENST00000534754	ENSG00000137642	0.366763	2.69796	SORL1	TRUE	FALSE	TRUE	FALSE	5	retained_intron	protein_coding	6653	Not Sig	1	1	1.28946
ENST00000578304	ENSG00000171475	1.14004	2.68263	WIPF2	TRUE	FALSE	TRUE	FALSE	2	retained_intron	protein_coding	147179	Not Sig	1	1	2.20386
ENST00000488038	ENSG00000100364	0.969062	2.6859	KIAA0930	TRUE	FALSE	TRUE	FALSE	9	retained_intron	protein_coding	23313	Not Sig	1	1	1.95757
ENST00000403974	ENSG00000187953	-0.778971	-2.6848	PMS2CL	FALSE	FALSE	FALSE	FALSE	6	transcribed_unprocessed_pseudogene	transcribed_unprocessed_pseudogene		Not Sig	1	1	0.582782
ENST00000262370	ENSG00000102858	-0.301787	-2.68469	MGRN1	TRUE	TRUE	TRUE	TRUE	17	protein_coding	protein_coding	23295	Not Sig	1	1	0.811247
ENST00000520949	ENSG00000147454	0.86042	2.67288	SLC25A37	TRUE	FALSE	TRUE	FALSE	3	lncRNA	protein_coding	51312	Not Sig	1	1	1.81557
ENST00000458591	ENSG00000092108	0.390112	2.68293	SCFD1	TRUE	TRUE	TRUE	TRUE	25	protein_coding	protein_coding	23256	Not Sig	1	1	1.31049
ENST00000630693	ENSG00000203879	0.352254	2.67839	GDI1	TRUE	FALSE	TRUE	TRUE	5	protein_coding	protein_coding	2664	Not Sig	1	1	1.27655
ENST00000355552	ENSG00000163870	-0.337238	-2.67528	TPRA1	TRUE	TRUE	TRUE	TRUE	11	protein_coding	protein_coding	131601	Not Sig	1	1	0.791556
ENST00000619060	ENSG00000139289	-0.47525	-2.68014	PHLDA1	TRUE	TRUE	TRUE	TRUE	2	protein_coding	protein_coding	22822	Not Sig	1	1	0.719342
ENST00000376561	ENSG00000085733	-0.592512	-2.6678	CTTN	TRUE	TRUE	TRUE	TRUE	19	protein_coding	protein_coding	2017	Not Sig	1	0.00237643	0.663187
ENST00000588830	ENSG00000131469	0.240869	2.67302	RPL27	TRUE	TRUE	TRUE	TRUE	4	nonsense_mediated_decay	protein_coding	6155	Not Sig	1	1	1.1817
ENST00000588084	ENSG00000105325	0.529794	2.6693	FZR1	TRUE	FALSE	TRUE	FALSE	2	retained_intron	protein_coding	51343	Not Sig	1	1	1.44372
ENST00000448276	ENSG00000108604	0.548629	2.68485	SMARCD2	TRUE	TRUE	TRUE	TRUE	13	protein_coding	protein_coding	6603	Not Sig	1	1	1.4627
ENST00000613943	ENSG00000108604	-0.548629	-2.68485	SMARCD2	TRUE	TRUE	TRUE	FALSE	14	protein_coding	protein_coding	6603	Not Sig	1	1	0.68367
ENST00000227349	ENSG00000109944	0.896	2.67646	JHY	TRUE	TRUE	TRUE	TRUE	9	protein_coding	protein_coding	79864	Not Sig	1	1	1.8609
ENST00000510859	ENSG00000189223	-0.484466	-2.66126	PAX8-AS1	FALSE	FALSE	FALSE	FALSE	5	lncRNA	lncRNA	654433	Not Sig	1	1	0.714762
ENST00000617708	ENSG00000174428	-0.808712	-2.66406	GTF2IRD2B	TRUE	FALSE	TRUE	FALSE	2	retained_intron	protein_coding	389524	Not Sig	1	1	0.570891
ENST00000452790	ENSG00000082153	0.299508	2.66174	BZW1	TRUE	TRUE	TRUE	TRUE	12	protein_coding	protein_coding	9689	Not Sig	1	1	1.23072
ENST00000483201	ENSG00000114648	-0.405482	-2.68031	KLHL18	TRUE	FALSE	TRUE	FALSE	2	lncRNA	protein_coding	23276	Not Sig	1	1	0.754984
ENST00000232766	ENSG00000114648	0.405482	2.68031	KLHL18	TRUE	TRUE	TRUE	TRUE	10	protein_coding	protein_coding	23276	Not Sig	1	1	1.32453
ENST00000434372	ENSG00000149806	-0.243336	-2.67174	FAU	TRUE	TRUE	TRUE	TRUE	3	protein_coding	protein_coding	2197	Not Sig	1	1	0.84479
ENST00000574741	ENSG00000262879	0.391608	2.67892	AC005670.3	FALSE	FALSE	FALSE	FALSE	2	lncRNA	lncRNA		Not Sig	1	1	1.31185
ENST00000658121	ENSG00000262879	-0.391608	-2.67892	AC005670.3	FALSE	FALSE	FALSE	FALSE	2	lncRNA	lncRNA		Not Sig	1	1	0.76228
ENST00000560706	ENSG00000247556	-0.565312	-2.66583	OIP5-AS1	FALSE	FALSE	FALSE	FALSE	5	lncRNA	lncRNA		Not Sig	1	1	0.675809
ENST00000567958	ENSG00000103035	-0.536879	-2.66054	PSMD7	TRUE	TRUE	TRUE	TRUE	7	protein_coding	protein_coding	5713	Not Sig	1	1	0.68926
ENST00000515007	ENSG00000145685	-0.308845	-2.65901	LHFPL2	TRUE	TRUE	TRUE	TRUE	3	protein_coding	protein_coding	10184	Not Sig	1	1	0.807288
ENST00000216554	ENSG00000100664	-0.374818	-2.64933	EIF5	TRUE	TRUE	TRUE	TRUE	12	protein_coding	protein_coding	1983	Not Sig	1	1	0.771203
ENST00000472780	ENSG00000174738	0.664426	2.65328	NR1D2	TRUE	FALSE	TRUE	FALSE	2	retained_intron	protein_coding	9975	Not Sig	1	1	1.58494
ENST00000465290	ENSG00000197535	-0.493701	-2.64846	MYO5A	TRUE	FALSE	TRUE	FALSE	2	retained_intron	protein_coding	4644	Not Sig	1	1	0.710201
ENST00000226105	ENSG00000108961	0.306858	2.65203	RANGRF	TRUE	TRUE	TRUE	TRUE	5	protein_coding	protein_coding	29098	Not Sig	1	1	1.23701
ENST00000379619	ENSG00000075426	-0.553752	-2.64857	FOSL2	TRUE	TRUE	TRUE	TRUE	4	protein_coding	protein_coding	2355	Not Sig	1	1	0.681246
ENST00000612520	ENSG00000271425	0.461546	2.65184	NBPF10	TRUE	FALSE	TRUE	TRUE	21	protein_coding	protein_coding	100132406	Not Sig	1	1	1.37702
ENST00000531323	ENSG00000204922	0.702875	2.65798	UQCC3	TRUE	TRUE	TRUE	TRUE	3	protein_coding	protein_coding	790955	Not Sig	1	1	1.62775
ENST00000377953	ENSG00000204922	-0.702875	-2.65798	UQCC3	TRUE	TRUE	TRUE	TRUE	2	protein_coding	protein_coding	790955	Not Sig	1	1	0.614347
ENST00000367800	ENSG00000135541	-0.559565	-2.63914	AHI1	TRUE	TRUE	TRUE	TRUE	27	protein_coding	protein_coding	54806	Not Sig	1	1	0.678507
ENST00000560482	ENSG00000170776	-0.63609	-2.63871	AKAP13	TRUE	FALSE	TRUE	FALSE	5	retained_intron	protein_coding	11214	Not Sig	1	1	0.643455
ENST00000517390	ENSG00000147601	0.65723	2.6438	TERF1	TRUE	FALSE	TRUE	TRUE	6	protein_coding	protein_coding	7013	Not Sig	1	1	1.57705
ENST00000554152	ENSG00000073712	-0.523407	-2.63563	FERMT2	TRUE	TRUE	TRUE	FALSE	15	protein_coding	protein_coding	10979	Not Sig	1	1	0.695727
ENST00000514251	ENSG00000177311	-0.370093	-2.63593	ZBTB38	TRUE	TRUE	TRUE	TRUE	4	protein_coding	protein_coding	253461	Not Sig	1	1	0.773733
ENST00000534313	ENSG00000213445	0.3281	2.64081	SIPA1	TRUE	TRUE	TRUE	TRUE	16	protein_coding	protein_coding	6494	Not Sig	1	1	1.25536
ENST00000300231	ENSG00000166963	0.776175	2.64692	MAP1A	TRUE	TRUE	TRUE	TRUE	6	protein_coding	protein_coding	4130	Not Sig	1	1	1.71258
ENST00000382031	ENSG00000166963	-0.776175	-2.64692	MAP1A	TRUE	TRUE	TRUE	TRUE	7	protein_coding	protein_coding	4130	Not Sig	1	1	0.583913
ENST00000412731	ENSG00000128708	0.235743	2.6313	HAT1	TRUE	TRUE	TRUE	TRUE	10	nonsense_mediated_decay	protein_coding	8520	Not Sig	1	1	1.17751
ENST00000366639	ENSG00000116918	0.723441	2.64097	TSNAX	TRUE	TRUE	TRUE	TRUE	6	protein_coding	protein_coding	7257	Not Sig	1	1	1.65112
ENST00000602825	ENSG00000116918	-0.723441	-2.64097	TSNAX	TRUE	FALSE	TRUE	FALSE	5	lncRNA	protein_coding	7257	Not Sig	1	1	0.605651
ENST00000409327	ENSG00000186684	-0.687867	-2.63157	CYP27C1	TRUE	TRUE	TRUE	TRUE	8	protein_coding	protein_coding	339761	Not Sig	1	1	0.620771
ENST00000434316	ENSG00000150403	0.227624	2.62163	TMCO3	TRUE	TRUE	TRUE	TRUE	13	protein_coding	protein_coding	55002	Not Sig	1	1	1.17091
ENST00000530864	ENSG00000133805	0.312979	2.61913	AMPD3	TRUE	FALSE	TRUE	FALSE	6	lncRNA	protein_coding	272	Not Sig	1	1	1.24227
ENST00000661453	ENSG00000075711	0.458341	2.61002	DLG1	TRUE	TRUE	TRUE	TRUE	25	protein_coding	protein_coding	1739	Not Sig	1	1	1.37396
ENST00000578648	ENSG00000188895	0.281024	2.61329	MSL1	TRUE	TRUE	TRUE	TRUE	8	protein_coding	protein_coding	339287	Not Sig	1	1	1.21506
ENST00000560748	ENSG00000156381	0.27911	2.61729	ANKRD9	TRUE	TRUE	TRUE	TRUE	3	protein_coding	protein_coding	122416	Not Sig	1	1	1.21345
ENST00000568043	ENSG00000169592	0.26726	2.62074	INO80E	TRUE	FALSE	TRUE	FALSE	3	retained_intron	protein_coding	283899	Not Sig	1	1	1.20352
ENST00000253778	ENSG00000131459	-0.257197	-2.61133	GFPT2	TRUE	TRUE	TRUE	TRUE	19	protein_coding	protein_coding	9945	Not Sig	1	1	0.836712
ENST00000490751	ENSG00000198728	0.696646	2.61528	LDB1	TRUE	FALSE	TRUE	FALSE	6	lncRNA	protein_coding	8861	Not Sig	1	1	1.62073
ENST00000584354	ENSG00000109046	-0.354473	-2.599	WSB1	TRUE	FALSE	TRUE	FALSE	2	retained_intron	protein_coding	26118	Not Sig	1	1	0.782155
ENST00000368873	ENSG00000143393	-0.488091	-2.60024	PI4KB	TRUE	TRUE	TRUE	TRUE	12	protein_coding	protein_coding	5298	Not Sig	1	1	0.712968
ENST00000484210	ENSG00000095951	-0.340847	-2.59807	HIVEP1	TRUE	TRUE	TRUE	TRUE	2	protein_coding	protein_coding	3096	Not Sig	1	1	0.789578
ENST00000560638	ENSG00000092439	-0.300749	-2.60165	TRPM7	TRUE	TRUE	TRUE	FALSE	10	protein_coding	protein_coding	54822	Not Sig	1	1	0.811831
ENST00000356413	ENSG00000089289	1.04284	2.61142	IGBP1	TRUE	TRUE	TRUE	TRUE	7	protein_coding	protein_coding	3476	Not Sig	1	1	2.06027
ENST00000342206	ENSG00000089289	-1.04284	-2.61142	IGBP1	TRUE	TRUE	TRUE	TRUE	6	protein_coding	protein_coding	3476	Not Sig	1	1	0.485372
ENST00000465499	ENSG00000136813	-0.260594	-2.59715	ECPAS	TRUE	FALSE	TRUE	FALSE	4	lncRNA	protein_coding	23392	Not Sig	1	1	0.834744
ENST00000377759	ENSG00000089006	0.289158	2.58765	SNX5	TRUE	TRUE	TRUE	TRUE	13	protein_coding	protein_coding	27131	Not Sig	1	1	1.22193
ENST00000520867	ENSG00000113742	-1.57841	-2.58874	CPEB4	TRUE	TRUE	TRUE	TRUE	8	protein_coding	protein_coding	80315	Not Sig	1	1	0.334851
ENST00000263980	ENSG00000090020	0.369697	2.59614	SLC9A1	TRUE	TRUE	TRUE	TRUE	12	protein_coding	protein_coding	6548	Not Sig	1	1	1.29208
ENST00000529372	ENSG00000185627	0.707751	2.58753	PSMD13	TRUE	TRUE	TRUE	TRUE	8	nonsense_mediated_decay	protein_coding	5719	Not Sig	1	1	1.63326
ENST00000494772	ENSG00000182957	0.734666	2.59024	SPATA13	TRUE	FALSE	TRUE	TRUE	2	protein_coding	protein_coding	221178	Not Sig	1	1	1.66401
ENST00000337018	ENSG00000064607	-0.401428	-2.58599	SUGP2	TRUE	TRUE	TRUE	TRUE	11	protein_coding	protein_coding	10147	Not Sig	1	1	0.757109
ENST00000554683	ENSG00000100528	-1.279	-2.58392	CNIH1	TRUE	TRUE	TRUE	TRUE	6	nonsense_mediated_decay	protein_coding	10175	Not Sig	1	1	0.412082
ENST00000392537	ENSG00000114867	0.393549	2.5793	EIF4G1	TRUE	TRUE	TRUE	TRUE	30	protein_coding	protein_coding	1981	Not Sig	1	1	1.31362
ENST00000503081	ENSG00000204628	1.06072	2.57888	RACK1	TRUE	FALSE	TRUE	TRUE	5	protein_coding	protein_coding	10399	Not Sig	1	1	2.08597
ENST00000495611	ENSG00000176248	0.277736	2.59155	ANAPC2	TRUE	FALSE	TRUE	FALSE	5	retained_intron	protein_coding	29882	Not Sig	1	1	1.21229
ENST00000465556	ENSG00000150403	-0.439477	-2.58374	TMCO3	TRUE	FALSE	TRUE	FALSE	2	lncRNA	protein_coding	55002	Not Sig	1	1	0.737402
ENST00000490204	ENSG00000184702	0.684169	2.58503	SEPT5	TRUE	FALSE	TRUE	FALSE	2	lncRNA	protein_coding	5413	Not Sig	1	1	1.60678
ENST00000654215	ENSG00000250320	0.359767	2.58021	AC113383.1	FALSE	FALSE	FALSE	FALSE	2	lncRNA	lncRNA		Not Sig	1	1	1.28322
ENST00000448507	ENSG00000132405	0.613536	2.58575	TBC1D14	TRUE	TRUE	TRUE	TRUE	14	protein_coding	protein_coding	57533	Not Sig	1	1	1.53
ENST00000379274	ENSG00000102780	-0.683174	-2.57885	DGKH	TRUE	TRUE	TRUE	TRUE	30	protein_coding	protein_coding	160851	Not Sig	1	1	0.622794
ENST00000493012	ENSG00000128805	-0.387653	-2.57352	ARHGAP22	TRUE	FALSE	TRUE	FALSE	3	lncRNA	protein_coding	58504	Not Sig	1	1	0.764372
ENST00000375614	ENSG00000204381	-0.680937	-2.57825	LAYN	TRUE	TRUE	TRUE	TRUE	7	protein_coding	protein_coding	143903	Not Sig	1	1	0.62376
ENST00000530026	ENSG00000149100	-0.745917	-2.5716	EIF3M	TRUE	FALSE	TRUE	FALSE	6	retained_intron	protein_coding	10480	Not Sig	1	1	0.596289
ENST00000640440	ENSG00000153187	0.381781	2.5674	HNRNPU	TRUE	TRUE	TRUE	FALSE	6	nonsense_mediated_decay	protein_coding	3192	Not Sig	1	1	1.30295
ENST00000356509	ENSG00000112312	-0.481713	-2.58703	GMNN	TRUE	TRUE	TRUE	TRUE	7	protein_coding	protein_coding	51053	Not Sig	1	1	0.716127
ENST00000230056	ENSG00000112312	0.481713	2.58703	GMNN	TRUE	TRUE	TRUE	TRUE	7	protein_coding	protein_coding	51053	Not Sig	1	1	1.3964
ENST00000424977	ENSG00000131236	-0.708772	-2.56995	CAP1	TRUE	FALSE	TRUE	TRUE	8	protein_coding	protein_coding	10487	Not Sig	1	1	0.611841
ENST00000542710	ENSG00000214517	0.372782	2.57847	PPME1	TRUE	FALSE	TRUE	FALSE	4	lncRNA	protein_coding	51400	Not Sig	1	1	1.29485
ENST00000330794	ENSG00000184584	0.4428	2.57189	TMEM173	TRUE	TRUE	TRUE	TRUE	8	protein_coding	protein_coding	340061	Not Sig	1	1	1.35924
ENST00000518913	ENSG00000168487	1.20019	2.56557	BMP1	TRUE	TRUE	TRUE	TRUE	16	nonsense_mediated_decay	protein_coding	649	Not Sig	1	1	2.2977
ENST00000561439	ENSG00000100664	-0.425188	-2.5652	EIF5	TRUE	FALSE	TRUE	FALSE	4	retained_intron	protein_coding	1983	Not Sig	1	1	0.744742
ENST00000395872	ENSG00000087494	0.432342	2.56889	PTHLH	TRUE	TRUE	TRUE	TRUE	5	protein_coding	protein_coding	5744	Not Sig	1	1	1.34942
ENST00000310442	ENSG00000174165	-0.268253	-2.58188	ZDHHC24	TRUE	TRUE	TRUE	TRUE	3	protein_coding	protein_coding	254359	Not Sig	1	1	0.830325
ENST00000534073	ENSG00000174165	0.268253	2.58188	ZDHHC24	TRUE	TRUE	TRUE	TRUE	5	nonsense_mediated_decay	protein_coding	254359	Not Sig	1	1	1.20435
ENST00000357303	ENSG00000178752	-0.587215	-2.56441	ERFE	TRUE	TRUE	TRUE	FALSE	2	protein_coding	protein_coding	151176	Not Sig	1	1	0.665627
ENST00000538492	ENSG00000197562	-0.709095	-2.5786	RAB40C	TRUE	TRUE	TRUE	TRUE	7	protein_coding	protein_coding	57799	Not Sig	1	1	0.611704
ENST00000248139	ENSG00000197562	0.709095	2.5786	RAB40C	TRUE	TRUE	TRUE	TRUE	6	protein_coding	protein_coding	57799	Not Sig	1	1	1.63478
ENST00000584397	ENSG00000141522	0.26854	2.56248	ARHGDIA	TRUE	FALSE	TRUE	FALSE	3	retained_intron	protein_coding	396	Not Sig	1	1	1.20459
ENST00000560514	ENSG00000140391	1.26247	2.56015	TSPAN3	TRUE	FALSE	TRUE	FALSE	2	retained_intron	protein_coding	10099	Not Sig	1	1	2.39906
ENST00000579984	ENSG00000172301	0.539412	2.56904	COPRS	TRUE	TRUE	TRUE	TRUE	3	nonsense_mediated_decay	protein_coding	55352	Not Sig	1	1	1.45338
ENST00000478117	ENSG00000142632	-0.32053	-2.57472	ARHGEF19	TRUE	FALSE	TRUE	FALSE	11	lncRNA	protein_coding	128272	Not Sig	1	1	0.800776
ENST00000270747	ENSG00000142632	0.32053	2.57472	ARHGEF19	TRUE	TRUE	TRUE	TRUE	16	protein_coding	protein_coding	128272	Not Sig	1	1	1.24879
ENST00000611957	ENSG00000167110	0.380549	2.55554	GOLGA2	TRUE	TRUE	TRUE	TRUE	26	protein_coding	protein_coding	2801	Not Sig	1	1	1.30184
ENST00000263574	ENSG00000084234	0.183573	2.56441	APLP2	TRUE	TRUE	TRUE	TRUE	18	protein_coding	protein_coding	334	Not Sig	1	1	1.13569
ENST00000488727	ENSG00000136280	0.771227	2.55911	CCM2	TRUE	TRUE	TRUE	TRUE	9	nonsense_mediated_decay	protein_coding	83605	Not Sig	1	1	1.70672
ENST00000473940	ENSG00000095794	-0.381761	-2.55061	CREM	TRUE	TRUE	TRUE	TRUE	4	protein_coding	protein_coding	1390	Not Sig	1	1	0.7675
ENST00000456849	ENSG00000198682	-0.373483	-2.55545	PAPSS2	TRUE	TRUE	TRUE	TRUE	13	protein_coding	protein_coding	9060	Not Sig	1	1	0.771917
ENST00000399817	ENSG00000185201	0.610843	2.56619	IFITM2	TRUE	TRUE	TRUE	TRUE	2	protein_coding	protein_coding	10581	Not Sig	1	1	1.52715
ENST00000616316	ENSG00000185201	-0.610843	-2.56619	IFITM2	TRUE	TRUE	TRUE	TRUE	2	protein_coding	protein_coding	10581	Not Sig	1	1	0.654814
ENST00000462901	ENSG00000163320	0.383676	2.55251	CGGBP1	TRUE	TRUE	TRUE	TRUE	4	protein_coding	protein_coding	8545	Not Sig	1	1	1.30466
ENST00000621029	ENSG00000012171	-1.30823	-2.54622	SEMA3B	TRUE	FALSE	TRUE	TRUE	7	protein_coding	protein_coding	7869	Not Sig	1	1	0.403816
ENST00000514808	ENSG00000159199	0.638774	2.56225	ATP5MC1	TRUE	TRUE	TRUE	TRUE	4	protein_coding	protein_coding	516	Not Sig	1	1	1.55701
ENST00000355938	ENSG00000159199	-0.638774	-2.56225	ATP5MC1	TRUE	TRUE	TRUE	TRUE	5	protein_coding	protein_coding	516	Not Sig	1	1	0.642259
ENST00000477205	ENSG00000148660	-0.665228	-2.56214	CAMK2G	TRUE	FALSE	TRUE	FALSE	2	lncRNA	protein_coding	818	Not Sig	1	1	0.630589
ENST00000351293	ENSG00000148660	0.665228	2.56214	CAMK2G	TRUE	TRUE	TRUE	TRUE	19	protein_coding	protein_coding	818	Not Sig	1	1	1.58582
ENST00000506367	ENSG00000118762	-0.500701	-2.54773	PKD2	TRUE	FALSE	TRUE	FALSE	3	retained_intron	protein_coding	5311	Not Sig	1	1	0.706763
ENST00000425807	ENSG00000105664	0.598334	2.55077	COMP	TRUE	TRUE	TRUE	TRUE	18	protein_coding	protein_coding	1311	Not Sig	1	1	1.51397
ENST00000295926	ENSG00000163660	0.242275	2.54083	CCNL1	TRUE	TRUE	TRUE	TRUE	11	protein_coding	protein_coding	57018	Not Sig	1	1	1.18286
ENST00000470511	ENSG00000067606	0.560458	2.54859	PRKCZ	TRUE	FALSE	TRUE	TRUE	6	protein_coding	protein_coding	5590	Not Sig	1	1	1.47474
ENST00000556580	ENSG00000129460	-0.893596	-2.55187	NGDN	TRUE	FALSE	TRUE	FALSE	4	retained_intron	protein_coding	25983	Not Sig	1	1	0.538271
ENST00000437809	ENSG00000116580	-0.334623	-2.54098	GON4L	TRUE	TRUE	TRUE	TRUE	32	protein_coding	protein_coding	54856	Not Sig	1	1	0.792991
ENST00000599459	ENSG00000130529	-0.835781	-2.54385	TRPM4	TRUE	FALSE	TRUE	FALSE	3	retained_intron	protein_coding	54795	Not Sig	1	0.00366063	0.56028
ENST00000567786	ENSG00000103187	-0.626563	-2.54548	COTL1	TRUE	TRUE	TRUE	FALSE	2	protein_coding	protein_coding	23406	Not Sig	1	1	0.647718
ENST00000343820	ENSG00000177426	0.288887	2.52992	TGIF1	TRUE	TRUE	TRUE	TRUE	3	protein_coding	protein_coding	7050	Not Sig	1	1	1.2217
ENST00000406622	ENSG00000100242	0.935776	2.52984	SUN2	TRUE	TRUE	TRUE	TRUE	19	protein_coding	protein_coding	25777	Not Sig	1	1	1.91292
ENST00000565193	ENSG00000140948	0.492227	2.53089	ZCCHC14	TRUE	FALSE	TRUE	FALSE	2	retained_intron	protein_coding	23174	Not Sig	1	1	1.40661
ENST00000432094	ENSG00000160336	0.805379	2.54051	ZNF761	TRUE	TRUE	TRUE	TRUE	5	protein_coding	protein_coding	388561	Not Sig	1	1	1.7476
ENST00000454407	ENSG00000160336	-0.805379	-2.54051	ZNF761	TRUE	TRUE	TRUE	TRUE	4	protein_coding	protein_coding	388561	Not Sig	1	1	0.572212
ENST00000405510	ENSG00000100242	-0.332638	-2.52758	SUN2	TRUE	TRUE	TRUE	TRUE	19	protein_coding	protein_coding	25777	Not Sig	1	1	0.794083
ENST00000584288	ENSG00000105221	-0.680329	-2.52261	AKT2	TRUE	TRUE	TRUE	TRUE	14	nonsense_mediated_decay	protein_coding	208	Not Sig	1	1	0.624023
ENST00000592623	ENSG00000115268	0.247843	2.52277	RPS15	TRUE	TRUE	TRUE	TRUE	3	protein_coding	protein_coding	6209	Not Sig	1	1	1.18743
ENST00000262139	ENSG00000070540	0.27366	2.51938	WIPI1	TRUE	TRUE	TRUE	TRUE	13	protein_coding	protein_coding	55062	Not Sig	1	1	1.20887
ENST00000628037	ENSG00000050628	-0.682135	-2.52671	PTGER3	TRUE	TRUE	TRUE	TRUE	3	protein_coding	protein_coding	5733	Not Sig	1	1	0.623242
ENST00000476544	ENSG00000144566	-0.416415	-2.52018	RAB5A	TRUE	FALSE	TRUE	FALSE	2	retained_intron	protein_coding	5868	Not Sig	1	1	0.749284
ENST00000274542	ENSG00000145860	-1.02458	-2.52214	RNF145	TRUE	TRUE	TRUE	TRUE	11	protein_coding	protein_coding	153830	Not Sig	1	1	0.491552
ENST00000346528	ENSG00000100461	0.432289	2.52974	RBM23	TRUE	TRUE	TRUE	TRUE	12	protein_coding	protein_coding	55147	Not Sig	1	1	1.34937
ENST00000399922	ENSG00000100461	-0.432289	-2.52974	RBM23	TRUE	TRUE	TRUE	TRUE	13	protein_coding	protein_coding	55147	Not Sig	1	1	0.741085
ENST00000368074	ENSG00000132716	-0.436533	-2.50737	DCAF8	TRUE	TRUE	TRUE	TRUE	14	protein_coding	protein_coding	50717	Not Sig	1	1	0.738908
ENST00000443236	ENSG00000160111	-0.498106	-2.50766	CPAMD8	TRUE	TRUE	TRUE	TRUE	42	protein_coding	protein_coding	27151	Not Sig	1	1	0.708036
ENST00000415922	ENSG00000181315	-0.732662	-2.5242	ZNF322	TRUE	TRUE	TRUE	TRUE	4	protein_coding	protein_coding	79692	Not Sig	1	1	0.601792
ENST00000456172	ENSG00000181315	0.732662	2.5242	ZNF322	TRUE	TRUE	TRUE	TRUE	3	protein_coding	protein_coding	79692	Not Sig	1	1	1.6617
ENST00000354216	ENSG00000198276	0.230609	2.51126	UCKL1	TRUE	TRUE	TRUE	TRUE	15	protein_coding	protein_coding	54963	Not Sig	1	1	1.17333
ENST00000587171	ENSG00000132475	0.840165	2.50679	H3F3B	TRUE	FALSE	TRUE	TRUE	3	protein_coding	protein_coding	3021	Not Sig	1	1	1.79025
ENST00000563197	ENSG00000169592	-0.218826	-2.51565	INO80E	TRUE	TRUE	TRUE	TRUE	7	protein_coding	protein_coding	283899	Not Sig	1	1	0.859264
ENST00000339174	ENSG00000165246	-0.43723	-2.515	NLGN4Y	TRUE	TRUE	TRUE	TRUE	6	protein_coding	protein_coding	22829	Not Sig	1	1	0.738551
ENST00000585266	ENSG00000007237	-0.341126	-2.50878	AC005747.1	TRUE	TRUE	TRUE	TRUE	14	protein_coding	protein_coding	8522	Not Sig	1	1	0.789425
ENST00000490667	ENSG00000160691	-0.763821	-2.50435	SHC1	TRUE	FALSE	TRUE	FALSE	2	lncRNA	protein_coding	6464	Not Sig	1	1	0.588935
ENST00000357242	ENSG00000133138	0.233126	2.52007	TBC1D8B	TRUE	TRUE	TRUE	TRUE	21	protein_coding	protein_coding	54885	Not Sig	1	1	1.17538
ENST00000481617	ENSG00000133138	-0.233126	-2.52007	TBC1D8B	TRUE	TRUE	TRUE	TRUE	7	protein_coding	protein_coding	54885	Not Sig	1	1	0.85079
ENST00000532933	ENSG00000175550	-0.318752	-2.5063	DRAP1	TRUE	TRUE	TRUE	TRUE	6	protein_coding	protein_coding	10589	Not Sig	1	1	0.801763
ENST00000557165	ENSG00000090061	0.327223	2.50923	CCNK	TRUE	FALSE	TRUE	FALSE	7	lncRNA	protein_coding	8812	Not Sig	1	1	1.2546
ENST00000424454	ENSG00000095787	0.840591	2.50024	WAC	TRUE	TRUE	TRUE	TRUE	10	nonsense_mediated_decay	protein_coding	51322	Not Sig	1	1	1.79078
ENST00000520626	ENSG00000168487	-0.48053	-2.49888	BMP1	TRUE	TRUE	TRUE	TRUE	20	nonsense_mediated_decay	protein_coding	649	Not Sig	1	1	0.716714
ENST00000368619	ENSG00000165752	-0.424846	-2.5048	STK32C	TRUE	TRUE	TRUE	TRUE	2	protein_coding	protein_coding	282974	Not Sig	1	1	0.744918
ENST00000425796	ENSG00000132879	-0.91471	-2.49586	FBXO44	TRUE	FALSE	TRUE	TRUE	5	protein_coding	protein_coding	93611	Not Sig	1	1	0.53045
ENST00000559805	ENSG00000138617	0.428716	2.50068	PARP16	TRUE	TRUE	TRUE	FALSE	4	nonsense_mediated_decay	protein_coding	54956	Not Sig	1	1	1.34603
ENST00000340192	ENSG00000012061	0.231413	2.49098	ERCC1	TRUE	TRUE	TRUE	TRUE	9	protein_coding	protein_coding	2067	Not Sig	1	1	1.17398
ENST00000306434	ENSG00000168906	0.190565	2.49368	MAT2A	TRUE	TRUE	TRUE	TRUE	9	protein_coding	protein_coding	4144	Not Sig	1	1	1.14121
ENST00000510056	ENSG00000015479	-0.895601	-2.49212	MATR3	TRUE	TRUE	TRUE	TRUE	14	protein_coding	protein_coding	9782	Not Sig	1	1	0.537523
ENST00000619204	ENSG00000183010	0.363413	2.49083	PYCR1	TRUE	TRUE	TRUE	TRUE	8	protein_coding	protein_coding	5831	Not Sig	1	1	1.28647
ENST00000368336	ENSG00000132676	0.275044	2.49125	DAP3	TRUE	TRUE	TRUE	TRUE	13	protein_coding	protein_coding	7818	Not Sig	1	1	1.21003
ENST00000317961	ENSG00000012817	-0.466637	-2.5034	KDM5D	TRUE	TRUE	TRUE	TRUE	27	protein_coding	protein_coding	8284	Not Sig	1	1	0.723649
ENST00000478891	ENSG00000012817	0.466637	2.5034	KDM5D	TRUE	FALSE	TRUE	FALSE	3	retained_intron	protein_coding	8284	Not Sig	1	1	1.38188
ENST00000478311	ENSG00000115211	-0.670032	-2.49323	EIF2B4	TRUE	FALSE	TRUE	FALSE	2	retained_intron	protein_coding	8890	Not Sig	1	1	0.628493
ENST00000290216	ENSG00000141295	0.45207	2.50267	SCRN2	TRUE	TRUE	TRUE	TRUE	8	protein_coding	protein_coding	90507	Not Sig	1	1	1.368
ENST00000407215	ENSG00000141295	-0.45207	-2.50267	SCRN2	TRUE	TRUE	TRUE	TRUE	7	protein_coding	protein_coding	90507	Not Sig	1	1	0.730993
ENST00000249396	ENSG00000068903	-0.509744	-2.49433	SIRT2	TRUE	TRUE	TRUE	TRUE	16	protein_coding	protein_coding	22933	Not Sig	1	0.000213666	0.702347
ENST00000356415	ENSG00000116473	-0.528964	-2.49038	RAP1A	TRUE	TRUE	TRUE	TRUE	8	protein_coding	protein_coding	5906	Not Sig	1	1	0.693052
ENST00000323523	ENSG00000181458	0.229229	2.49018	TMEM45A	TRUE	TRUE	TRUE	TRUE	6	protein_coding	protein_coding	55076	Not Sig	1	1	1.17221
ENST00000569251	ENSG00000140497	-0.440286	-2.49239	SCAMP2	TRUE	FALSE	TRUE	FALSE	6	retained_intron	protein_coding	10066	Not Sig	1	1	0.736989
ENST00000652231	ENSG00000118046	-0.219884	-2.48178	STK11	TRUE	TRUE	TRUE	TRUE	9	protein_coding	protein_coding	6794	Not Sig	1	1	0.858635
ENST00000431946	ENSG00000135596	0.536405	2.48286	MICAL1	TRUE	FALSE	TRUE	TRUE	6	protein_coding	protein_coding	64780	Not Sig	1	1	1.45035
ENST00000402789	ENSG00000110066	0.49585	2.47825	KMT5B	TRUE	TRUE	TRUE	TRUE	11	protein_coding	protein_coding	51111	Not Sig	1	1	1.41015
ENST00000564525	ENSG00000169217	-0.753896	-2.48663	CD2BP2	TRUE	FALSE	TRUE	FALSE	3	retained_intron	protein_coding	10421	Not Sig	1	1	0.593
ENST00000551248	ENSG00000135407	-0.382817	-2.47875	AVIL	TRUE	FALSE	TRUE	FALSE	3	retained_intron	protein_coding	10677	Not Sig	1	1	0.766939
ENST00000368349	ENSG00000160753	-0.336718	-2.47845	RUSC1	TRUE	TRUE	TRUE	TRUE	9	protein_coding	protein_coding	23623	Not Sig	1	1	0.791841
ENST00000299886	ENSG00000166685	-0.765601	-2.49088	COG1	TRUE	TRUE	TRUE	TRUE	14	protein_coding	protein_coding	9382	Not Sig	1	1	0.588208
ENST00000580271	ENSG00000166685	0.765601	2.49088	COG1	TRUE	FALSE	TRUE	FALSE	3	retained_intron	protein_coding	9382	Not Sig	1	1	1.70008
ENST00000552516	ENSG00000106799	0.620799	2.47597	TGFBR1	TRUE	TRUE	TRUE	TRUE	9	protein_coding	protein_coding	7046	Not Sig	1	1	1.53773
ENST00000624495	ENSG00000164404	0.616435	2.47877	GDF9	TRUE	TRUE	TRUE	TRUE	4	protein_coding	protein_coding	2661	Not Sig	1	1	1.53308
ENST00000465056	ENSG00000175110	1.29147	2.47945	MRPS22	TRUE	TRUE	TRUE	FALSE	8	protein_coding	protein_coding	56945	Not Sig	1	1	2.44777
ENST00000465829	ENSG00000170667	0.668618	2.47733	RASA4B	TRUE	TRUE	TRUE	TRUE	21	protein_coding	protein_coding	100271927	Not Sig	1	0.00197084	1.58955
ENST00000439640	ENSG00000088832	-0.29737	-2.47193	FKBP1A	TRUE	TRUE	TRUE	TRUE	4	protein_coding	protein_coding	2280	Not Sig	1	1	0.813734
ENST00000448100	ENSG00000197114	0.451204	2.46971	ZGPAT	TRUE	TRUE	TRUE	TRUE	7	protein_coding	protein_coding	84619	Not Sig	1	1	1.36718
ENST00000379270	ENSG00000130066	0.235948	2.4678	SAT1	TRUE	TRUE	TRUE	TRUE	6	protein_coding	protein_coding	6303	Not Sig	1	1	1.17768
ENST00000295238	ENSG00000082258	0.299525	2.47581	CCNT2	TRUE	TRUE	TRUE	TRUE	10	protein_coding	protein_coding	905	Not Sig	1	0.00191663	1.23074
ENST00000345496	ENSG00000184787	-0.201785	-2.47522	UBE2G2	TRUE	TRUE	TRUE	TRUE	6	protein_coding	protein_coding	7327	Not Sig	1	1	0.869474
ENST00000398782	ENSG00000125844	0.801137	2.46597	RRBP1	TRUE	FALSE	TRUE	TRUE	2	protein_coding	protein_coding	6238	Not Sig	1	1	1.74247
ENST00000537164	ENSG00000061936	0.361797	2.46375	SFSWAP	TRUE	FALSE	TRUE	FALSE	6	protein_coding	protein_coding	6433	Not Sig	1	1	1.28503
ENST00000393958	ENSG00000173599	-0.557182	-2.46271	PC	TRUE	TRUE	TRUE	TRUE	22	protein_coding	protein_coding	5091	Not Sig	1	1	0.679629
ENST00000406053	ENSG00000115239	0.233557	2.46678	ASB3	TRUE	TRUE	TRUE	FALSE	10	protein_coding	protein_coding	51130	Not Sig	1	1	1.17573
ENST00000351677	ENSG00000179295	0.279968	2.46835	PTPN11	TRUE	TRUE	TRUE	TRUE	16	protein_coding	protein_coding	5781	Not Sig	1	0.00237643	1.21417
ENST00000547394	ENSG00000257923	1.60013	2.45775	CUX1	TRUE	TRUE	TRUE	TRUE	22	protein_coding	protein_coding	1523	Not Sig	1	1	3.03171
ENST00000640583	ENSG00000042429	-1.46285	-2.45432	MED17	TRUE	FALSE	TRUE	FALSE	12	retained_intron	protein_coding	9440	Not Sig	1	1	0.362777
ENST00000611607	ENSG00000128609	-0.449055	-2.45726	NDUFA5	TRUE	TRUE	TRUE	TRUE	4	protein_coding	protein_coding	4698	Not Sig	1	1	0.732522
ENST00000518214	ENSG00000175048	-1.00569	-2.45635	ZDHHC14	TRUE	TRUE	TRUE	FALSE	8	nonsense_mediated_decay	protein_coding	79683	Not Sig	1	1	0.498033
ENST00000558843	ENSG00000166200	-0.416765	-2.45729	COPS2	TRUE	FALSE	TRUE	TRUE	8	protein_coding	protein_coding	9318	Not Sig	1	1	0.749103
ENST00000409913	ENSG00000180398	-0.274822	-2.45887	MCFD2	TRUE	TRUE	TRUE	TRUE	3	protein_coding	protein_coding	90411	Not Sig	1	1	0.826552
ENST00000367998	ENSG00000158850	-0.401534	-2.45162	B4GALT3	TRUE	TRUE	TRUE	TRUE	8	protein_coding	protein_coding	8703	Not Sig	1	1	0.757053
ENST00000636337	ENSG00000197694	-0.628233	-2.44996	SPTAN1	TRUE	FALSE	TRUE	TRUE	2	protein_coding	protein_coding	6709	Not Sig	1	1	0.646968
ENST00000276440	ENSG00000147459	0.27397	2.45786	DOCK5	TRUE	TRUE	TRUE	TRUE	52	protein_coding	protein_coding	80005	Not Sig	1	1	1.20913
ENST00000396819	ENSG00000090006	0.245456	2.44511	LTBP4	TRUE	TRUE	TRUE	TRUE	30	protein_coding	protein_coding	8425	Not Sig	1	1	1.18547
ENST00000328257	ENSG00000214517	-0.306099	-2.45589	PPME1	TRUE	TRUE	TRUE	TRUE	14	protein_coding	protein_coding	51400	Not Sig	1	1	0.808826
ENST00000551002	ENSG00000063046	-0.574628	-2.44589	EIF4B	TRUE	FALSE	TRUE	TRUE	5	protein_coding	protein_coding	1975	Not Sig	1	1	0.67146
ENST00000428216	ENSG00000088888	0.61518	2.45987	MAVS	TRUE	TRUE	TRUE	TRUE	7	protein_coding	protein_coding	57506	Not Sig	1	1	1.53175
ENST00000416600	ENSG00000088888	-0.61518	-2.45987	MAVS	TRUE	TRUE	TRUE	TRUE	6	protein_coding	protein_coding	57506	Not Sig	1	1	0.652849
ENST00000628579	ENSG00000143183	0.716236	2.4453	TMCO1	TRUE	FALSE	TRUE	TRUE	4	protein_coding	protein_coding	54499	Not Sig	1	1	1.64289
ENST00000579226	ENSG00000101608	-0.833786	-2.45077	MYL12A	TRUE	TRUE	TRUE	TRUE	4	protein_coding	protein_coding	10627	Not Sig	1	1	0.561055
ENST00000438213	ENSG00000117984	0.757726	2.44103	CTSD	TRUE	FALSE	TRUE	TRUE	6	protein_coding	protein_coding	1509	Not Sig	1	1	1.69082
ENST00000417410	ENSG00000176209	0.28125	2.44606	SMIM19	TRUE	TRUE	TRUE	TRUE	4	protein_coding	protein_coding	114926	Not Sig	1	1	1.21525
ENST00000474318	ENSG00000169905	-0.273474	-2.4389	TOR1AIP2	TRUE	FALSE	TRUE	FALSE	2	lncRNA	protein_coding	163590	Not Sig	1	1	0.827325
ENST00000263150	ENSG00000047056	1.14815	2.44464	WDR37	TRUE	TRUE	TRUE	TRUE	14	protein_coding	protein_coding	22884	Not Sig	1	1	2.2163
ENST00000353999	ENSG00000106682	-0.175685	-2.44064	EIF4H	TRUE	TRUE	TRUE	TRUE	6	protein_coding	protein_coding	7458	Not Sig	1	0.00470408	0.885347
ENST00000583958	ENSG00000108510	-0.507923	-2.44598	MED13	TRUE	TRUE	TRUE	FALSE	3	protein_coding	protein_coding	9969	Not Sig	1	1	0.703234
ENST00000397786	ENSG00000108510	0.507923	2.44598	MED13	TRUE	TRUE	TRUE	TRUE	30	protein_coding	protein_coding	9969	Not Sig	1	1	1.422
ENST00000645589	ENSG00000215301	-0.936818	-2.42803	DDX3X	TRUE	TRUE	TRUE	TRUE	17	nonsense_mediated_decay	protein_coding	1654	Not Sig	1	1	0.522384
ENST00000278823	ENSG00000149480	-0.196857	-2.43943	MTA2	TRUE	TRUE	TRUE	TRUE	18	protein_coding	protein_coding	9219	Not Sig	1	1	0.872449
ENST00000251241	ENSG00000108406	-0.330125	-2.44284	DHX40	TRUE	TRUE	TRUE	TRUE	18	protein_coding	protein_coding	79665	Not Sig	1	1	0.795468
ENST00000580218	ENSG00000108406	0.330125	2.44284	DHX40	TRUE	TRUE	TRUE	TRUE	5	nonsense_mediated_decay	protein_coding	79665	Not Sig	1	1	1.25712
ENST00000578570	ENSG00000087191	-0.76654	-2.42995	PSMC5	TRUE	FALSE	TRUE	FALSE	12	retained_intron	protein_coding	5705	Not Sig	1	1	0.587826
ENST00000297488	ENSG00000129422	0.42833	2.4328	MTUS1	TRUE	TRUE	TRUE	TRUE	10	protein_coding	protein_coding	57509	Not Sig	1	1	1.34568
ENST00000611155	ENSG00000100219	0.261917	2.42625	XBP1	TRUE	TRUE	TRUE	TRUE	6	protein_coding	protein_coding	7494	Not Sig	1	1	1.19907
ENST00000275364	ENSG00000146535	0.555271	2.4383	GNA12	TRUE	TRUE	TRUE	TRUE	4	protein_coding	protein_coding	2768	Not Sig	1	1	1.46944
ENST00000491117	ENSG00000146535	-0.555271	-2.4383	GNA12	TRUE	FALSE	TRUE	FALSE	3	lncRNA	protein_coding	2768	Not Sig	1	1	0.680529
ENST00000341355	ENSG00000127314	-0.544719	-2.42167	RAP1B	TRUE	TRUE	TRUE	TRUE	7	protein_coding	protein_coding	5908	Not Sig	1	1	0.685525
ENST00000353555	ENSG00000172270	-0.21649	-2.42775	BSG	TRUE	TRUE	TRUE	TRUE	8	protein_coding	protein_coding	682	Not Sig	1	0.00616545	0.860657
ENST00000418997	ENSG00000164924	-0.715852	-2.42087	YWHAZ	TRUE	FALSE	TRUE	TRUE	2	protein_coding	protein_coding	7534	Not Sig	1	1	0.608846
ENST00000341697	ENSG00000143434	-0.392524	-2.43545	SEMA6C	TRUE	TRUE	TRUE	TRUE	19	protein_coding	protein_coding	10500	Not Sig	1	1	0.761796
ENST00000368914	ENSG00000143434	0.392524	2.43545	SEMA6C	TRUE	TRUE	TRUE	TRUE	19	protein_coding	protein_coding	10500	Not Sig	1	1	1.31269
ENST00000523636	ENSG00000070756	-0.300744	-2.41886	PABPC1	TRUE	TRUE	TRUE	FALSE	7	nonsense_mediated_decay	protein_coding	26986	Not Sig	1	1	0.811833
ENST00000228140	ENSG00000110700	0.348499	2.42095	RPS13	TRUE	TRUE	TRUE	TRUE	6	protein_coding	protein_coding	6207	Not Sig	1	1	1.27323
ENST00000307533	ENSG00000170846	-0.325647	-2.42561	AC093323.1	TRUE	TRUE	TRUE	TRUE	2	nonsense_mediated_decay	protein_coding		Not Sig	1	1	0.79794
ENST00000617501	ENSG00000171606	-0.367266	-2.41906	ZNF274	TRUE	TRUE	TRUE	TRUE	8	protein_coding	protein_coding	10782	Not Sig	1	2.19126e-05	0.77525
ENST00000447814	ENSG00000144026	0.335477	2.42218	ZNF514	TRUE	FALSE	TRUE	TRUE	3	protein_coding	protein_coding	84874	Not Sig	1	1	1.26179
ENST00000577749	ENSG00000101752	-0.647675	-2.42489	MIB1	TRUE	FALSE	TRUE	FALSE	6	lncRNA	protein_coding	57534	Not Sig	1	1	0.638308
ENST00000278856	ENSG00000133316	0.594183	2.42157	WDR74	TRUE	TRUE	TRUE	TRUE	11	protein_coding	protein_coding	54663	Not Sig	1	1	1.50962
ENST00000507679	ENSG00000130396	0.705021	2.41349	AFDN	TRUE	FALSE	TRUE	FALSE	6	lncRNA	protein_coding	4301	Not Sig	1	1	1.63017
ENST00000544052	ENSG00000092108	-0.32101	-2.42341	SCFD1	TRUE	TRUE	TRUE	TRUE	24	protein_coding	protein_coding	23256	Not Sig	1	1	0.800509
ENST00000599561	ENSG00000142534	0.39285	2.41537	RPS11	TRUE	TRUE	TRUE	TRUE	5	protein_coding	protein_coding	6205	Not Sig	1	1	1.31298
ENST00000538026	ENSG00000113140	1.35611	2.41594	SPARC	TRUE	FALSE	TRUE	TRUE	5	protein_coding	protein_coding	6678	Not Sig	1	1	2.55993
ENST00000460020	ENSG00000141959	-0.657848	-2.41417	PFKL	TRUE	FALSE	TRUE	FALSE	6	retained_intron	protein_coding	5211	Not Sig	1	1	0.633823
ENST00000648991	ENSG00000229807	0.614779	2.41365	XIST	FALSE	FALSE	FALSE	FALSE	5	lncRNA	lncRNA		Not Sig	1	0.000112899	1.53132
ENST00000400788	ENSG00000215712	0.475631	2.42499	TMEM242	TRUE	TRUE	TRUE	TRUE	4	protein_coding	protein_coding	729515	Not Sig	1	1	1.39053
ENST00000367144	ENSG00000215712	-0.475631	-2.42499	TMEM242	TRUE	TRUE	TRUE	TRUE	3	protein_coding	protein_coding	729515	Not Sig	1	1	0.719152
ENST00000425653	ENSG00000226950	-0.489864	-2.4137	DANCR	FALSE	FALSE	FALSE	FALSE	2	retained_intron	lncRNA	57291	Not Sig	1	1	0.712092
ENST00000511783	ENSG00000104723	-0.491079	-2.41046	TUSC3	TRUE	TRUE	TRUE	FALSE	10	protein_coding	protein_coding	7991	Not Sig	1	1	0.711493
ENST00000495776	ENSG00000117859	0.457327	2.41347	OSBPL9	TRUE	TRUE	TRUE	FALSE	23	nonsense_mediated_decay	protein_coding	114883	Not Sig	1	1	1.373
ENST00000422940	ENSG00000196083	-1.07661	-2.4155	IL1RAP	TRUE	TRUE	TRUE	TRUE	8	protein_coding	protein_coding	3556	Not Sig	1	1	0.474142
ENST00000367067	ENSG00000196352	0.76121	2.40561	CD55	TRUE	TRUE	TRUE	TRUE	10	protein_coding	protein_coding	1604	Not Sig	1	1	1.69491
ENST00000478336	ENSG00000143761	0.593479	2.40667	ARF1	TRUE	FALSE	TRUE	FALSE	5	lncRNA	protein_coding	375	Not Sig	1	1	1.50888
ENST00000290231	ENSG00000124160	-0.334498	-2.41969	NCOA5	TRUE	TRUE	TRUE	TRUE	8	protein_coding	protein_coding	57727	Not Sig	1	1	0.79306
ENST00000372291	ENSG00000124160	0.334498	2.41969	NCOA5	TRUE	FALSE	TRUE	TRUE	4	protein_coding	protein_coding	57727	Not Sig	1	1	1.26094
ENST00000667157	ENSG00000075711	0.631336	2.40278	DLG1	TRUE	TRUE	TRUE	TRUE	25	protein_coding	protein_coding	1739	Not Sig	1	1	1.549
ENST00000515620	ENSG00000080822	-0.315024	-2.40573	CLDND1	TRUE	FALSE	TRUE	TRUE	5	protein_coding	protein_coding	56650	Not Sig	1	1	0.803838
ENST00000317968	ENSG00000163110	0.24429	2.40612	PDLIM5	TRUE	TRUE	TRUE	TRUE	13	protein_coding	protein_coding	10611	Not Sig	1	1	1.18451
ENST00000409821	ENSG00000135968	-0.406555	-2.40989	GCC2	TRUE	FALSE	TRUE	TRUE	6	protein_coding	protein_coding	9648	Not Sig	1	1	0.754422
ENST00000569649	ENSG00000178573	0.507848	2.41188	MAF	TRUE	TRUE	TRUE	FALSE	2	protein_coding	protein_coding	4094	Not Sig	1	1	1.42193
ENST00000337537	ENSG00000154001	0.437595	2.40842	PPP2R5E	TRUE	TRUE	TRUE	TRUE	14	protein_coding	protein_coding	5529	Not Sig	1	1	1.35435
ENST00000502534	ENSG00000109475	0.94752	2.40795	RPL34	TRUE	TRUE	TRUE	TRUE	6	protein_coding	protein_coding	6164	Not Sig	1	1	1.92855
ENST00000175506	ENSG00000070669	0.44298	2.39998	ASNS	TRUE	TRUE	TRUE	TRUE	14	protein_coding	protein_coding	440	Not Sig	1	1	1.35941
ENST00000379279	ENSG00000089063	0.322549	2.40053	TMEM230	TRUE	TRUE	TRUE	TRUE	4	protein_coding	protein_coding	29058	Not Sig	1	1	1.25054
ENST00000484282	ENSG00000083097	0.48083	2.40562	DOP1A	TRUE	FALSE	TRUE	FALSE	21	lncRNA	protein_coding	23033	Not Sig	1	0.000355853	1.39555
ENST00000670741	ENSG00000124193	0.472503	2.40125	SRSF6	TRUE	TRUE	TRUE	TRUE	6	protein_coding	protein_coding	6431	Not Sig	1	1	1.38751
ENST00000427500	ENSG00000177628	-0.71146	-2.40027	GBA	TRUE	TRUE	TRUE	TRUE	10	protein_coding	protein_coding	2629	Not Sig	1	1	0.610702
ENST00000336592	ENSG00000158290	0.264452	2.40876	CUL4B	TRUE	TRUE	TRUE	TRUE	21	protein_coding	protein_coding	8450	Not Sig	1	1	1.20118
ENST00000371322	ENSG00000158290	-0.264452	-2.40876	CUL4B	TRUE	TRUE	TRUE	TRUE	20	protein_coding	protein_coding	8450	Not Sig	1	1	0.832515
ENST00000520077	ENSG00000104765	0.851973	2.39958	BNIP3L	TRUE	TRUE	TRUE	TRUE	4	nonsense_mediated_decay	protein_coding	665	Not Sig	1	1	1.80497
ENST00000511833	ENSG00000182903	-0.588827	-2.40151	ZNF721	TRUE	TRUE	TRUE	TRUE	3	protein_coding	protein_coding	170960	Not Sig	1	1	0.664883
ENST00000454323	ENSG00000036257	-0.419028	-2.39705	CUL3	TRUE	TRUE	TRUE	FALSE	3	nonsense_mediated_decay	protein_coding	8452	Not Sig	1	1	0.747929
ENST00000471318	ENSG00000155755	0.895619	2.3976	TMEM237	TRUE	FALSE	TRUE	FALSE	4	lncRNA	protein_coding	65062	Not Sig	1	1	1.86041
ENST00000464679	ENSG00000163660	-0.46611	-2.3871	CCNL1	TRUE	FALSE	TRUE	FALSE	5	retained_intron	protein_coding	57018	Not Sig	1	1	0.723914
ENST00000355857	ENSG00000155368	0.187107	2.39195	DBI	TRUE	TRUE	TRUE	TRUE	4	protein_coding	protein_coding	1622	Not Sig	1	1	1.13848
ENST00000491515	ENSG00000168389	0.573716	2.38797	MFSD2A	TRUE	FALSE	TRUE	FALSE	6	lncRNA	protein_coding	84879	Not Sig	1	1	1.48835
ENST00000585479	ENSG00000105355	0.358647	2.39103	PLIN3	TRUE	TRUE	TRUE	TRUE	8	protein_coding	protein_coding	10226	Not Sig	1	1	1.28222
ENST00000462569	ENSG00000184787	0.221972	2.39386	UBE2G2	TRUE	FALSE	TRUE	FALSE	4	retained_intron	protein_coding	7327	Not Sig	1	1	1.16633
ENST00000471290	ENSG00000100316	-0.497249	-2.38624	RPL3	TRUE	FALSE	TRUE	FALSE	3	lncRNA	protein_coding	6122	Not Sig	1	1	0.708456
ENST00000461519	ENSG00000003137	-0.490301	-2.39065	CYP26B1	TRUE	FALSE	TRUE	TRUE	2	protein_coding	protein_coding	56603	Not Sig	1	1	0.711876
ENST00000534413	ENSG00000154175	0.736056	2.38375	ABI3BP	TRUE	FALSE	TRUE	FALSE	7	protein_coding	protein_coding	25890	Not Sig	1	0.00329882	1.66562
ENST00000428192	ENSG00000167770	0.385373	2.38773	OTUB1	TRUE	TRUE	TRUE	TRUE	8	protein_coding	protein_coding	55611	Not Sig	1	1	1.3062
ENST00000546360	ENSG00000070540	-0.567798	-2.38493	WIPI1	TRUE	TRUE	TRUE	TRUE	12	protein_coding	protein_coding	55062	Not Sig	1	1	0.674646
ENST00000372984	ENSG00000174574	0.50161	2.39089	AKIRIN1	TRUE	TRUE	TRUE	TRUE	4	protein_coding	protein_coding	79647	Not Sig	1	1	1.41579
ENST00000271526	ENSG00000143294	0.28784	2.3872	PRCC	TRUE	TRUE	TRUE	TRUE	7	protein_coding	protein_coding	5546	Not Sig	1	1	1.22081
ENST00000223136	ENSG00000214253	-0.173986	-2.39003	FIS1	TRUE	TRUE	TRUE	TRUE	5	protein_coding	protein_coding	51024	Not Sig	1	1	0.88639
ENST00000356917	ENSG00000095794	-0.371714	-2.3802	CREM	TRUE	TRUE	TRUE	TRUE	3	protein_coding	protein_coding	1390	Not Sig	1	1	0.772864
ENST00000393179	ENSG00000139323	0.345083	2.38564	POC1B	TRUE	TRUE	TRUE	TRUE	10	protein_coding	protein_coding	282809	Not Sig	1	1	1.27022
ENST00000519835	ENSG00000113742	0.932109	2.38063	CPEB4	TRUE	TRUE	TRUE	TRUE	7	protein_coding	protein_coding	80315	Not Sig	1	1	1.90806
ENST00000550023	ENSG00000111615	0.41219	2.38308	KRR1	TRUE	FALSE	TRUE	FALSE	4	retained_intron	protein_coding	11103	Not Sig	1	1	1.3307
ENST00000251527	ENSG00000117868	-0.433575	-2.38289	ESYT2	TRUE	TRUE	TRUE	TRUE	22	protein_coding	protein_coding	57488	Not Sig	1	1	0.740425
ENST00000391627	ENSG00000100364	-0.777065	-2.38634	KIAA0930	TRUE	TRUE	TRUE	TRUE	10	protein_coding	protein_coding	23313	Not Sig	1	1	0.583553
ENST00000247655	ENSG00000127184	-0.17038	-2.39098	COX7C	TRUE	TRUE	TRUE	TRUE	3	protein_coding	protein_coding	1350	Not Sig	1	1	0.888608
ENST00000511472	ENSG00000127184	0.17038	2.39098	COX7C	TRUE	FALSE	TRUE	FALSE	3	lncRNA	protein_coding	1350	Not Sig	1	1	1.12536
ENST00000264670	ENSG00000037474	-0.212952	-2.37768	NSUN2	TRUE	TRUE	TRUE	TRUE	19	protein_coding	protein_coding	54888	Not Sig	1	1	0.86277
ENST00000456097	ENSG00000079819	0.405905	2.37151	EPB41L2	TRUE	FALSE	TRUE	FALSE	7	protein_coding	protein_coding	2037	Not Sig	1	1	1.32492
ENST00000470052	ENSG00000120008	-0.266997	-2.38035	WDR11	TRUE	FALSE	TRUE	FALSE	2	lncRNA	protein_coding	55717	Not Sig	1	1	0.831047
ENST00000366649	ENSG00000143633	0.638003	2.38581	C1orf131	TRUE	TRUE	TRUE	TRUE	7	protein_coding	protein_coding	128061	Not Sig	1	1	1.55617
ENST00000366651	ENSG00000143633	-0.638003	-2.38581	C1orf131	TRUE	TRUE	TRUE	TRUE	7	protein_coding	protein_coding	128061	Not Sig	1	1	0.642602
ENST00000358965	ENSG00000137497	-0.59817	-2.37155	NUMA1	TRUE	TRUE	TRUE	TRUE	27	protein_coding	protein_coding	4926	Not Sig	1	1	0.660592
ENST00000297354	ENSG00000164764	0.681147	2.38462	SBSPON	TRUE	TRUE	TRUE	TRUE	5	protein_coding	protein_coding	157869	Not Sig	1	1	1.60341
ENST00000519697	ENSG00000164764	-0.681147	-2.38462	SBSPON	TRUE	FALSE	TRUE	FALSE	5	lncRNA	protein_coding	157869	Not Sig	1	1	0.623669
ENST00000496756	ENSG00000092621	-0.69422	-2.37022	PHGDH	TRUE	FALSE	TRUE	FALSE	3	retained_intron	protein_coding	26227	Not Sig	1	1	0.618043
ENST00000602978	ENSG00000136813	0.22691	2.37468	ECPAS	TRUE	FALSE	TRUE	TRUE	5	protein_coding	protein_coding	23392	Not Sig	1	1	1.17033
ENST00000348657	ENSG00000100227	0.236322	2.37392	POLDIP3	TRUE	TRUE	TRUE	TRUE	8	protein_coding	protein_coding	84271	Not Sig	1	1	1.17799
ENST00000551835	ENSG00000178498	-0.444979	-2.36904	DTX3	TRUE	FALSE	TRUE	TRUE	5	protein_coding	protein_coding	196403	Not Sig	1	1	0.734595
ENST00000526258	ENSG00000173120	0.298063	2.37034	KDM2A	TRUE	FALSE	TRUE	FALSE	16	lncRNA	protein_coding	22992	Not Sig	1	1	1.22949
ENST00000496634	ENSG00000255508	-0.490732	-2.38149	AP002990.1	TRUE	TRUE	TRUE	TRUE	17	nonsense_mediated_decay	protein_coding		Not Sig	1	1	0.711664
ENST00000526409	ENSG00000255508	0.490732	2.38149	AP002990.1	TRUE	FALSE	TRUE	FALSE	13	retained_intron	protein_coding		Not Sig	1	1	1.40516
ENST00000529128	ENSG00000166250	-0.423392	-2.37527	CLMP	TRUE	FALSE	TRUE	FALSE	4	retained_intron	protein_coding	79827	Not Sig	1	1	0.745669
ENST00000604031	ENSG00000124006	-0.501184	-2.36906	OBSL1	TRUE	TRUE	TRUE	FALSE	5	protein_coding	protein_coding	23363	Not Sig	1	1	0.706527
ENST00000595112	ENSG00000088247	-0.447271	-2.36809	KHSRP	TRUE	FALSE	TRUE	FALSE	9	retained_intron	protein_coding	8570	Not Sig	1	1	0.733429
ENST00000496387	ENSG00000173660	0.259655	2.37891	UQCRH	TRUE	TRUE	TRUE	TRUE	5	nonsense_mediated_decay	protein_coding	7388	Not Sig	1	1	1.19719
ENST00000311672	ENSG00000173660	-0.259655	-2.37891	UQCRH	TRUE	TRUE	TRUE	TRUE	4	protein_coding	protein_coding	7388	Not Sig	1	1	0.835288
ENST00000527791	ENSG00000118181	0.250564	2.36827	RPS25	TRUE	TRUE	TRUE	TRUE	5	nonsense_mediated_decay	protein_coding	6230	Not Sig	1	1	1.18967
ENST00000349213	ENSG00000054267	0.411958	2.36403	ARID4B	TRUE	TRUE	TRUE	TRUE	23	protein_coding	protein_coding	51742	Not Sig	1	1	1.33049
ENST00000483631	ENSG00000100099	0.894317	2.36835	HPS4	TRUE	FALSE	TRUE	FALSE	3	lncRNA	protein_coding	89781	Not Sig	1	1	1.85873
ENST00000261497	ENSG00000124422	-0.299563	-2.36715	USP22	TRUE	TRUE	TRUE	TRUE	13	protein_coding	protein_coding	23326	Not Sig	1	1	0.812498
ENST00000309558	ENSG00000173705	-0.588392	-2.3752	SUSD5	TRUE	TRUE	TRUE	TRUE	5	protein_coding	protein_coding	26032	Not Sig	1	1	0.665084
ENST00000412539	ENSG00000173705	0.588392	2.3752	SUSD5	TRUE	FALSE	TRUE	FALSE	4	protein_coding	protein_coding	26032	Not Sig	1	1	1.50357
ENST00000494028	ENSG00000011021	0.374123	2.37441	CLCN6	TRUE	FALSE	TRUE	FALSE	4	lncRNA	protein_coding	1185	Not Sig	1	1	1.29605
ENST00000346436	ENSG00000011021	-0.374123	-2.37441	CLCN6	TRUE	TRUE	TRUE	TRUE	23	protein_coding	protein_coding	1185	Not Sig	1	1	0.771574
ENST00000465727	ENSG00000078808	0.344379	2.36258	SDF4	TRUE	TRUE	TRUE	TRUE	7	nonsense_mediated_decay	protein_coding	51150	Not Sig	1	1	1.2696
ENST00000526416	ENSG00000178209	-0.544162	-2.35812	PLEC	TRUE	FALSE	TRUE	TRUE	7	protein_coding	protein_coding	5339	Not Sig	1	1	0.68579
ENST00000591462	ENSG00000130175	0.201244	2.3584	PRKCSH	TRUE	TRUE	TRUE	TRUE	19	protein_coding	protein_coding	5589	Not Sig	1	1	1.14969
ENST00000325680	ENSG00000119596	-0.29741	-2.355	YLPM1	TRUE	TRUE	TRUE	TRUE	21	protein_coding	protein_coding	56252	Not Sig	1	1	0.813712
ENST00000477437	ENSG00000159445	-0.370721	-2.35744	THEM4	TRUE	FALSE	TRUE	FALSE	3	lncRNA	protein_coding	117145	Not Sig	1	1	0.773396
ENST00000519980	ENSG00000123908	-0.668435	-2.35463	AGO2	TRUE	TRUE	TRUE	TRUE	18	protein_coding	protein_coding	27161	Not Sig	1	1	0.629189
ENST00000534279	ENSG00000160710	0.647941	2.35062	ADAR	TRUE	FALSE	TRUE	FALSE	2	retained_intron	protein_coding	103	Not Sig	1	1	1.56693
ENST00000566130	ENSG00000149925	-0.403737	-2.35178	ALDOA	TRUE	FALSE	TRUE	FALSE	4	retained_intron	protein_coding	226	Not Sig	1	1	0.755898
ENST00000391770	ENSG00000179820	-0.279756	-2.35088	MYADM	TRUE	TRUE	TRUE	TRUE	3	protein_coding	protein_coding	91663	Not Sig	1	1	0.82373
ENST00000216281	ENSG00000080824	-0.271673	-2.35277	HSP90AA1	TRUE	TRUE	TRUE	TRUE	11	protein_coding	protein_coding	3320	Not Sig	1	1	0.828359
ENST00000440051	ENSG00000068724	0.642505	2.35132	TTC7A	TRUE	TRUE	TRUE	FALSE	7	nonsense_mediated_decay	protein_coding	57217	Not Sig	1	9.83647e-05	1.56104
ENST00000380345	ENSG00000145685	0.259518	2.3539	LHFPL2	TRUE	TRUE	TRUE	TRUE	5	protein_coding	protein_coding	10184	Not Sig	1	1	1.19708
ENST00000445086	ENSG00000132254	-0.951525	-2.34889	ARFIP2	TRUE	TRUE	TRUE	TRUE	6	protein_coding	protein_coding	23647	Not Sig	1	1	0.517086
ENST00000537540	ENSG00000167778	0.29021	2.361	SPRYD3	TRUE	TRUE	TRUE	TRUE	8	nonsense_mediated_decay	protein_coding	84926	Not Sig	1	1	1.22282
ENST00000301463	ENSG00000167778	-0.29021	-2.361	SPRYD3	TRUE	TRUE	TRUE	TRUE	11	protein_coding	protein_coding	84926	Not Sig	1	1	0.817783
ENST00000353548	ENSG00000184047	0.530788	2.34749	DIABLO	TRUE	TRUE	TRUE	TRUE	5	protein_coding	protein_coding	56616	Not Sig	1	1	1.44472
ENST00000438011	ENSG00000164062	0.717505	2.35703	APEH	TRUE	FALSE	TRUE	TRUE	22	protein_coding	protein_coding	327	Not Sig	1	1	1.64434
ENST00000296456	ENSG00000164062	-0.717505	-2.35703	APEH	TRUE	TRUE	TRUE	TRUE	22	protein_coding	protein_coding	327	Not Sig	1	1	0.608148
ENST00000394155	ENSG00000022267	-0.67487	-2.34608	FHL1	TRUE	TRUE	TRUE	TRUE	8	protein_coding	protein_coding	2273	Not Sig	1	1	0.626389
ENST00000646367	ENSG00000171456	-0.274025	-2.34256	ASXL1	TRUE	TRUE	TRUE	TRUE	5	protein_coding	protein_coding	171023	Not Sig	1	1	0.827009
ENST00000481702	ENSG00000162434	-0.401391	-2.34627	JAK1	TRUE	FALSE	TRUE	FALSE	2	lncRNA	protein_coding	3716	Not Sig	1	1	0.757128
ENST00000558957	ENSG00000140575	-0.442236	-2.33918	IQGAP1	TRUE	FALSE	TRUE	FALSE	3	retained_intron	protein_coding	8826	Not Sig	1	1	0.735993
ENST00000555716	ENSG00000150527	0.724779	2.33548	MIA2	TRUE	FALSE	TRUE	TRUE	6	protein_coding	protein_coding	4253	Not Sig	1	1	1.65265
ENST00000471218	ENSG00000132334	0.385308	2.33483	PTPRE	TRUE	TRUE	TRUE	TRUE	6	protein_coding	protein_coding	5791	Not Sig	1	2.42715e-05	1.30614
ENST00000503014	ENSG00000120705	0.480086	2.33105	ETF1	TRUE	TRUE	TRUE	TRUE	10	protein_coding	protein_coding	2107	Not Sig	1	1	1.39483
ENST00000372573	ENSG00000198815	-0.518906	-2.33467	FOXJ3	TRUE	TRUE	TRUE	TRUE	13	protein_coding	protein_coding	22887	Not Sig	1	1	0.697901
ENST00000370050	ENSG00000112697	-0.450607	-2.33707	TMEM30A	TRUE	TRUE	TRUE	TRUE	7	protein_coding	protein_coding	55754	Not Sig	1	1	0.731735
ENST00000457143	ENSG00000154723	-0.279068	-2.33042	ATP5PF	TRUE	TRUE	TRUE	TRUE	4	protein_coding	protein_coding	522	Not Sig	1	1	0.824124
ENST00000497627	ENSG00000164050	0.437504	2.33324	PLXNB1	TRUE	FALSE	TRUE	FALSE	3	retained_intron	protein_coding	5364	Not Sig	1	1	1.35426
ENST00000636728	ENSG00000184271	-0.259323	-2.33604	AC139768.1	TRUE	TRUE	TRUE	TRUE	11	nonsense_mediated_decay	protein_coding	5463	Not Sig	1	1	0.83548
ENST00000646087	ENSG00000147044	0.317622	2.32796	CASK	TRUE	TRUE	TRUE	TRUE	25	protein_coding	protein_coding	8573	Not Sig	1	1	1.24627
ENST00000566413	ENSG00000174943	0.687784	2.33433	KCTD13	TRUE	TRUE	TRUE	FALSE	2	protein_coding	protein_coding	253980	Not Sig	1	1	1.61081
ENST00000574671	ENSG00000184009	-0.340588	-2.32554	ACTG1	TRUE	FALSE	TRUE	FALSE	3	retained_intron	protein_coding	71	Not Sig	1	1	0.789719
ENST00000286544	ENSG00000156050	0.430523	2.339	FAM161B	TRUE	TRUE	TRUE	TRUE	9	protein_coding	protein_coding	145483	Not Sig	1	1	1.34772
ENST00000556794	ENSG00000156050	-0.430523	-2.339	FAM161B	TRUE	TRUE	TRUE	FALSE	4	protein_coding	protein_coding	145483	Not Sig	1	1	0.741993
ENST00000492660	ENSG00000198276	-0.359872	-2.32873	UCKL1	TRUE	FALSE	TRUE	FALSE	3	retained_intron	protein_coding	54963	Not Sig	1	1	0.779234
ENST00000580453	ENSG00000177731	-0.439151	-2.325	FLII	TRUE	FALSE	TRUE	FALSE	4	retained_intron	protein_coding	2314	Not Sig	1	1	0.737569
ENST00000484880	ENSG00000142864	-0.450257	-2.32683	SERBP1	TRUE	FALSE	TRUE	FALSE	4	lncRNA	protein_coding	26135	Not Sig	1	1	0.731912
ENST00000659422	ENSG00000261824	-1.13123	-2.3283	LINC00662	FALSE	FALSE	FALSE	FALSE	3	lncRNA	lncRNA		Not Sig	1	1	0.456526
ENST00000645802	ENSG00000185825	-0.87152	-2.32334	BCAP31	TRUE	FALSE	TRUE	FALSE	4	retained_intron	protein_coding	10134	Not Sig	1	1	0.546571
ENST00000541794	ENSG00000111199	0.912057	2.32176	TRPV4	TRUE	FALSE	TRUE	FALSE	14	protein_coding	protein_coding	59341	Not Sig	1	1	1.88173
ENST00000375464	ENSG00000165233	-0.252328	-2.32178	CARD19	TRUE	TRUE	TRUE	TRUE	6	protein_coding	protein_coding	84270	Not Sig	1	1	0.839541
ENST00000525303	ENSG00000196655	-0.713543	-2.31765	TRAPPC4	TRUE	TRUE	TRUE	TRUE	3	protein_coding	protein_coding	51399	Not Sig	1	1	0.609821
ENST00000447681	ENSG00000160408	0.623634	2.31637	ST6GALNAC6	TRUE	FALSE	TRUE	TRUE	4	protein_coding	protein_coding	30815	Not Sig	1	1	1.54075
ENST00000398774	ENSG00000178209	0.49791	2.31645	PLEC	TRUE	TRUE	TRUE	TRUE	32	protein_coding	protein_coding	5339	Not Sig	1	1	1.41217
ENST00000418194	ENSG00000172845	0.298094	2.31709	SP3	TRUE	TRUE	TRUE	TRUE	5	protein_coding	protein_coding	6670	Not Sig	1	1	1.22952
ENST00000348990	ENSG00000142192	-0.249481	-2.31525	APP	TRUE	TRUE	TRUE	TRUE	16	protein_coding	protein_coding	351	Not Sig	1	1	0.841199
ENST00000460112	ENSG00000158352	-0.592012	-2.31663	SHROOM4	TRUE	TRUE	TRUE	TRUE	8	protein_coding	protein_coding	57477	Not Sig	1	1	0.663417
ENST00000644073	ENSG00000215301	-1.21307	-2.30583	DDX3X	TRUE	TRUE	TRUE	TRUE	18	protein_coding	protein_coding	1654	Not Sig	1	1	0.431351
ENST00000393436	ENSG00000127314	0.204904	2.3058	RAP1B	TRUE	TRUE	TRUE	TRUE	8	protein_coding	protein_coding	5908	Not Sig	1	1	1.15261
ENST00000601723	ENSG00000011422	-0.281848	-2.30672	PLAUR	TRUE	TRUE	TRUE	TRUE	6	protein_coding	protein_coding	5329	Not Sig	1	1	0.822537
ENST00000233609	ENSG00000115268	-0.204098	-2.30805	RPS15	TRUE	TRUE	TRUE	TRUE	4	protein_coding	protein_coding	6209	Not Sig	1	1	0.868081
ENST00000562935	ENSG00000134419	0.518569	2.30511	RPS15A	TRUE	TRUE	TRUE	TRUE	5	nonsense_mediated_decay	protein_coding	6210	Not Sig	1	1	1.43253
ENST00000432425	ENSG00000013441	-0.28202	-2.30361	CLK1	TRUE	TRUE	TRUE	TRUE	12	nonsense_mediated_decay	protein_coding	1195	Not Sig	1	1	0.822439
ENST00000583802	ENSG00000161960	-0.351842	-2.30093	EIF4A1	TRUE	FALSE	TRUE	TRUE	5	protein_coding	protein_coding	1973	Not Sig	1	0.00109094	0.783583
ENST00000286196	ENSG00000155755	-0.715638	-2.30872	TMEM237	TRUE	TRUE	TRUE	TRUE	12	nonsense_mediated_decay	protein_coding	65062	Not Sig	1	1	0.608936
ENST00000550630	ENSG00000177119	-0.353829	-2.30575	ANO6	TRUE	TRUE	TRUE	TRUE	5	nonsense_mediated_decay	protein_coding	196527	Not Sig	1	1	0.782505
ENST00000553614	ENSG00000092199	0.502564	2.29809	HNRNPC	TRUE	FALSE	TRUE	FALSE	4	retained_intron	protein_coding	3183	Not Sig	1	1	1.41673
ENST00000556324	ENSG00000170345	0.42292	2.30118	FOS	TRUE	FALSE	TRUE	FALSE	2	lncRNA	protein_coding	2353	Not Sig	1	0.0010859	1.34064
ENST00000461098	ENSG00000172534	0.631799	2.30269	HCFC1	TRUE	FALSE	TRUE	FALSE	3	lncRNA	protein_coding	3054	Not Sig	1	1	1.5495
ENST00000476189	ENSG00000092820	-0.505343	-2.30529	EZR	TRUE	FALSE	TRUE	FALSE	8	lncRNA	protein_coding	7430	Not Sig	1	1	0.704493
ENST00000326925	ENSG00000178057	0.367048	2.30479	NDUFAF3	TRUE	TRUE	TRUE	TRUE	5	protein_coding	protein_coding	25915	Not Sig	1	1	1.28971
ENST00000466338	ENSG00000148737	-0.766706	-2.29719	TCF7L2	TRUE	TRUE	TRUE	FALSE	4	protein_coding	protein_coding	6934	Not Sig	1	1	0.587758
ENST00000600358	ENSG00000090372	-0.239215	-2.29876	STRN4	TRUE	TRUE	TRUE	FALSE	10	nonsense_mediated_decay	protein_coding	29888	Not Sig	1	1	0.847206
ENST00000534490	ENSG00000172809	0.723325	2.29749	RPL38	TRUE	TRUE	TRUE	TRUE	4	protein_coding	protein_coding	6169	Not Sig	1	1	1.65098
ENST00000394114	ENSG00000108349	-0.256234	-2.29739	CASC3	TRUE	FALSE	TRUE	FALSE	3	retained_intron	protein_coding	22794	Not Sig	1	1	0.837271
ENST00000474117	ENSG00000119402	-0.188262	-2.29844	FBXW2	TRUE	FALSE	TRUE	FALSE	4	lncRNA	protein_coding	26190	Not Sig	1	1	0.877663
ENST00000428313	ENSG00000148120	0.279613	2.29384	AOPEP	TRUE	TRUE	TRUE	FALSE	16	protein_coding	protein_coding	84909	Not Sig	1	1	1.21387
ENST00000635928	ENSG00000049618	-0.343294	-2.29114	ARID1B	TRUE	TRUE	TRUE	FALSE	2	protein_coding	protein_coding	57492	Not Sig	1	1	0.78824
ENST00000659728	ENSG00000182150	-0.324923	-2.29901	ERCC6L2	TRUE	TRUE	TRUE	TRUE	20	nonsense_mediated_decay	protein_coding	375748	Not Sig	1	1	0.798341
ENST00000368259	ENSG00000163468	0.383388	2.29611	CCT3	TRUE	TRUE	TRUE	TRUE	12	protein_coding	protein_coding	7203	Not Sig	1	1	1.3044
ENST00000517876	ENSG00000155508	0.306403	2.29534	CNOT8	TRUE	TRUE	TRUE	TRUE	8	protein_coding	protein_coding	9337	Not Sig	1	1	1.23662
ENST00000667421	ENSG00000203875	-0.496792	-2.28835	SNHG5	FALSE	FALSE	FALSE	FALSE	4	lncRNA	lncRNA		Not Sig	1	1	0.708681
ENST00000569479	ENSG00000167191	0.724271	2.29737	GPRC5B	TRUE	TRUE	TRUE	TRUE	4	protein_coding	protein_coding	51704	Not Sig	1	1	1.65207
ENST00000512148	ENSG00000205403	0.832682	2.29704	CFI	TRUE	TRUE	TRUE	TRUE	12	protein_coding	protein_coding	3426	Not Sig	1	0.00354193	1.78099
ENST00000587486	ENSG00000179218	0.321417	2.29111	CALR	TRUE	FALSE	TRUE	FALSE	3	retained_intron	protein_coding	811	Not Sig	1	0.00373061	1.24956
ENST00000476197	ENSG00000115226	0.307963	2.29631	FNDC4	TRUE	FALSE	TRUE	FALSE	5	retained_intron	protein_coding	64838	Not Sig	1	1	1.23796
ENST00000375144	ENSG00000077549	0.450062	2.29131	CAPZB	TRUE	TRUE	TRUE	TRUE	8	protein_coding	protein_coding	832	Not Sig	1	1	1.3661
ENST00000431670	ENSG00000144824	0.760642	2.28783	PHLDB2	TRUE	TRUE	TRUE	TRUE	18	protein_coding	protein_coding	90102	Not Sig	1	1	1.69424
ENST00000489471	ENSG00000119729	-0.699728	-2.28634	RHOQ	TRUE	TRUE	TRUE	FALSE	6	nonsense_mediated_decay	protein_coding	23433	Not Sig	1	1	0.615688
ENST00000379454	ENSG00000198363	-0.228668	-2.28527	ASPH	TRUE	TRUE	TRUE	TRUE	25	protein_coding	protein_coding	444	Not Sig	1	1	0.853423
ENST00000302342	ENSG00000171940	0.49153	2.28991	ZNF217	TRUE	TRUE	TRUE	TRUE	5	protein_coding	protein_coding	7764	Not Sig	1	1	1.40593
ENST00000397210	ENSG00000164318	0.310939	2.28465	EGFLAM	TRUE	TRUE	TRUE	TRUE	6	protein_coding	protein_coding	133584	Not Sig	1	1	1.24051
ENST00000650721	ENSG00000131778	0.639746	2.28297	CHD1L	TRUE	TRUE	TRUE	TRUE	22	nonsense_mediated_decay	protein_coding	9557	Not Sig	1	1	1.55805
ENST00000649434	ENSG00000142867	-0.458351	-2.28133	BCL10	TRUE	FALSE	TRUE	FALSE	3	lncRNA	protein_coding	8915	Not Sig	1	1	0.727818
ENST00000522126	ENSG00000197948	-0.380346	-2.2774	FCHSD1	TRUE	TRUE	TRUE	TRUE	19	nonsense_mediated_decay	protein_coding	89848	Not Sig	1	1	0.768253
ENST00000476510	ENSG00000172432	-0.734414	-2.27583	GTPBP2	TRUE	FALSE	TRUE	FALSE	11	lncRNA	protein_coding	54676	Not Sig	1	1	0.601062
ENST00000481784	ENSG00000107669	-0.841991	-2.2748	ATE1	TRUE	FALSE	TRUE	FALSE	3	lncRNA	protein_coding	11101	Not Sig	1	1	0.557873
ENST00000366595	ENSG00000116962	-0.53081	-2.28585	NID1	TRUE	TRUE	TRUE	TRUE	17	protein_coding	protein_coding	4811	Not Sig	1	1	0.692166
ENST00000264187	ENSG00000116962	0.53081	2.28585	NID1	TRUE	TRUE	TRUE	TRUE	20	protein_coding	protein_coding	4811	Not Sig	1	1	1.44474
ENST00000378501	ENSG00000101333	-0.904696	-2.27549	PLCB4	TRUE	TRUE	TRUE	TRUE	36	protein_coding	protein_coding	5332	Not Sig	1	1	0.534145
ENST00000646608	ENSG00000111642	0.737176	2.27033	CHD4	TRUE	TRUE	TRUE	FALSE	33	protein_coding	protein_coding	1108	Not Sig	1	1	1.66691
ENST00000619374	ENSG00000166532	-0.335795	-2.27598	RIMKLB	TRUE	TRUE	TRUE	TRUE	8	protein_coding	protein_coding	57494	Not Sig	1	1	0.792347
ENST00000529334	ENSG00000166181	-0.459868	-2.2744	API5	TRUE	FALSE	TRUE	FALSE	3	lncRNA	protein_coding	8539	Not Sig	1	1	0.727053
ENST00000369817	ENSG00000147403	0.20118	2.26988	RPL10	TRUE	TRUE	TRUE	TRUE	8	protein_coding	protein_coding	6134	Not Sig	1	1	1.14964
ENST00000414154	ENSG00000176209	-0.248304	-2.27612	SMIM19	TRUE	TRUE	TRUE	TRUE	4	protein_coding	protein_coding	114926	Not Sig	1	1	0.841886
ENST00000537274	ENSG00000137693	0.252635	2.26878	YAP1	TRUE	TRUE	TRUE	TRUE	8	protein_coding	protein_coding	10413	Not Sig	1	1	1.19138
ENST00000575111	ENSG00000108523	-0.275218	-2.27273	RNF167	TRUE	TRUE	TRUE	TRUE	9	protein_coding	protein_coding	26001	Not Sig	1	1	0.826326
ENST00000395119	ENSG00000104529	0.180018	2.2654	EEF1D	TRUE	TRUE	TRUE	TRUE	8	protein_coding	protein_coding	1936	Not Sig	1	3.23996e-05	1.1329
ENST00000494837	ENSG00000175137	0.322129	2.27365	SH3BP5L	TRUE	FALSE	TRUE	FALSE	2	lncRNA	protein_coding	80851	Not Sig	1	1	1.25017
ENST00000416919	ENSG00000116977	-0.778197	-2.26653	LGALS8	TRUE	TRUE	TRUE	TRUE	10	protein_coding	protein_coding	3964	Not Sig	1	1	0.583095
ENST00000361114	ENSG00000107745	0.304629	2.27291	MICU1	TRUE	TRUE	TRUE	TRUE	12	protein_coding	protein_coding	10367	Not Sig	1	1	1.2351
ENST00000489731	ENSG00000134250	-0.705051	-2.26663	NOTCH2	TRUE	FALSE	TRUE	FALSE	2	lncRNA	protein_coding	4853	Not Sig	1	1	0.613421
ENST00000395571	ENSG00000165156	-0.308109	-2.27249	ZHX1	TRUE	TRUE	TRUE	TRUE	4	protein_coding	protein_coding	11244	Not Sig	1	1	0.807699
ENST00000549994	ENSG00000135407	0.423476	2.26555	AVIL	TRUE	FALSE	TRUE	TRUE	6	protein_coding	protein_coding	10677	Not Sig	1	1	1.34116
ENST00000398645	ENSG00000173120	0.454913	2.26554	KDM2A	TRUE	TRUE	TRUE	TRUE	21	protein_coding	protein_coding	22992	Not Sig	1	1	1.3707
ENST00000441310	ENSG00000064933	-0.639986	-2.27068	PMS1	TRUE	TRUE	TRUE	TRUE	13	protein_coding	protein_coding	5378	Not Sig	1	1	0.641719
ENST00000559056	ENSG00000100911	0.339827	2.26283	PSME2	TRUE	FALSE	TRUE	TRUE	7	protein_coding	protein_coding	5721	Not Sig	1	1	1.26561
ENST00000362021	ENSG00000165915	0.223374	2.26349	SLC39A13	TRUE	TRUE	TRUE	TRUE	10	protein_coding	protein_coding	91252	Not Sig	1	1	1.16746
ENST00000329629	ENSG00000164694	1.05008	2.26761	FNDC1	TRUE	TRUE	TRUE	FALSE	21	protein_coding	protein_coding	84624	Not Sig	1	1	2.07064
ENST00000627388	ENSG00000140332	-1.03937	-2.25901	TLE3	TRUE	TRUE	TRUE	TRUE	19	protein_coding	protein_coding	7090	Not Sig	1	1	0.48654
ENST00000475721	ENSG00000114867	-0.42892	-2.25855	EIF4G1	TRUE	FALSE	TRUE	FALSE	7	retained_intron	protein_coding	1981	Not Sig	1	1	0.742818
ENST00000493016	ENSG00000102804	0.452025	2.2616	TSC22D1	TRUE	FALSE	TRUE	TRUE	2	protein_coding	protein_coding	8848	Not Sig	1	1	1.36796
ENST00000394420	ENSG00000159579	0.203967	2.26326	RSPRY1	TRUE	TRUE	TRUE	TRUE	15	protein_coding	protein_coding	89970	Not Sig	1	1	1.15186
ENST00000643031	ENSG00000168036	-0.693241	-2.25654	CTNNB1	TRUE	TRUE	TRUE	TRUE	16	protein_coding	protein_coding	1499	Not Sig	1	1	0.618463
ENST00000563319	ENSG00000072736	-0.724294	-2.26085	NFATC3	TRUE	FALSE	TRUE	FALSE	11	lncRNA	protein_coding	4775	Not Sig	1	1	0.605293
ENST00000478105	ENSG00000160305	0.356446	2.25849	DIP2A	TRUE	FALSE	TRUE	FALSE	5	retained_intron	protein_coding	23181	Not Sig	1	1	1.28027
ENST00000585296	ENSG00000141027	0.559356	2.25601	NCOR1	TRUE	FALSE	TRUE	FALSE	5	retained_intron	protein_coding	9611	Not Sig	1	1	1.47361
ENST00000398529	ENSG00000138069	0.286043	2.2613	RAB1A	TRUE	TRUE	TRUE	TRUE	4	protein_coding	protein_coding	5861	Not Sig	1	1	1.21929
ENST00000536343	ENSG00000102858	0.359123	2.26366	MGRN1	TRUE	TRUE	TRUE	TRUE	15	nonsense_mediated_decay	protein_coding	23295	Not Sig	1	1	1.28265
ENST00000423414	ENSG00000231721	0.474227	2.25708	LINC-PINT	FALSE	FALSE	FALSE	FALSE	4	lncRNA	lncRNA		Not Sig	1	1	1.38917
ENST00000380716	ENSG00000164985	0.908466	2.25816	PSIP1	TRUE	TRUE	TRUE	TRUE	11	protein_coding	protein_coding	11168	Not Sig	1	1	1.87705
ENST00000433036	ENSG00000168395	-0.199851	-2.26015	ING5	TRUE	FALSE	TRUE	FALSE	2	lncRNA	protein_coding	84289	Not Sig	1	1	0.87064
ENST00000491381	ENSG00000124104	-0.383626	-2.25527	SNX21	TRUE	TRUE	TRUE	TRUE	4	protein_coding	protein_coding	90203	Not Sig	1	1	0.766509
ENST00000379716	ENSG00000147010	0.51532	2.2604	SH3KBP1	TRUE	TRUE	TRUE	TRUE	13	protein_coding	protein_coding	30011	Not Sig	1	1	1.42931
ENST00000338977	ENSG00000182903	0.551345	2.25912	ZNF721	TRUE	TRUE	TRUE	TRUE	2	protein_coding	protein_coding	170960	Not Sig	1	1	1.46545
ENST00000573815	ENSG00000129250	-0.374132	-2.25886	KIF1C	TRUE	FALSE	TRUE	FALSE	6	lncRNA	protein_coding	10749	Not Sig	1	1	0.771569
ENST00000291722	ENSG00000160325	0.570621	2.25599	CACFD1	TRUE	TRUE	TRUE	TRUE	4	protein_coding	protein_coding	11094	Not Sig	1	1	1.48516
ENST00000358431	ENSG00000197077	-0.666236	-2.2542	KIAA1671	TRUE	TRUE	TRUE	TRUE	11	protein_coding	protein_coding	85379	Not Sig	1	1	0.630149
ENST00000361901	ENSG00000122786	0.55101	2.25209	CALD1	TRUE	TRUE	TRUE	TRUE	14	protein_coding	protein_coding	800	Not Sig	1	1	1.46511
ENST00000355854	ENSG00000102547	-0.38154	-2.25333	CAB39L	TRUE	TRUE	TRUE	TRUE	9	protein_coding	protein_coding	81617	Not Sig	1	1	0.767618
ENST00000463074	ENSG00000135930	0.261966	2.25004	EIF4E2	TRUE	FALSE	TRUE	FALSE	2	retained_intron	protein_coding	9470	Not Sig	1	1	1.19911
ENST00000359015	ENSG00000197442	1.00627	2.26007	MAP3K5	TRUE	TRUE	TRUE	TRUE	30	protein_coding	protein_coding	4217	Not Sig	1	1	2.00871
ENST00000463140	ENSG00000197442	-1.00627	-2.26007	MAP3K5	TRUE	FALSE	TRUE	FALSE	3	lncRNA	protein_coding	4217	Not Sig	1	1	0.497832
ENST00000524849	ENSG00000173653	-0.459446	-2.25457	RCE1	TRUE	TRUE	TRUE	TRUE	8	nonsense_mediated_decay	protein_coding	9986	Not Sig	1	1	0.727265
ENST00000609084	ENSG00000100058	-0.309007	-2.25031	CRYBB2P1	FALSE	FALSE	FALSE	FALSE	1	lncRNA	transcribed_unprocessed_pseudogene	1416	Not Sig	1	1	0.807197
ENST00000568674	ENSG00000090238	-0.394373	-2.24753	YPEL3	TRUE	FALSE	TRUE	FALSE	5	lncRNA	protein_coding	83719	Not Sig	1	1	0.76082
ENST00000438490	ENSG00000170471	0.441135	2.24775	RALGAPB	TRUE	TRUE	TRUE	FALSE	27	protein_coding	protein_coding	57148	Not Sig	1	1	1.35767
ENST00000644160	ENSG00000157259	0.371356	2.24811	GATAD1	TRUE	FALSE	TRUE	FALSE	2	retained_intron	protein_coding	57798	Not Sig	1	1	1.29357
ENST00000525658	ENSG00000173039	0.466979	2.24304	RELA	TRUE	TRUE	TRUE	TRUE	7	nonsense_mediated_decay	protein_coding	5970	Not Sig	1	1	1.38221
ENST00000554998	ENSG00000176473	-0.786138	-2.25437	WDR25	TRUE	TRUE	TRUE	TRUE	7	protein_coding	protein_coding	79446	Not Sig	1	1	0.579894
ENST00000402312	ENSG00000176473	0.786138	2.25437	WDR25	TRUE	TRUE	TRUE	TRUE	7	protein_coding	protein_coding	79446	Not Sig	1	1	1.72445
ENST00000585892	ENSG00000079805	0.176587	2.24459	DNM2	TRUE	FALSE	TRUE	TRUE	21	protein_coding	protein_coding	1785	Not Sig	1	1	1.13021
ENST00000341181	ENSG00000080822	0.154885	2.24159	CLDND1	TRUE	TRUE	TRUE	TRUE	5	protein_coding	protein_coding	56650	Not Sig	1	1	1.11333
ENST00000644959	ENSG00000198836	-0.57355	-2.23975	OPA1	TRUE	TRUE	TRUE	FALSE	28	nonsense_mediated_decay	protein_coding	4976	Not Sig	1	1	0.671961
ENST00000400060	ENSG00000173482	-0.424793	-2.24027	PTPRM	TRUE	TRUE	TRUE	TRUE	32	protein_coding	protein_coding	5797	Not Sig	1	1	0.744946
ENST00000230859	ENSG00000112941	0.292204	2.25089	TENT4A	TRUE	TRUE	TRUE	TRUE	13	protein_coding	protein_coding	11044	Not Sig	1	1	1.22451
ENST00000515721	ENSG00000112941	-0.292204	-2.25089	TENT4A	TRUE	FALSE	TRUE	TRUE	2	protein_coding	protein_coding	11044	Not Sig	1	1	0.816654
ENST00000494982	ENSG00000116473	0.710252	2.24305	RAP1A	TRUE	FALSE	TRUE	FALSE	9	lncRNA	protein_coding	5906	Not Sig	1	1	1.63609
ENST00000514237	ENSG00000168724	-0.466895	-2.2381	DNAJC21	TRUE	FALSE	TRUE	FALSE	7	lncRNA	protein_coding	134218	Not Sig	1	1	0.72352
ENST00000267568	ENSG00000140043	0.471319	2.24455	PTGR2	TRUE	TRUE	TRUE	TRUE	10	protein_coding	protein_coding	145482	Not Sig	1	1	1.38638
ENST00000508564	ENSG00000250742	-0.810681	-2.24438	LINC02381	FALSE	FALSE	FALSE	FALSE	2	lncRNA	lncRNA		Not Sig	1	0.00243146	0.570113
ENST00000372597	ENSG00000010803	-0.352705	-2.23691	SCMH1	TRUE	TRUE	TRUE	TRUE	15	protein_coding	protein_coding	22955	Not Sig	1	1	0.783115
ENST00000369889	ENSG00000166272	-0.449451	-2.24134	WBP1L	TRUE	TRUE	TRUE	TRUE	4	protein_coding	protein_coding	54838	Not Sig	1	1	0.732321
ENST00000397760	ENSG00000120913	-0.44701	-2.24091	PDLIM2	TRUE	TRUE	TRUE	TRUE	10	protein_coding	protein_coding	64236	Not Sig	1	1	0.733562
ENST00000489060	ENSG00000181458	-0.256826	-2.24064	TMEM45A	TRUE	FALSE	TRUE	FALSE	3	retained_intron	protein_coding	55076	Not Sig	1	1	0.836927
ENST00000593804	ENSG00000160570	-0.294306	-2.24303	DEDD2	TRUE	FALSE	TRUE	FALSE	4	lncRNA	protein_coding	162989	Not Sig	1	1	0.815464
ENST00000583848	ENSG00000072778	0.463279	2.23397	ACADVL	TRUE	TRUE	TRUE	FALSE	4	nonsense_mediated_decay	protein_coding	37	Not Sig	1	1	1.37867
ENST00000466947	ENSG00000154175	-0.3494	-2.2341	ABI3BP	TRUE	FALSE	TRUE	FALSE	8	protein_coding	protein_coding	25890	Not Sig	1	0.00366063	0.784911
ENST00000224756	ENSG00000107771	-0.672334	-2.2375	CCSER2	TRUE	TRUE	TRUE	TRUE	11	protein_coding	protein_coding	54462	Not Sig	1	1	0.627491
ENST00000602469	ENSG00000185800	-0.217674	-2.23609	DMWD	TRUE	FALSE	TRUE	FALSE	1	retained_intron	protein_coding	1762	Not Sig	1	1	0.859951
ENST00000402136	ENSG00000176946	-0.559673	-2.24434	THAP4	TRUE	TRUE	TRUE	TRUE	5	protein_coding	protein_coding	51078	Not Sig	1	1	0.678456
ENST00000407315	ENSG00000176946	0.559673	2.24434	THAP4	TRUE	TRUE	TRUE	TRUE	6	protein_coding	protein_coding	51078	Not Sig	1	1	1.47394
ENST00000442711	ENSG00000122641	-0.439644	-2.23423	INHBA	TRUE	TRUE	TRUE	TRUE	2	protein_coding	protein_coding	3624	Not Sig	1	1	0.737316
ENST00000360951	ENSG00000078487	-0.718594	-2.23618	ZCWPW1	TRUE	TRUE	TRUE	TRUE	16	protein_coding	protein_coding	55063	Not Sig	1	1	0.607689
ENST00000534624	ENSG00000109971	-0.212752	-2.22862	HSPA8	TRUE	TRUE	TRUE	TRUE	9	protein_coding	protein_coding	3312	Not Sig	1	0.00402882	0.86289
ENST00000330503	ENSG00000183258	0.410816	2.24013	DDX41	TRUE	TRUE	TRUE	TRUE	17	protein_coding	protein_coding	51428	Not Sig	1	1	1.32944
ENST00000652623	ENSG00000183258	-0.410816	-2.24013	DDX41	TRUE	FALSE	TRUE	FALSE	16	retained_intron	protein_coding	51428	Not Sig	1	1	0.752198
ENST00000361565	ENSG00000198700	-0.226519	-2.23959	IPO9	TRUE	TRUE	TRUE	TRUE	24	protein_coding	protein_coding	55705	Not Sig	1	1	0.854695
ENST00000464348	ENSG00000198700	0.226519	2.23959	IPO9	TRUE	FALSE	TRUE	FALSE	7	lncRNA	protein_coding	55705	Not Sig	1	1	1.17001
ENST00000372838	ENSG00000167123	0.253643	2.23057	CERCAM	TRUE	TRUE	TRUE	TRUE	13	protein_coding	protein_coding	51148	Not Sig	1	1	1.19221
ENST00000313552	ENSG00000168395	0.216344	2.23198	ING5	TRUE	TRUE	TRUE	TRUE	8	protein_coding	protein_coding	84289	Not Sig	1	1	1.16179
ENST00000638048	ENSG00000138670	-0.44377	-2.22777	RASGEF1B	TRUE	TRUE	TRUE	FALSE	17	protein_coding	protein_coding	153020	Not Sig	1	1	0.735211
ENST00000518857	ENSG00000155097	1.19196	2.23153	ATP6V1C1	TRUE	TRUE	TRUE	TRUE	11	protein_coding	protein_coding	528	Not Sig	1	1	2.28463
ENST00000349062	ENSG00000146833	0.234589	2.23332	TRIM4	TRUE	TRUE	TRUE	TRUE	6	protein_coding	protein_coding	89122	Not Sig	1	1	1.17657
ENST00000358314	ENSG00000134283	0.414361	2.22585	PPHLN1	TRUE	TRUE	TRUE	TRUE	10	protein_coding	protein_coding	51535	Not Sig	1	1	1.33271
ENST00000614616	ENSG00000153922	-0.290558	-2.22446	CHD1	TRUE	TRUE	TRUE	TRUE	36	protein_coding	protein_coding	1105	Not Sig	1	1	0.817586
ENST00000442660	ENSG00000159147	-0.877488	-2.22483	DONSON	TRUE	TRUE	TRUE	FALSE	8	nonsense_mediated_decay	protein_coding	29980	Not Sig	1	1	0.544315
ENST00000624204	ENSG00000064933	0.802254	2.23029	PMS1	TRUE	TRUE	TRUE	TRUE	12	protein_coding	protein_coding	5378	Not Sig	1	1	1.74382
ENST00000649042	ENSG00000160710	-0.426251	-2.22233	ADAR	TRUE	TRUE	TRUE	TRUE	16	protein_coding	protein_coding	103	Not Sig	1	1	0.744193
ENST00000424459	ENSG00000062194	0.290736	2.22264	GPBP1	TRUE	TRUE	TRUE	TRUE	13	protein_coding	protein_coding	65056	Not Sig	1	1	1.22326
ENST00000451522	ENSG00000132405	-0.483642	-2.22927	TBC1D14	TRUE	TRUE	TRUE	TRUE	12	protein_coding	protein_coding	57533	Not Sig	1	1	0.71517
ENST00000372811	ENSG00000168389	-0.227578	-2.22264	MFSD2A	TRUE	TRUE	TRUE	TRUE	14	protein_coding	protein_coding	84879	Not Sig	1	1	0.854067
ENST00000439886	ENSG00000136699	0.50557	2.2246	SMPD4	TRUE	TRUE	TRUE	FALSE	15	protein_coding	protein_coding	55627	Not Sig	1	1	1.41968
ENST00000537508	ENSG00000168003	-0.319957	-2.21867	SLC3A2	TRUE	FALSE	TRUE	FALSE	6	lncRNA	protein_coding	6520	Not Sig	1	1	0.801094
ENST00000514428	ENSG00000142599	-0.500374	-2.22031	RERE	TRUE	FALSE	TRUE	FALSE	3	protein_coding	protein_coding	473	Not Sig	1	1	0.706924
ENST00000549309	ENSG00000184271	0.24511	2.22457	AC139768.1	TRUE	FALSE	TRUE	FALSE	5	lncRNA	protein_coding	5463	Not Sig	1	1	1.18518
ENST00000496760	ENSG00000122696	-0.34019	-2.22441	SLC25A51	TRUE	FALSE	TRUE	FALSE	4	lncRNA	protein_coding	92014	Not Sig	1	1	0.789937
ENST00000440567	ENSG00000140332	1.09672	2.21487	TLE3	TRUE	TRUE	TRUE	TRUE	20	protein_coding	protein_coding	7090	Not Sig	1	1	2.13869
ENST00000462112	ENSG00000124783	-0.861888	-2.21623	SSR1	TRUE	TRUE	TRUE	TRUE	7	protein_coding	protein_coding	6745	Not Sig	1	1	0.550232
ENST00000521597	ENSG00000164761	-0.383023	-2.22187	TNFRSF11B	TRUE	FALSE	TRUE	FALSE	3	retained_intron	protein_coding	4982	Not Sig	1	1	0.766829
ENST00000242776	ENSG00000123136	-0.172987	-2.21613	DDX39A	TRUE	TRUE	TRUE	TRUE	11	protein_coding	protein_coding	10212	Not Sig	1	1	0.887004
ENST00000542677	ENSG00000166401	-0.419457	-2.2162	SERPINB8	TRUE	TRUE	TRUE	TRUE	6	protein_coding	protein_coding	5271	Not Sig	1	1	0.747706
ENST00000620947	ENSG00000143384	0.359446	2.21671	MCL1	TRUE	TRUE	TRUE	TRUE	4	protein_coding	protein_coding	4170	Not Sig	1	1	1.28293
ENST00000646050	ENSG00000149231	-0.933728	-2.21196	CCDC82	TRUE	TRUE	TRUE	TRUE	10	protein_coding	protein_coding	79780	Not Sig	1	1	0.523504
ENST00000588815	ENSG00000126247	0.463014	2.21403	CAPNS1	TRUE	TRUE	TRUE	TRUE	11	protein_coding	protein_coding	826	Not Sig	1	1	1.37842
ENST00000263398	ENSG00000026508	0.23326	2.20844	CD44	TRUE	TRUE	TRUE	TRUE	9	protein_coding	protein_coding	960	Not Sig	1	1	1.17549
ENST00000646825	ENSG00000114423	0.732472	2.20923	CBLB	TRUE	TRUE	TRUE	TRUE	20	nonsense_mediated_decay	protein_coding	868	Not Sig	1	1	1.66148
ENST00000487291	ENSG00000115935	-0.322086	-2.21649	WIPF1	TRUE	FALSE	TRUE	FALSE	3	lncRNA	protein_coding	7456	Not Sig	1	1	0.799912
ENST00000541463	ENSG00000139116	-0.743695	-2.21234	KIF21A	TRUE	FALSE	TRUE	FALSE	34	protein_coding	protein_coding	55605	Not Sig	1	1	0.597208
ENST00000395631	ENSG00000073712	0.223647	2.21101	FERMT2	TRUE	TRUE	TRUE	TRUE	15	protein_coding	protein_coding	10979	Not Sig	1	1	1.16768
ENST00000475574	ENSG00000165233	0.344824	2.2108	CARD19	TRUE	FALSE	TRUE	FALSE	3	lncRNA	protein_coding	84270	Not Sig	1	1	1.27
ENST00000490641	ENSG00000130713	0.433878	2.20976	EXOSC2	TRUE	FALSE	TRUE	FALSE	3	lncRNA	protein_coding	23404	Not Sig	1	1	1.35086
ENST00000395435	ENSG00000129103	0.912544	2.20703	SUMF2	TRUE	TRUE	TRUE	TRUE	6	protein_coding	protein_coding	25870	Not Sig	1	1	1.88236
ENST00000525828	ENSG00000110700	-0.208911	-2.20919	RPS13	TRUE	FALSE	TRUE	FALSE	5	retained_intron	protein_coding	6207	Not Sig	1	1	0.86519
ENST00000481654	ENSG00000119906	0.546835	2.21232	SLF2	TRUE	FALSE	TRUE	FALSE	2	retained_intron	protein_coding	55719	Not Sig	1	1	1.46088
ENST00000378797	ENSG00000102445	1.04215	2.206	RUBCNL	TRUE	TRUE	TRUE	TRUE	13	protein_coding	protein_coding	80183	Not Sig	1	1	2.05929
ENST00000480288	ENSG00000144560	-0.510532	-2.2079	VGLL4	TRUE	FALSE	TRUE	FALSE	2	lncRNA	protein_coding	9686	Not Sig	1	1	0.701963
ENST00000452990	ENSG00000105519	0.538678	2.2116	CAPS	TRUE	TRUE	TRUE	TRUE	6	protein_coding	protein_coding	828	Not Sig	1	1	1.45264
ENST00000455784	ENSG00000184702	-0.322634	-2.20759	SEPT5	TRUE	TRUE	TRUE	TRUE	12	protein_coding	protein_coding	5413	Not Sig	1	1	0.799609
ENST00000429243	ENSG00000205352	-0.231333	-2.21143	PRR13	TRUE	TRUE	TRUE	TRUE	4	protein_coding	protein_coding	54458	Not Sig	1	0.00177484	0.851847
ENST00000652267	ENSG00000144028	0.732147	2.20476	SNRNP200	TRUE	FALSE	TRUE	TRUE	32	protein_coding	protein_coding	23020	Not Sig	1	1	1.66111
ENST00000568493	ENSG00000159433	-0.459801	-2.21382	STARD9	TRUE	FALSE	TRUE	FALSE	11	retained_intron	protein_coding	57519	Not Sig	1	1	0.727086
ENST00000290607	ENSG00000159433	0.459801	2.21382	STARD9	TRUE	TRUE	TRUE	TRUE	33	protein_coding	protein_coding	57519	Not Sig	1	1	1.37535
ENST00000534176	ENSG00000162191	-0.323835	-2.20202	UBXN1	TRUE	FALSE	TRUE	TRUE	10	protein_coding	protein_coding	51035	Not Sig	1	1	0.798943
ENST00000664702	ENSG00000253210	-0.594643	-2.20299	AC040970.1	FALSE	FALSE	FALSE	FALSE	3	lncRNA	lncRNA		Not Sig	1	1	0.662208
ENST00000596417	ENSG00000167658	-0.298476	-2.20669	EEF2	TRUE	FALSE	TRUE	FALSE	2	retained_intron	protein_coding	1938	Not Sig	1	1	0.813111
ENST00000655618	ENSG00000237596	0.457319	2.2107	AL138828.1	FALSE	FALSE	FALSE	FALSE	8	lncRNA	lncRNA		Not Sig	1	1	1.37299
ENST00000629837	ENSG00000237596	-0.457319	-2.2107	AL138828.1	FALSE	FALSE	FALSE	FALSE	4	lncRNA	lncRNA		Not Sig	1	1	0.728338
ENST00000418247	ENSG00000151090	-0.592158	-2.19993	THRB	TRUE	FALSE	TRUE	TRUE	5	protein_coding	protein_coding	7068	Not Sig	1	1	0.66335
ENST00000436339	ENSG00000135931	0.510912	2.19973	ARMC9	TRUE	FALSE	TRUE	FALSE	7	protein_coding	protein_coding	80210	Not Sig	1	1	1.42495
ENST00000330386	ENSG00000183495	-0.217255	-2.20204	EP400	TRUE	TRUE	TRUE	FALSE	7	protein_coding	protein_coding	57634	Not Sig	1	1	0.860201
ENST00000393596	ENSG00000175591	-0.549334	-2.20271	P2RY2	TRUE	TRUE	TRUE	TRUE	3	protein_coding	protein_coding	5029	Not Sig	1	1	0.683335
ENST00000431828	ENSG00000114982	-0.330968	-2.19861	KANSL3	TRUE	TRUE	TRUE	TRUE	21	protein_coding	protein_coding	55683	Not Sig	1	1	0.795003
ENST00000582467	ENSG00000171634	0.289898	2.19373	BPTF	TRUE	FALSE	TRUE	FALSE	8	protein_coding	protein_coding	2186	Not Sig	1	1	1.22255
ENST00000508342	ENSG00000069869	-0.505151	-2.19723	NEDD4	TRUE	TRUE	TRUE	TRUE	25	protein_coding	protein_coding	4734	Not Sig	1	1	0.704587
ENST00000398594	ENSG00000254122	0.32748	2.20353	PCDHGB7	TRUE	TRUE	TRUE	TRUE	4	protein_coding	protein_coding	56099	Not Sig	1	1	1.25482
ENST00000612073	ENSG00000254122	-0.32748	-2.20353	PCDHGB7	TRUE	TRUE	TRUE	TRUE	1	protein_coding	protein_coding	56099	Not Sig	1	1	0.796927
ENST00000514322	ENSG00000182552	0.395144	2.19705	RWDD4	TRUE	TRUE	TRUE	TRUE	7	nonsense_mediated_decay	protein_coding	201965	Not Sig	1	1	1.31507
ENST00000330029	ENSG00000184076	-0.204078	-2.20162	UQCR10	TRUE	TRUE	TRUE	TRUE	2	protein_coding	protein_coding	29796	Not Sig	1	1	0.868093
ENST00000401406	ENSG00000184076	0.204078	2.20162	UQCR10	TRUE	TRUE	TRUE	TRUE	2	protein_coding	protein_coding	29796	Not Sig	1	1	1.15195
ENST00000556825	ENSG00000182199	-0.730505	-2.18939	SHMT2	TRUE	TRUE	TRUE	TRUE	11	nonsense_mediated_decay	protein_coding	6472	Not Sig	1	1	0.602693
ENST00000492373	ENSG00000170485	0.731584	2.19089	NPAS2	TRUE	FALSE	TRUE	FALSE	6	lncRNA	protein_coding	4862	Not Sig	1	1	1.66046
ENST00000595531	ENSG00000135966	-0.610847	-2.19524	TGFBRAP1	TRUE	TRUE	TRUE	TRUE	11	protein_coding	protein_coding	9392	Not Sig	1	1	0.654812
ENST00000482831	ENSG00000187957	-0.447459	-2.19997	DNER	TRUE	FALSE	TRUE	FALSE	3	lncRNA	protein_coding	92737	Not Sig	1	1	0.733333
ENST00000341772	ENSG00000187957	0.447459	2.19997	DNER	TRUE	TRUE	TRUE	TRUE	13	protein_coding	protein_coding	92737	Not Sig	1	1	1.36364
ENST00000528452	ENSG00000166444	-0.466305	-2.19021	ST5	TRUE	FALSE	TRUE	FALSE	3	lncRNA	protein_coding	6764	Not Sig	1	1	0.723816
ENST00000451158	ENSG00000196652	-0.657481	-2.19348	ZKSCAN5	TRUE	TRUE	TRUE	TRUE	7	protein_coding	protein_coding	23660	Not Sig	1	1	0.633984
ENST00000375615	ENSG00000204381	0.453079	2.19017	LAYN	TRUE	TRUE	TRUE	TRUE	8	protein_coding	protein_coding	143903	Not Sig	1	1	1.36896
ENST00000640264	ENSG00000153187	-0.611546	-2.18414	HNRNPU	TRUE	FALSE	TRUE	FALSE	3	lncRNA	protein_coding	3192	Not Sig	1	1	0.654495
ENST00000614713	ENSG00000143545	-0.372219	-2.1922	RAB13	TRUE	TRUE	TRUE	TRUE	8	protein_coding	protein_coding	5872	Not Sig	1	1	0.772593
ENST00000450518	ENSG00000136518	-0.478976	-2.19653	ACTL6A	TRUE	TRUE	TRUE	TRUE	14	protein_coding	protein_coding	86	Not Sig	1	1	0.717486
ENST00000429709	ENSG00000136518	0.478976	2.19653	ACTL6A	TRUE	TRUE	TRUE	TRUE	14	protein_coding	protein_coding	86	Not Sig	1	1	1.39375
ENST00000649500	ENSG00000131389	-0.700554	-2.18764	SLC6A6	TRUE	TRUE	TRUE	TRUE	15	nonsense_mediated_decay	protein_coding	6533	Not Sig	1	1	0.615336
ENST00000533237	ENSG00000173442	0.317686	2.18655	EHBP1L1	TRUE	FALSE	TRUE	TRUE	12	protein_coding	protein_coding	254102	Not Sig	1	1	1.24633
ENST00000580466	ENSG00000170921	0.606917	2.19595	TANC2	TRUE	FALSE	TRUE	FALSE	3	protein_coding	protein_coding	26115	Not Sig	1	1	1.523
ENST00000424789	ENSG00000170921	-0.606917	-2.19595	TANC2	TRUE	TRUE	TRUE	TRUE	25	protein_coding	protein_coding	26115	Not Sig	1	1	0.656598
ENST00000439994	ENSG00000149499	0.335975	2.18739	EML3	TRUE	TRUE	TRUE	FALSE	3	protein_coding	protein_coding	256364	Not Sig	1	1	1.26223
ENST00000543462	ENSG00000173511	-0.488116	-2.19102	VEGFB	TRUE	FALSE	TRUE	FALSE	3	retained_intron	protein_coding	7423	Not Sig	1	1	0.712956
ENST00000238875	ENSG00000119862	-0.54341	-2.1909	LGALSL	TRUE	TRUE	TRUE	TRUE	5	protein_coding	protein_coding	29094	Not Sig	1	1	0.686147
ENST00000463634	ENSG00000112739	0.340421	2.18465	PRPF4B	TRUE	FALSE	TRUE	FALSE	17	retained_intron	protein_coding	8899	Not Sig	1	1	1.26613
ENST00000374141	ENSG00000204160	-0.462886	-2.18959	ZDHHC18	TRUE	TRUE	TRUE	TRUE	8	protein_coding	protein_coding	84243	Not Sig	1	1	0.725533
ENST00000496195	ENSG00000108010	0.379761	2.18704	GLRX3	TRUE	FALSE	TRUE	FALSE	2	lncRNA	protein_coding	10539	Not Sig	1	1	1.30113
ENST00000474171	ENSG00000142541	-0.528665	-2.18204	RPL13A	TRUE	FALSE	TRUE	FALSE	4	retained_intron	protein_coding	23521	Not Sig	1	1	0.693196
ENST00000577454	ENSG00000188895	-0.170519	-2.18291	MSL1	TRUE	TRUE	TRUE	TRUE	3	protein_coding	protein_coding	339287	Not Sig	1	1	0.888523
ENST00000569978	ENSG00000103495	0.28596	2.18374	MAZ	TRUE	TRUE	TRUE	TRUE	2	protein_coding	protein_coding	4150	Not Sig	1	1	1.21922
ENST00000649633	ENSG00000105866	0.956809	2.18363	SP4	TRUE	TRUE	TRUE	TRUE	6	protein_coding	protein_coding	6671	Not Sig	1	1	1.94101
ENST00000262207	ENSG00000121005	-0.771746	-2.1912	CRISPLD1	TRUE	TRUE	TRUE	TRUE	15	protein_coding	protein_coding	83690	Not Sig	1	1	0.585708
ENST00000523524	ENSG00000121005	0.771746	2.1912	CRISPLD1	TRUE	TRUE	TRUE	TRUE	14	protein_coding	protein_coding	83690	Not Sig	1	1	1.70733
ENST00000326132	ENSG00000138942	-0.321612	-2.18378	RNF185	TRUE	TRUE	TRUE	TRUE	7	protein_coding	protein_coding	91445	Not Sig	1	1	0.800175
ENST00000491231	ENSG00000162236	0.384089	2.17881	STX5	TRUE	TRUE	TRUE	TRUE	11	nonsense_mediated_decay	protein_coding	6811	Not Sig	1	1	1.30504
ENST00000276602	ENSG00000147601	-0.396772	-2.18405	TERF1	TRUE	TRUE	TRUE	TRUE	9	protein_coding	protein_coding	7013	Not Sig	1	1	0.759556
ENST00000216799	ENSG00000100908	-0.300672	-2.17997	EMC9	TRUE	TRUE	TRUE	TRUE	6	protein_coding	protein_coding	51016	Not Sig	1	1	0.811874
ENST00000594348	ENSG00000167772	-0.633892	-2.18133	ANGPTL4	TRUE	FALSE	TRUE	FALSE	5	retained_intron	protein_coding	51129	Not Sig	1	1	0.644435
ENST00000585618	ENSG00000129657	0.41456	2.18067	SEC14L1	TRUE	TRUE	TRUE	TRUE	17	protein_coding	protein_coding	6397	Not Sig	1	1	1.33289
ENST00000568233	ENSG00000102898	-0.221692	-2.17867	NUTF2	TRUE	FALSE	TRUE	FALSE	4	retained_intron	protein_coding	10204	Not Sig	1	1	0.857559
ENST00000470543	ENSG00000181061	-0.308792	-2.17828	HIGD1A	TRUE	FALSE	TRUE	FALSE	3	lncRNA	protein_coding	25994	Not Sig	1	1	0.807318
ENST00000479337	ENSG00000119147	-0.517807	-2.18508	C2orf40	TRUE	FALSE	TRUE	FALSE	2	retained_intron	protein_coding	84417	Not Sig	1	1	0.698433
ENST00000238044	ENSG00000119147	0.517807	2.18508	C2orf40	TRUE	TRUE	TRUE	TRUE	4	protein_coding	protein_coding	84417	Not Sig	1	1	1.43178
ENST00000378933	ENSG00000157625	-0.766885	-2.17756	TAB3	TRUE	TRUE	TRUE	TRUE	12	protein_coding	protein_coding	257397	Not Sig	1	1	0.587685
ENST00000645319	ENSG00000133657	0.510831	2.17311	ATP13A3	TRUE	TRUE	TRUE	FALSE	30	protein_coding	protein_coding	79572	Not Sig	1	1	1.42487
ENST00000486036	ENSG00000115275	0.341642	2.1755	MOGS	TRUE	FALSE	TRUE	FALSE	2	retained_intron	protein_coding	7841	Not Sig	1	1	1.2672
ENST00000454902	ENSG00000160145	0.413383	2.17311	KALRN	TRUE	FALSE	TRUE	TRUE	4	protein_coding	protein_coding	8997	Not Sig	1	1	1.3318
ENST00000605216	ENSG00000214655	-0.397868	-2.17045	ZSWIM8	TRUE	TRUE	TRUE	TRUE	26	protein_coding	protein_coding	23053	Not Sig	1	1	0.758979
ENST00000543532	ENSG00000120438	0.176997	2.16942	TCP1	TRUE	FALSE	TRUE	FALSE	4	lncRNA	protein_coding	6950	Not Sig	1	1	1.13053
ENST00000585847	ENSG00000062716	0.344403	2.17137	VMP1	TRUE	TRUE	TRUE	TRUE	5	nonsense_mediated_decay	protein_coding	81671	Not Sig	1	1	1.26963
ENST00000378421	ENSG00000185753	-0.303793	-2.17502	CXorf38	TRUE	TRUE	TRUE	TRUE	7	protein_coding	protein_coding	159013	Not Sig	1	3.23996e-05	0.81012
ENST00000555895	ENSG00000100804	-0.402799	-2.17022	PSMB5	TRUE	TRUE	TRUE	FALSE	3	protein_coding	protein_coding	5693	Not Sig	1	1	0.756389
ENST00000532829	ENSG00000167996	0.258898	2.16668	FTH1	TRUE	TRUE	TRUE	TRUE	4	nonsense_mediated_decay	protein_coding	2495	Not Sig	1	1	1.19656
ENST00000468549	ENSG00000095713	-0.564858	-2.16575	CRTAC1	TRUE	FALSE	TRUE	FALSE	3	lncRNA	protein_coding	55118	Not Sig	1	1	0.676022
ENST00000497692	ENSG00000108100	0.92596	2.16622	CCNY	TRUE	FALSE	TRUE	FALSE	3	lncRNA	protein_coding	219771	Not Sig	1	1	1.89995
ENST00000490569	ENSG00000156508	-0.222682	-2.16302	EEF1A1	TRUE	FALSE	TRUE	FALSE	6	retained_intron	protein_coding	1915	Not Sig	1	1	0.856971
ENST00000379707	ENSG00000107262	-0.457576	-2.16471	BAG1	TRUE	TRUE	TRUE	TRUE	8	nonsense_mediated_decay	protein_coding	573	Not Sig	1	1	0.728209
ENST00000355029	ENSG00000173848	0.314034	2.17343	NET1	TRUE	TRUE	TRUE	TRUE	12	protein_coding	protein_coding	10276	Not Sig	1	1	1.24318
ENST00000380359	ENSG00000173848	-0.314034	-2.17343	NET1	TRUE	TRUE	TRUE	TRUE	10	protein_coding	protein_coding	10276	Not Sig	1	1	0.80439
ENST00000521976	ENSG00000155975	-0.24209	-2.16399	VPS37A	TRUE	TRUE	TRUE	FALSE	6	protein_coding	protein_coding	137492	Not Sig	1	0.00154184	0.84552
ENST00000372805	ENSG00000131236	0.184181	2.16162	CAP1	TRUE	TRUE	TRUE	TRUE	13	protein_coding	protein_coding	10487	Not Sig	1	1	1.13617
ENST00000556399	ENSG00000165801	0.299133	2.1618	ARHGEF40	TRUE	TRUE	TRUE	TRUE	23	nonsense_mediated_decay	protein_coding	55701	Not Sig	1	1	1.2304
ENST00000336665	ENSG00000157985	-0.75105	-2.16686	AGAP1	TRUE	TRUE	TRUE	TRUE	17	protein_coding	protein_coding	116987	Not Sig	1	1	0.594171
ENST00000543453	ENSG00000112787	0.268039	2.16417	FBRSL1	TRUE	FALSE	TRUE	FALSE	3	lncRNA	protein_coding	57666	Not Sig	1	1	1.20417
ENST00000368301	ENSG00000160789	0.547124	2.15881	LMNA	TRUE	TRUE	TRUE	TRUE	13	protein_coding	protein_coding	4000	Not Sig	1	1	1.46117
ENST00000278100	ENSG00000107949	0.170043	2.16493	BCCIP	TRUE	TRUE	TRUE	TRUE	7	protein_coding	protein_coding	56647	Not Sig	1	1	1.12509
ENST00000222330	ENSG00000105723	-0.694979	-2.16238	GSK3A	TRUE	TRUE	TRUE	TRUE	11	protein_coding	protein_coding	2931	Not Sig	1	1	0.617718
ENST00000468084	ENSG00000197982	-0.284028	-2.16925	C1orf122	TRUE	TRUE	TRUE	TRUE	3	protein_coding	protein_coding	127687	Not Sig	1	1	0.821295
ENST00000373042	ENSG00000197982	0.284028	2.16925	C1orf122	TRUE	TRUE	TRUE	TRUE	3	protein_coding	protein_coding	127687	Not Sig	1	1	1.21759
ENST00000489843	ENSG00000168374	-0.331903	-2.15883	ARF4	TRUE	TRUE	TRUE	TRUE	4	protein_coding	protein_coding	378	Not Sig	1	1	0.794488
ENST00000524936	ENSG00000052841	-0.440764	-2.16118	TTC17	TRUE	FALSE	TRUE	FALSE	2	retained_intron	protein_coding	55761	Not Sig	1	1	0.736744
ENST00000527874	ENSG00000173039	-0.311165	-2.15596	RELA	TRUE	FALSE	TRUE	TRUE	4	protein_coding	protein_coding	5970	Not Sig	1	1	0.805991
ENST00000564060	ENSG00000140931	-0.388642	-2.16221	CMTM3	TRUE	TRUE	TRUE	TRUE	4	protein_coding	protein_coding	123920	Not Sig	1	1	0.763848
ENST00000360817	ENSG00000182326	-0.170978	-2.15174	C1S	TRUE	TRUE	TRUE	TRUE	12	protein_coding	protein_coding	716	Not Sig	1	1	0.88824
ENST00000460911	ENSG00000106462	-0.512385	-2.15326	EZH2	TRUE	TRUE	TRUE	TRUE	20	protein_coding	protein_coding	2146	Not Sig	1	1	0.701062
ENST00000504789	ENSG00000113387	0.537804	2.1524	SUB1	TRUE	FALSE	TRUE	FALSE	4	lncRNA	protein_coding	10923	Not Sig	1	1	1.45176
ENST00000473257	ENSG00000075624	-0.348645	-2.15185	ACTB	TRUE	FALSE	TRUE	FALSE	4	lncRNA	protein_coding	60	Not Sig	1	1	0.785321
ENST00000508854	ENSG00000214193	-0.437287	-2.15244	SH3D21	TRUE	FALSE	TRUE	FALSE	2	lncRNA	protein_coding	79729	Not Sig	1	1	0.738522
ENST00000344620	ENSG00000260280	0.261565	2.16022	SLX1B-SULT1A4	FALSE	FALSE	FALSE	FALSE	10	retained_intron	lncRNA		Not Sig	1	1	1.19878
ENST00000395400	ENSG00000260280	-0.261565	-2.16022	SLX1B-SULT1A4	FALSE	FALSE	FALSE	FALSE	9	retained_intron	lncRNA		Not Sig	1	1	0.834183
ENST00000317610	ENSG00000115310	0.233601	2.14943	RTN4	TRUE	TRUE	TRUE	TRUE	7	protein_coding	protein_coding	57142	Not Sig	1	1	1.17577
ENST00000354848	ENSG00000117335	0.313632	2.14863	CD46	TRUE	TRUE	TRUE	TRUE	12	protein_coding	protein_coding	4179	Not Sig	1	1	1.24283
ENST00000568796	ENSG00000008710	-0.250248	-2.148	PKD1	TRUE	FALSE	TRUE	FALSE	2	retained_intron	protein_coding	5310	Not Sig	1	1	0.840752
ENST00000472226	ENSG00000134884	0.22808	2.15319	ARGLU1	TRUE	FALSE	TRUE	FALSE	3	retained_intron	protein_coding	55082	Not Sig	1	1	1.17128
ENST00000528149	ENSG00000137500	-0.378604	-2.14682	CCDC90B	TRUE	TRUE	TRUE	TRUE	7	nonsense_mediated_decay	protein_coding	60492	Not Sig	1	1	0.769182
ENST00000615553	ENSG00000152242	-0.353828	-2.1527	C18orf25	TRUE	TRUE	TRUE	TRUE	4	protein_coding	protein_coding	147339	Not Sig	1	1	0.782505
ENST00000377619	ENSG00000188243	-0.622317	-2.14995	COMMD6	TRUE	TRUE	TRUE	TRUE	3	protein_coding	protein_coding	170622	Not Sig	1	1	0.649627
ENST00000318473	ENSG00000151332	-0.289904	-2.15138	MBIP	TRUE	TRUE	TRUE	TRUE	9	protein_coding	protein_coding	51562	Not Sig	1	1	0.817956
ENST00000438120	ENSG00000142949	0.447356	2.14799	PTPRF	TRUE	TRUE	TRUE	TRUE	33	protein_coding	protein_coding	5792	Not Sig	1	1	1.36354
ENST00000416283	ENSG00000006576	-0.643941	-2.14499	PHTF2	TRUE	TRUE	TRUE	TRUE	20	protein_coding	protein_coding	57157	Not Sig	1	1	0.639962
ENST00000361368	ENSG00000198742	0.228564	2.14628	SMURF1	TRUE	TRUE	TRUE	TRUE	18	protein_coding	protein_coding	57154	Not Sig	1	1	1.17167
ENST00000606454	ENSG00000227671	0.455624	2.14738	AL390728.4	FALSE	FALSE	FALSE	FALSE	2	lncRNA	transcribed_unprocessed_pseudogene		Not Sig	1	1	1.37138
ENST00000648892	ENSG00000156650	-0.503901	-2.1414	KAT6B	TRUE	TRUE	TRUE	TRUE	18	protein_coding	protein_coding	23522	Not Sig	1	1	0.705197
ENST00000487980	ENSG00000115762	-0.35037	-2.14074	PLEKHB2	TRUE	FALSE	TRUE	FALSE	2	lncRNA	protein_coding	55041	Not Sig	1	1	0.784383
ENST00000560318	ENSG00000137804	1.0051	2.14856	NUSAP1	TRUE	FALSE	TRUE	FALSE	4	retained_intron	protein_coding	51203	Not Sig	1	1	2.00708
ENST00000414849	ENSG00000137804	-1.0051	-2.14856	NUSAP1	TRUE	TRUE	TRUE	TRUE	11	protein_coding	protein_coding	51203	Not Sig	1	1	0.498236
ENST00000409566	ENSG00000152147	0.289458	2.14852	GEMIN6	TRUE	TRUE	TRUE	TRUE	4	protein_coding	protein_coding	79833	Not Sig	1	1	1.22218
ENST00000281950	ENSG00000152147	-0.289458	-2.14852	GEMIN6	TRUE	TRUE	TRUE	TRUE	3	protein_coding	protein_coding	79833	Not Sig	1	1	0.81821
ENST00000591946	ENSG00000130175	-0.222258	-2.14018	PRKCSH	TRUE	FALSE	TRUE	TRUE	3	protein_coding	protein_coding	5589	Not Sig	1	1	0.857223
ENST00000288532	ENSG00000110871	0.287034	2.1479	COQ5	TRUE	TRUE	TRUE	TRUE	7	protein_coding	protein_coding	84274	Not Sig	1	1	1.22013
ENST00000546838	ENSG00000110871	-0.287034	-2.1479	COQ5	TRUE	FALSE	TRUE	FALSE	2	retained_intron	protein_coding	84274	Not Sig	1	1	0.819585
ENST00000417268	ENSG00000213079	0.864196	2.14084	SCAF8	TRUE	TRUE	TRUE	TRUE	21	protein_coding	protein_coding	22828	Not Sig	1	1	1.82032
ENST00000467955	ENSG00000144645	0.799222	2.14044	OSBPL10	TRUE	FALSE	TRUE	FALSE	5	lncRNA	protein_coding	114884	Not Sig	1	1	1.74016
ENST00000396705	ENSG00000111669	-0.349484	-2.13782	TPI1	TRUE	TRUE	TRUE	TRUE	7	protein_coding	protein_coding	7167	Not Sig	1	1	0.784865
ENST00000530820	ENSG00000135387	-1.20684	-2.13785	CAPRIN1	TRUE	TRUE	TRUE	TRUE	17	protein_coding	protein_coding	4076	Not Sig	1	1	0.433215
ENST00000471846	ENSG00000165138	0.423222	2.13916	ANKS6	TRUE	FALSE	TRUE	FALSE	2	lncRNA	protein_coding	203286	Not Sig	1	1	1.34092
ENST00000420104	ENSG00000163466	0.347726	2.13503	ARPC2	TRUE	FALSE	TRUE	TRUE	5	protein_coding	protein_coding	10109	Not Sig	1	1	1.27255
ENST00000245457	ENSG00000125384	0.378464	2.14569	PTGER2	TRUE	TRUE	TRUE	TRUE	2	protein_coding	protein_coding	5732	Not Sig	1	1	1.29996
ENST00000557436	ENSG00000125384	-0.378464	-2.14569	PTGER2	TRUE	TRUE	TRUE	TRUE	3	protein_coding	protein_coding	5732	Not Sig	1	1	0.769256
ENST00000510862	ENSG00000090316	-0.529733	-2.13628	MAEA	TRUE	FALSE	TRUE	FALSE	2	lncRNA	protein_coding	10296	Not Sig	1	1	0.692683
ENST00000360579	ENSG00000111237	-0.221028	-2.13528	VPS29	TRUE	TRUE	TRUE	TRUE	5	protein_coding	protein_coding	51699	Not Sig	1	1	0.857954
ENST00000357898	ENSG00000171621	0.623881	2.13919	SPSB1	TRUE	TRUE	TRUE	TRUE	3	protein_coding	protein_coding	80176	Not Sig	1	1	1.54102
ENST00000478411	ENSG00000106636	-0.270753	-2.13464	YKT6	TRUE	FALSE	TRUE	FALSE	2	lncRNA	protein_coding	10652	Not Sig	1	1	0.828887
ENST00000548587	ENSG00000257524	-0.407484	-2.13431	AL157935.2	TRUE	FALSE	TRUE	FALSE	4	lncRNA	protein_coding		Not Sig	1	1	0.753937
ENST00000261304	ENSG00000054983	0.38053	2.14165	GALC	TRUE	TRUE	TRUE	TRUE	17	protein_coding	protein_coding	2581	Not Sig	1	1	1.30182
ENST00000557520	ENSG00000054983	-0.38053	-2.14165	GALC	TRUE	FALSE	TRUE	FALSE	3	lncRNA	protein_coding	2581	Not Sig	1	1	0.768155
ENST00000565966	ENSG00000051108	0.384646	2.13021	HERPUD1	TRUE	TRUE	TRUE	TRUE	6	nonsense_mediated_decay	protein_coding	9709	Not Sig	1	1	1.30554
ENST00000377214	ENSG00000074219	-0.689464	-2.13208	TEAD2	TRUE	TRUE	TRUE	TRUE	11	protein_coding	protein_coding	8463	Not Sig	1	1	0.620084
ENST00000549628	ENSG00000167779	-0.742454	-2.13603	IGFBP6	TRUE	TRUE	TRUE	TRUE	4	protein_coding	protein_coding	3489	Not Sig	1	1	0.597722
ENST00000341247	ENSG00000050405	0.477238	2.13244	LIMA1	TRUE	TRUE	TRUE	TRUE	11	protein_coding	protein_coding	51474	Not Sig	1	1	1.39208
ENST00000273482	ENSG00000144935	0.336019	2.1319	TRPC1	TRUE	TRUE	TRUE	TRUE	12	protein_coding	protein_coding	7220	Not Sig	1	1	1.26227
ENST00000312239	ENSG00000127483	0.194039	2.12877	HP1BP3	TRUE	TRUE	TRUE	TRUE	13	protein_coding	protein_coding	50809	Not Sig	1	1	1.14396
ENST00000479870	ENSG00000198420	-0.268647	-2.13228	TCAF1	TRUE	TRUE	TRUE	TRUE	9	protein_coding	protein_coding	9747	Not Sig	1	0.00258272	0.830097
ENST00000643297	ENSG00000168036	0.795958	2.12382	CTNNB1	TRUE	TRUE	TRUE	TRUE	15	protein_coding	protein_coding	1499	Not Sig	1	1	1.73623
ENST00000529521	ENSG00000079459	-0.734625	-2.1251	FDFT1	TRUE	FALSE	TRUE	FALSE	2	retained_intron	protein_coding	2222	Not Sig	1	0.00529353	0.600974
ENST00000642334	ENSG00000197912	-0.510183	-2.12399	SPG7	TRUE	TRUE	TRUE	FALSE	20	nonsense_mediated_decay	protein_coding	6687	Not Sig	1	1	0.702133
ENST00000416836	ENSG00000101333	0.86902	2.12737	PLCB4	TRUE	FALSE	TRUE	TRUE	5	protein_coding	protein_coding	5332	Not Sig	1	1	1.82642
ENST00000567391	ENSG00000198931	0.470334	2.13063	APRT	TRUE	TRUE	TRUE	TRUE	4	nonsense_mediated_decay	protein_coding	353	Not Sig	1	1	1.38543
ENST00000335497	ENSG00000187147	0.37527	2.12561	RNF220	TRUE	FALSE	TRUE	TRUE	9	protein_coding	protein_coding	55182	Not Sig	1	1	1.29708
ENST00000424722	ENSG00000115415	0.447305	2.12971	STAT1	TRUE	FALSE	TRUE	TRUE	6	protein_coding	protein_coding	6772	Not Sig	1	1	1.36349
ENST00000268607	ENSG00000140941	0.319229	2.12529	MAP1LC3B	TRUE	TRUE	TRUE	TRUE	4	protein_coding	protein_coding	81631	Not Sig	1	1	1.24766
ENST00000319942	ENSG00000137955	0.157096	2.12112	RABGGTB	TRUE	TRUE	TRUE	TRUE	9	protein_coding	protein_coding	5876	Not Sig	1	1	1.11504
ENST00000614386	ENSG00000196275	-0.452221	-2.12354	GTF2IRD2	TRUE	TRUE	TRUE	TRUE	3	protein_coding	protein_coding	84163	Not Sig	1	1	0.730917
ENST00000524875	ENSG00000180773	0.240174	2.12205	SLC36A4	TRUE	TRUE	TRUE	TRUE	7	nonsense_mediated_decay	protein_coding	120103	Not Sig	1	1	1.18113
ENST00000643777	ENSG00000149925	0.226532	2.12117	ALDOA	TRUE	TRUE	TRUE	TRUE	9	protein_coding	protein_coding	226	Not Sig	1	1	1.17002
ENST00000392437	ENSG00000198836	0.714724	2.11875	OPA1	TRUE	TRUE	TRUE	TRUE	30	protein_coding	protein_coding	4976	Not Sig	1	1	1.64117
ENST00000545025	ENSG00000183735	-0.556269	-2.1178	TBK1	TRUE	FALSE	TRUE	FALSE	2	retained_intron	protein_coding	29110	Not Sig	1	1	0.680059
ENST00000579700	ENSG00000265479	-0.24229	-2.12854	DTX2P1-UPK3BP1-PMS2P11	FALSE	FALSE	FALSE	FALSE	9	lncRNA	lncRNA		Not Sig	1	1	0.845403
ENST00000636308	ENSG00000265479	0.24229	2.12854	DTX2P1-UPK3BP1-PMS2P11	FALSE	FALSE	FALSE	FALSE	15	lncRNA	lncRNA		Not Sig	1	1	1.18287
ENST00000518668	ENSG00000105339	-0.571687	-2.11613	DENND3	TRUE	TRUE	TRUE	FALSE	22	protein_coding	protein_coding	22898	Not Sig	1	1	0.672829
ENST00000626782	ENSG00000173575	-0.407652	-2.11571	CHD2	TRUE	TRUE	TRUE	TRUE	12	protein_coding	protein_coding	1106	Not Sig	1	1	0.753849
ENST00000446987	ENSG00000136271	-0.285292	-2.11828	DDX56	TRUE	TRUE	TRUE	FALSE	14	nonsense_mediated_decay	protein_coding	54606	Not Sig	1	1	0.820575
ENST00000467243	ENSG00000148399	0.399313	2.12223	DPH7	TRUE	FALSE	TRUE	FALSE	2	lncRNA	protein_coding	92715	Not Sig	1	1	1.31888
ENST00000448841	ENSG00000166272	0.347741	2.11942	WBP1L	TRUE	TRUE	TRUE	TRUE	4	protein_coding	protein_coding	54838	Not Sig	1	1	1.27257
ENST00000529548	ENSG00000167996	-0.363676	-2.11459	FTH1	TRUE	FALSE	TRUE	TRUE	4	protein_coding	protein_coding	2495	Not Sig	1	1	0.777182
ENST00000448549	ENSG00000164548	0.547973	2.11478	TRA2A	TRUE	TRUE	TRUE	TRUE	4	nonsense_mediated_decay	protein_coding	29896	Not Sig	1	1	1.46203
ENST00000325805	ENSG00000114439	0.214208	2.12487	BBX	TRUE	TRUE	TRUE	TRUE	18	protein_coding	protein_coding	56987	Not Sig	1	1	1.16007
ENST00000415149	ENSG00000114439	-0.214208	-2.12487	BBX	TRUE	TRUE	TRUE	TRUE	17	protein_coding	protein_coding	56987	Not Sig	1	1	0.862019
ENST00000520517	ENSG00000164919	-0.977925	-2.11604	COX6C	TRUE	TRUE	TRUE	TRUE	5	nonsense_mediated_decay	protein_coding	1345	Not Sig	1	1	0.507709
ENST00000523530	ENSG00000105339	-0.481625	-2.11076	DENND3	TRUE	FALSE	TRUE	FALSE	2	retained_intron	protein_coding	22898	Not Sig	1	1	0.71617
ENST00000432992	ENSG00000007237	0.277423	2.11438	AC005747.1	TRUE	TRUE	TRUE	TRUE	14	protein_coding	protein_coding	8522	Not Sig	1	1	1.21203
ENST00000409650	ENSG00000071082	-0.58105	-2.11049	RPL31	TRUE	TRUE	TRUE	TRUE	5	protein_coding	protein_coding	6160	Not Sig	1	1	0.668477
ENST00000491400	ENSG00000065029	0.391988	2.11051	ZNF76	TRUE	FALSE	TRUE	FALSE	5	retained_intron	protein_coding	7629	Not Sig	1	1	1.3122
ENST00000498399	ENSG00000113845	-0.368759	-2.11135	TIMMDC1	TRUE	TRUE	TRUE	FALSE	3	nonsense_mediated_decay	protein_coding	51300	Not Sig	1	1	0.774448
ENST00000381724	ENSG00000088832	0.271432	2.11089	FKBP1A	TRUE	TRUE	TRUE	TRUE	4	protein_coding	protein_coding	2280	Not Sig	1	1	1.20701
ENST00000287396	ENSG00000156804	0.397651	2.10913	FBXO32	TRUE	FALSE	TRUE	FALSE	6	retained_intron	protein_coding	114907	Not Sig	1	0.000213666	1.31736
ENST00000532993	ENSG00000196914	0.284945	2.10767	ARHGEF12	TRUE	TRUE	TRUE	TRUE	41	protein_coding	protein_coding	23365	Not Sig	1	1	1.21836
ENST00000539214	ENSG00000065154	0.244154	2.10997	OAT	TRUE	TRUE	TRUE	TRUE	9	protein_coding	protein_coding	4942	Not Sig	1	1	1.1844
ENST00000361351	ENSG00000138629	-0.277054	-2.11337	UBL7	TRUE	TRUE	TRUE	TRUE	11	protein_coding	protein_coding	84993	Not Sig	1	1	0.825274
ENST00000469930	ENSG00000157764	0.30754	2.1087	BRAF	TRUE	TRUE	TRUE	TRUE	3	protein_coding	protein_coding	673	Not Sig	1	1	1.2376
ENST00000550893	ENSG00000139218	-0.255804	-2.10802	SCAF11	TRUE	TRUE	TRUE	FALSE	3	protein_coding	protein_coding	9169	Not Sig	1	1	0.83752
ENST00000637015	ENSG00000049618	0.30129	2.1047	ARID1B	TRUE	TRUE	TRUE	FALSE	14	protein_coding	protein_coding	57492	Not Sig	1	1	1.23225
ENST00000614998	ENSG00000049246	-0.259576	-2.10674	PER3	TRUE	TRUE	TRUE	TRUE	23	protein_coding	protein_coding	8863	Not Sig	1	1	0.835333
ENST00000297857	ENSG00000165156	0.307874	2.11164	ZHX1	TRUE	TRUE	TRUE	TRUE	4	protein_coding	protein_coding	11244	Not Sig	1	1	1.23788
ENST00000562768	ENSG00000159579	-0.266269	-2.10853	RSPRY1	TRUE	FALSE	TRUE	FALSE	6	retained_intron	protein_coding	89970	Not Sig	1	1	0.831467
ENST00000308370	ENSG00000090006	0.470026	2.10224	LTBP4	TRUE	TRUE	TRUE	FALSE	33	protein_coding	protein_coding	8425	Not Sig	1	1	1.38513
ENST00000563541	ENSG00000158805	0.792385	2.10437	ZNF276	TRUE	TRUE	TRUE	FALSE	4	nonsense_mediated_decay	protein_coding	92822	Not Sig	1	1	1.73194
ENST00000417871	ENSG00000159147	1.07802	2.10425	DONSON	TRUE	TRUE	TRUE	TRUE	9	nonsense_mediated_decay	protein_coding	29980	Not Sig	1	1	2.11114
ENST00000559404	ENSG00000156381	-0.23234	-2.10528	ANKRD9	TRUE	FALSE	TRUE	TRUE	3	protein_coding	protein_coding	122416	Not Sig	1	1	0.851253
ENST00000343003	ENSG00000182957	-0.445161	-2.10522	SPATA13	TRUE	TRUE	TRUE	TRUE	11	protein_coding	protein_coding	221178	Not Sig	1	1	0.734502
ENST00000455282	ENSG00000171291	-0.629029	-2.107	ZNF439	TRUE	TRUE	TRUE	TRUE	3	protein_coding	protein_coding	90594	Not Sig	1	1	0.646611
ENST00000580916	ENSG00000011028	-0.889612	-2.10305	AC080038.1	TRUE	FALSE	TRUE	FALSE	3	lncRNA	protein_coding	9902	Not Sig	1	1	0.539759
ENST00000495053	ENSG00000182326	0.253862	2.09919	C1S	TRUE	FALSE	TRUE	FALSE	3	retained_intron	protein_coding	716	Not Sig	1	1	1.19239
ENST00000626373	ENSG00000118495	-0.560625	-2.098	PLAGL1	TRUE	FALSE	TRUE	TRUE	5	protein_coding	protein_coding	5325	Not Sig	1	1	0.678008
ENST00000376636	ENSG00000197969	0.435767	2.0998	VPS13A	TRUE	TRUE	TRUE	TRUE	71	protein_coding	protein_coding	23230	Not Sig	1	1	1.35263
ENST00000400245	ENSG00000125826	-0.274434	-2.09934	RBCK1	TRUE	FALSE	TRUE	FALSE	3	lncRNA	protein_coding	10616	Not Sig	1	1	0.826775
ENST00000652974	ENSG00000143933	0.285456	2.09836	CALM2	TRUE	TRUE	TRUE	TRUE	6	nonsense_mediated_decay	protein_coding	805	Not Sig	1	1	1.2188
ENST00000379162	ENSG00000067992	-0.354846	-2.10399	PDK3	TRUE	TRUE	TRUE	TRUE	11	protein_coding	protein_coding	5165	Not Sig	1	0.00329882	0.781953
ENST00000614183	ENSG00000114861	-1.03185	-2.09674	FOXP1	TRUE	FALSE	TRUE	FALSE	6	lncRNA	protein_coding	27086	Not Sig	1	1	0.489081
ENST00000488258	ENSG00000106617	0.819531	2.09721	PRKAG2	TRUE	TRUE	TRUE	TRUE	10	nonsense_mediated_decay	protein_coding	51422	Not Sig	1	1	1.76483
ENST00000567216	ENSG00000103326	-0.27013	-2.09898	CAPN15	TRUE	FALSE	TRUE	FALSE	4	lncRNA	protein_coding	6650	Not Sig	1	1	0.829245
ENST00000440187	ENSG00000196498	-0.339501	-2.09661	NCOR2	TRUE	FALSE	TRUE	FALSE	4	protein_coding	protein_coding	9612	Not Sig	1	1	0.790315
ENST00000656162	ENSG00000286619	0.53025	2.10116	AC119673.2	FALSE	FALSE	FALSE	FALSE	3	lncRNA	lncRNA		Not Sig	1	1	1.44418
ENST00000224949	ENSG00000107959	-0.152233	-2.09377	PITRM1	TRUE	TRUE	TRUE	TRUE	27	protein_coding	protein_coding	10531	Not Sig	1	1	0.899856
ENST00000441464	ENSG00000143178	0.488569	2.09708	TBX19	TRUE	TRUE	TRUE	FALSE	5	protein_coding	protein_coding	9095	Not Sig	1	1	1.40305
ENST00000325103	ENSG00000107521	-0.326175	-2.09529	HPS1	TRUE	TRUE	TRUE	TRUE	20	protein_coding	protein_coding	3257	Not Sig	1	1	0.797648
ENST00000215882	ENSG00000100075	0.201406	2.09483	SLC25A1	TRUE	TRUE	TRUE	TRUE	9	protein_coding	protein_coding	6576	Not Sig	1	1	1.14982
ENST00000488903	ENSG00000143641	0.546325	2.09656	GALNT2	TRUE	FALSE	TRUE	FALSE	2	lncRNA	protein_coding	2590	Not Sig	1	1	1.46036
ENST00000471417	ENSG00000267272	0.541761	2.10002	LINC01140	FALSE	FALSE	FALSE	FALSE	3	lncRNA	lncRNA		Not Sig	1	1	1.45575
ENST00000490006	ENSG00000267272	-0.541761	-2.10002	LINC01140	FALSE	FALSE	FALSE	FALSE	3	lncRNA	lncRNA		Not Sig	1	1	0.686932
ENST00000592327	ENSG00000119537	0.722704	2.09073	KDSR	TRUE	FALSE	TRUE	TRUE	6	protein_coding	protein_coding	2531	Not Sig	1	1	1.65027
ENST00000558394	ENSG00000140391	-0.378787	-2.08935	TSPAN3	TRUE	FALSE	TRUE	FALSE	4	lncRNA	protein_coding	10099	Not Sig	1	1	0.769084
ENST00000530398	ENSG00000177600	-0.306773	-2.0923	RPLP2	TRUE	TRUE	TRUE	FALSE	4	protein_coding	protein_coding	6181	Not Sig	1	1	0.808448
ENST00000397997	ENSG00000166225	1.15502	2.09398	FRS2	TRUE	TRUE	TRUE	TRUE	7	protein_coding	protein_coding	10818	Not Sig	1	1	2.22687
ENST00000590000	ENSG00000130254	0.252164	2.08701	SAFB2	TRUE	FALSE	TRUE	FALSE	2	retained_intron	protein_coding	9667	Not Sig	1	1	1.19099
ENST00000534980	ENSG00000110367	0.300718	2.08885	DDX6	TRUE	TRUE	TRUE	TRUE	14	protein_coding	protein_coding	1656	Not Sig	1	1	1.23176
ENST00000300853	ENSG00000012061	-0.225702	-2.08621	ERCC1	TRUE	TRUE	TRUE	TRUE	10	protein_coding	protein_coding	2067	Not Sig	1	1	0.855179
ENST00000670091	ENSG00000110318	-0.42611	-2.09166	CEP126	TRUE	TRUE	TRUE	TRUE	12	nonsense_mediated_decay	protein_coding	57562	Not Sig	1	1	0.744266
ENST00000490163	ENSG00000144224	-0.207159	-2.08657	UBXN4	TRUE	FALSE	TRUE	FALSE	9	lncRNA	protein_coding	23190	Not Sig	1	1	0.866242
ENST00000447750	ENSG00000203879	-0.213547	-2.0876	GDI1	TRUE	TRUE	TRUE	TRUE	11	protein_coding	protein_coding	2664	Not Sig	1	1	0.862414
ENST00000651364	ENSG00000160908	-0.319175	-2.08742	ZNF394	TRUE	FALSE	TRUE	FALSE	5	lncRNA	protein_coding	84124	Not Sig	1	1	0.801528
ENST00000554943	ENSG00000100796	-0.31914	-2.08438	PPP4R3A	TRUE	TRUE	TRUE	TRUE	15	protein_coding	protein_coding	55671	Not Sig	1	1	0.801548
ENST00000263433	ENSG00000125503	0.173449	2.08408	PPP1R12C	TRUE	TRUE	TRUE	TRUE	22	protein_coding	protein_coding	54776	Not Sig	1	1	1.12775
ENST00000455571	ENSG00000159216	0.998543	2.08235	RUNX1	TRUE	FALSE	TRUE	TRUE	4	protein_coding	protein_coding	861	Not Sig	1	1	1.99798
ENST00000479184	ENSG00000182287	0.335375	2.08423	AP1S2	TRUE	FALSE	TRUE	FALSE	3	lncRNA	protein_coding	8905	Not Sig	1	1	1.2617
ENST00000375003	ENSG00000127483	-0.178807	-2.08003	HP1BP3	TRUE	TRUE	TRUE	TRUE	9	protein_coding	protein_coding	50809	Not Sig	1	1	0.883433
ENST00000560726	ENSG00000140374	0.567082	2.0808	ETFA	TRUE	TRUE	TRUE	TRUE	10	protein_coding	protein_coding	2108	Not Sig	1	1	1.48152
ENST00000454127	ENSG00000169239	-0.268812	-2.08426	CA5B	TRUE	TRUE	TRUE	TRUE	8	protein_coding	protein_coding	11238	Not Sig	1	1	0.830003
ENST00000258157	ENSG00000135686	-0.461562	-2.07924	KLHL36	TRUE	TRUE	TRUE	TRUE	4	protein_coding	protein_coding	79786	Not Sig	1	1	0.726199
ENST00000598725	ENSG00000196235	-0.364539	-2.08063	SUPT5H	TRUE	TRUE	TRUE	TRUE	29	protein_coding	protein_coding	6829	Not Sig	1	1	0.776717
ENST00000518983	ENSG00000104365	-0.640716	-2.07588	IKBKB	TRUE	TRUE	TRUE	TRUE	2	protein_coding	protein_coding	3551	Not Sig	1	1	0.641395
ENST00000482554	ENSG00000135631	-0.269656	-2.0789	RAB11FIP5	TRUE	FALSE	TRUE	FALSE	3	lncRNA	protein_coding	26056	Not Sig	1	1	0.829517
ENST00000407623	ENSG00000100243	-0.778289	-2.07855	CYB5R3	TRUE	TRUE	TRUE	TRUE	9	protein_coding	protein_coding	1727	Not Sig	1	1	0.583058
ENST00000541216	ENSG00000127314	-0.499664	-2.07537	RAP1B	TRUE	TRUE	TRUE	TRUE	6	protein_coding	protein_coding	5908	Not Sig	1	1	0.707271
ENST00000329875	ENSG00000183010	-0.407661	-2.07665	PYCR1	TRUE	TRUE	TRUE	TRUE	7	protein_coding	protein_coding	5831	Not Sig	1	1	0.753844
ENST00000528744	ENSG00000182934	0.282402	2.07919	SRPRA	TRUE	FALSE	TRUE	FALSE	3	retained_intron	protein_coding	6734	Not Sig	1	1	1.21622
ENST00000569063	ENSG00000179335	-0.638773	-2.07507	CLK3	TRUE	TRUE	TRUE	FALSE	7	nonsense_mediated_decay	protein_coding	1198	Not Sig	1	1	0.642259
ENST00000540172	ENSG00000109920	0.224295	2.07395	FNBP4	TRUE	FALSE	TRUE	TRUE	3	protein_coding	protein_coding	23360	Not Sig	1	1	1.16821
ENST00000668545	ENSG00000225746	0.329641	2.0781	MEG8	FALSE	FALSE	FALSE	FALSE	4	lncRNA	lncRNA		Not Sig	1	1	1.2567
ENST00000361371	ENSG00000198862	0.282116	2.07966	LTN1	TRUE	TRUE	TRUE	TRUE	30	protein_coding	protein_coding	26046	Not Sig	1	1	1.21598
ENST00000370790	ENSG00000156504	-0.214997	-2.07965	FAM122B	TRUE	TRUE	TRUE	TRUE	9	protein_coding	protein_coding	159090	Not Sig	1	1	0.861548
ENST00000218147	ENSG00000085185	0.352501	2.07488	BCORL1	TRUE	TRUE	TRUE	TRUE	13	protein_coding	protein_coding	63035	Not Sig	1	1	1.27677
ENST00000403997	ENSG00000078808	-0.353861	-2.07456	SDF4	TRUE	FALSE	TRUE	FALSE	5	protein_coding	protein_coding	51150	Not Sig	1	1	0.782487
ENST00000251582	ENSG00000087116	0.395029	2.07782	ADAMTS2	TRUE	TRUE	TRUE	TRUE	22	protein_coding	protein_coding	9509	Not Sig	1	1	1.31497
ENST00000639716	ENSG00000156113	-0.559306	-2.07	KCNMA1	TRUE	TRUE	TRUE	FALSE	14	protein_coding	protein_coding	3778	Not Sig	1	1	0.678629
ENST00000248594	ENSG00000127947	0.268094	2.07662	PTPN12	TRUE	TRUE	TRUE	TRUE	18	protein_coding	protein_coding	5782	Not Sig	1	1	1.20422
ENST00000342222	ENSG00000104365	-0.444176	-2.06888	IKBKB	TRUE	TRUE	TRUE	TRUE	22	nonsense_mediated_decay	protein_coding	3551	Not Sig	1	1	0.735004
ENST00000418342	ENSG00000169641	0.417092	2.0756	LUZP1	TRUE	TRUE	TRUE	TRUE	4	protein_coding	protein_coding	7798	Not Sig	1	1.5594e-05	1.33523
ENST00000517371	ENSG00000185728	0.402251	2.07081	YTHDF3	TRUE	TRUE	TRUE	TRUE	4	protein_coding	protein_coding	253943	Not Sig	1	1	1.32157
ENST00000560955	ENSG00000092439	0.179765	2.07252	TRPM7	TRUE	TRUE	TRUE	TRUE	39	protein_coding	protein_coding	54822	Not Sig	1	1	1.1327
ENST00000470395	ENSG00000116209	0.308354	2.0691	TMEM59	TRUE	FALSE	TRUE	FALSE	2	lncRNA	protein_coding	9528	Not Sig	1	1	1.23829
ENST00000636534	ENSG00000109113	0.470078	2.06735	RAB34	TRUE	TRUE	TRUE	TRUE	5	nonsense_mediated_decay	protein_coding	83871	Not Sig	1	1	1.38518
ENST00000476365	ENSG00000235217	0.290168	2.07803	TSPY26P	FALSE	FALSE	FALSE	FALSE	1	transcribed_processed_pseudogene	transcribed_processed_pseudogene		Not Sig	1	1	1.22278
ENST00000565928	ENSG00000235217	-0.290168	-2.07803	TSPY26P	FALSE	FALSE	FALSE	FALSE	1	lncRNA	transcribed_processed_pseudogene		Not Sig	1	1	0.817807
ENST00000472396	ENSG00000186591	0.275618	2.07379	UBE2H	TRUE	FALSE	TRUE	TRUE	6	protein_coding	protein_coding	7328	Not Sig	1	1	1.21051
ENST00000563454	ENSG00000180979	0.507749	2.07707	LRRC57	TRUE	TRUE	TRUE	TRUE	6	protein_coding	protein_coding	255252	Not Sig	1	1	1.42183
ENST00000397130	ENSG00000180979	-0.507749	-2.07707	LRRC57	TRUE	TRUE	TRUE	TRUE	6	protein_coding	protein_coding	255252	Not Sig	1	1	0.703319
ENST00000460371	ENSG00000169379	0.743516	2.06947	ARL13B	TRUE	TRUE	TRUE	TRUE	8	nonsense_mediated_decay	protein_coding	200894	Not Sig	1	1	1.67425
ENST00000517523	ENSG00000156467	0.324437	2.06811	UQCRB	TRUE	TRUE	TRUE	TRUE	4	protein_coding	protein_coding	7381	Not Sig	1	1	1.25218
ENST00000428931	ENSG00000143569	0.356619	2.06552	UBAP2L	TRUE	TRUE	TRUE	TRUE	27	protein_coding	protein_coding	9898	Not Sig	1	1	1.28042
ENST00000585730	ENSG00000085415	0.40007	2.07539	SEH1L	TRUE	FALSE	TRUE	TRUE	4	protein_coding	protein_coding	81929	Not Sig	1	1	1.31957
ENST00000262124	ENSG00000085415	-0.40007	-2.07539	SEH1L	TRUE	TRUE	TRUE	TRUE	9	protein_coding	protein_coding	81929	Not Sig	1	1	0.757821
ENST00000491511	ENSG00000144815	0.50177	2.07056	NXPE3	TRUE	TRUE	TRUE	TRUE	8	protein_coding	protein_coding	91775	Not Sig	1	1	1.41595
ENST00000374142	ENSG00000204160	0.368939	2.07045	ZDHHC18	TRUE	TRUE	TRUE	TRUE	8	protein_coding	protein_coding	84243	Not Sig	1	1	1.2914
ENST00000546636	ENSG00000110911	0.315393	2.06302	SLC11A2	TRUE	TRUE	TRUE	TRUE	18	nonsense_mediated_decay	protein_coding	4891	Not Sig	1	1	1.24435
ENST00000469144	ENSG00000228300	-0.275294	-2.07223	C19orf24	TRUE	TRUE	TRUE	TRUE	3	protein_coding	protein_coding	55009	Not Sig	1	1	0.826282
ENST00000409293	ENSG00000228300	0.275294	2.07223	C19orf24	TRUE	TRUE	TRUE	TRUE	3	protein_coding	protein_coding	55009	Not Sig	1	1	1.21024
ENST00000530044	ENSG00000184014	-0.261316	-2.06205	DENND5A	TRUE	TRUE	TRUE	TRUE	23	protein_coding	protein_coding	23258	Not Sig	1	1	0.834326
ENST00000450251	ENSG00000145390	0.248477	2.06356	USP53	TRUE	TRUE	TRUE	TRUE	15	protein_coding	protein_coding	54532	Not Sig	1	1	1.18795
ENST00000649341	ENSG00000183196	0.555686	2.06698	CHST6	TRUE	TRUE	TRUE	TRUE	4	nonsense_mediated_decay	protein_coding	4166	Not Sig	1	1	1.46987
ENST00000650623	ENSG00000198825	0.475828	2.06267	INPP5F	TRUE	TRUE	TRUE	TRUE	20	protein_coding	protein_coding	22876	Not Sig	1	1	1.39072
ENST00000538446	ENSG00000111328	-0.378724	-2.0616	CDK2AP1	TRUE	TRUE	TRUE	TRUE	4	protein_coding	protein_coding	8099	Not Sig	1	1	0.769118
ENST00000449864	ENSG00000115677	0.23796	2.05893	HDLBP	TRUE	FALSE	TRUE	TRUE	5	protein_coding	protein_coding	3069	Not Sig	1	1	1.17932
ENST00000660418	ENSG00000261824	0.729763	2.06334	LINC00662	FALSE	FALSE	FALSE	FALSE	2	lncRNA	lncRNA		Not Sig	1	1	1.65837
ENST00000406226	ENSG00000243244	0.32725	2.06537	STON1	TRUE	TRUE	TRUE	TRUE	5	protein_coding	protein_coding	11037	Not Sig	1	1	1.25462
ENST00000443438	ENSG00000157916	-0.202336	-2.0597	RER1	TRUE	FALSE	TRUE	TRUE	6	protein_coding	protein_coding	11079	Not Sig	1	1	0.869142
ENST00000475075	ENSG00000196517	0.850725	2.06263	SLC6A9	TRUE	TRUE	TRUE	TRUE	12	protein_coding	protein_coding	6536	Not Sig	1	1	1.80341
ENST00000370985	ENSG00000116717	-0.339814	-2.06198	GADD45A	TRUE	TRUE	TRUE	TRUE	3	protein_coding	protein_coding	1647	Not Sig	1	0.00201251	0.790143
ENST00000566401	ENSG00000090238	0.374825	2.05979	YPEL3	TRUE	TRUE	TRUE	TRUE	4	nonsense_mediated_decay	protein_coding	83719	Not Sig	1	1	1.29668
ENST00000435046	ENSG00000114867	-0.376471	-2.05682	EIF4G1	TRUE	TRUE	TRUE	TRUE	26	protein_coding	protein_coding	1981	Not Sig	1	1	0.77032
ENST00000296824	ENSG00000164366	0.532133	2.06702	CCDC127	TRUE	TRUE	TRUE	TRUE	3	protein_coding	protein_coding	133957	Not Sig	1	1	1.44607
ENST00000441693	ENSG00000164366	-0.532133	-2.06702	CCDC127	TRUE	FALSE	TRUE	TRUE	2	protein_coding	protein_coding	133957	Not Sig	1	1	0.691532
ENST00000306256	ENSG00000157916	0.22704	2.05761	RER1	TRUE	FALSE	TRUE	TRUE	8	protein_coding	protein_coding	11079	Not Sig	1	1	1.17043
ENST00000554222	ENSG00000092020	-0.527647	-2.06154	PPP2R3C	TRUE	TRUE	TRUE	TRUE	13	nonsense_mediated_decay	protein_coding	55012	Not Sig	1	1	0.693685
ENST00000361735	ENSG00000010165	-0.424311	-2.06551	EEF1AKNMT	TRUE	TRUE	TRUE	TRUE	8	protein_coding	protein_coding	51603	Not Sig	1	1	0.745195
ENST00000466643	ENSG00000010165	0.424311	2.06551	EEF1AKNMT	TRUE	FALSE	TRUE	FALSE	4	lncRNA	protein_coding	51603	Not Sig	1	1	1.34193
ENST00000508679	ENSG00000136436	0.367177	2.05574	CALCOCO2	TRUE	TRUE	TRUE	TRUE	12	protein_coding	protein_coding	10241	Not Sig	1	1	1.28983
ENST00000463343	ENSG00000168066	0.304722	2.05374	SF1	TRUE	FALSE	TRUE	FALSE	2	retained_intron	protein_coding	7536	Not Sig	1	1	1.23518
ENST00000466111	ENSG00000136717	0.519688	2.05639	BIN1	TRUE	FALSE	TRUE	FALSE	8	lncRNA	protein_coding	274	Not Sig	1	1	1.43365
ENST00000557441	ENSG00000090061	-0.174508	-2.05738	CCNK	TRUE	FALSE	TRUE	TRUE	7	protein_coding	protein_coding	8812	Not Sig	1	1	0.88607
ENST00000535298	ENSG00000083812	0.55733	2.05938	ZNF324	TRUE	FALSE	TRUE	TRUE	5	protein_coding	protein_coding	25799	Not Sig	1	1	1.47154
ENST00000372936	ENSG00000188917	0.417084	2.06329	TRMT2B	TRUE	TRUE	TRUE	TRUE	14	protein_coding	protein_coding	79979	Not Sig	1	1	1.33523
ENST00000545398	ENSG00000188917	-0.417084	-2.06329	TRMT2B	TRUE	TRUE	TRUE	TRUE	13	protein_coding	protein_coding	79979	Not Sig	1	1	0.748937
ENST00000329235	ENSG00000182287	-0.188858	-2.05672	AP1S2	TRUE	TRUE	TRUE	TRUE	5	protein_coding	protein_coding	8905	Not Sig	1	1	0.8773
ENST00000615443	ENSG00000188419	-0.202534	-2.06197	CHM	TRUE	TRUE	TRUE	TRUE	5	protein_coding	protein_coding	1121	Not Sig	1	1	0.869023
ENST00000357749	ENSG00000188419	0.202534	2.06197	CHM	TRUE	TRUE	TRUE	TRUE	15	protein_coding	protein_coding	1121	Not Sig	1	1	1.15072
ENST00000326656	ENSG00000110536	-0.438421	-2.0556	PTPMT1	TRUE	TRUE	TRUE	TRUE	3	protein_coding	protein_coding	114971	Not Sig	1	1	0.737942
ENST00000427999	ENSG00000233024	0.588489	2.0555	NPIPA9	TRUE	TRUE	TRUE	TRUE	10	protein_coding	protein_coding		Not Sig	1	1	1.50367
ENST00000389645	ENSG00000135387	0.483677	2.05401	CAPRIN1	TRUE	TRUE	TRUE	TRUE	18	protein_coding	protein_coding	4076	Not Sig	1	1	1.3983
ENST00000395332	ENSG00000126522	-0.36937	-2.05396	ASL	TRUE	TRUE	TRUE	TRUE	16	protein_coding	protein_coding	435	Not Sig	1	1	0.77412
ENST00000645664	ENSG00000167522	0.530035	2.05018	ANKRD11	TRUE	TRUE	TRUE	FALSE	2	protein_coding	protein_coding	29123	Not Sig	1	1	1.44396
ENST00000260643	ENSG00000138073	0.319052	2.0565	PREB	TRUE	TRUE	TRUE	TRUE	9	protein_coding	protein_coding	10113	Not Sig	1	1	1.24751
ENST00000395135	ENSG00000140464	0.408825	2.05075	PML	TRUE	TRUE	TRUE	TRUE	8	protein_coding	protein_coding	5371	Not Sig	1	1	1.3276
ENST00000566751	ENSG00000141002	-0.390224	-2.04902	TCF25	TRUE	FALSE	TRUE	FALSE	5	lncRNA	protein_coding	22980	Not Sig	1	1	0.763011
ENST00000474358	ENSG00000196924	-0.385778	-2.04863	FLNA	TRUE	FALSE	TRUE	FALSE	4	retained_intron	protein_coding	2316	Not Sig	1	1	0.765366
ENST00000369000	ENSG00000138162	-0.388319	-2.04815	TACC2	TRUE	TRUE	TRUE	TRUE	16	protein_coding	protein_coding	10579	Not Sig	1	1	0.764019
ENST00000375687	ENSG00000171456	0.194428	2.04842	ASXL1	TRUE	TRUE	TRUE	TRUE	13	protein_coding	protein_coding	171023	Not Sig	1	1	1.14427
ENST00000273347	ENSG00000144815	-0.45489	-2.05332	NXPE3	TRUE	TRUE	TRUE	TRUE	8	protein_coding	protein_coding	91775	Not Sig	1	1	0.729566
ENST00000650047	ENSG00000248323	-0.271269	-2.04877	LUCAT1	FALSE	FALSE	FALSE	FALSE	3	lncRNA	lncRNA		Not Sig	1	1	0.82859
ENST00000602795	ENSG00000101158	-1.11936	-2.04939	NELFCD	TRUE	TRUE	TRUE	TRUE	15	protein_coding	protein_coding	51497	Not Sig	1	1	0.460297
ENST00000534650	ENSG00000172977	-0.433108	-2.05047	KAT5	TRUE	TRUE	TRUE	TRUE	11	protein_coding	protein_coding	10524	Not Sig	1	1	0.740664
ENST00000471494	ENSG00000187147	-0.356743	-2.04764	RNF220	TRUE	FALSE	TRUE	FALSE	6	lncRNA	protein_coding	55182	Not Sig	1	1	0.780925
ENST00000496838	ENSG00000102804	-0.352451	-2.04752	TSC22D1	TRUE	FALSE	TRUE	FALSE	2	retained_intron	protein_coding	8848	Not Sig	1	1	0.783252
ENST00000381995	ENSG00000159128	-0.66089	-2.04783	IFNGR2	TRUE	TRUE	TRUE	TRUE	8	protein_coding	protein_coding	3460	Not Sig	1	1	0.632488
ENST00000648350	ENSG00000100138	0.482995	2.04873	SNU13	TRUE	TRUE	TRUE	TRUE	5	protein_coding	protein_coding	4809	Not Sig	1	1	1.39764
ENST00000340480	ENSG00000163349	-0.579233	-2.04637	HIPK1	TRUE	TRUE	TRUE	TRUE	15	protein_coding	protein_coding	204851	Not Sig	1	1	0.66932
ENST00000599898	ENSG00000105640	0.247962	2.04637	RPL18A	TRUE	TRUE	TRUE	TRUE	6	protein_coding	protein_coding	6142	Not Sig	1	1	1.18753
ENST00000327551	ENSG00000089234	-0.427374	-2.0538	BRAP	TRUE	TRUE	TRUE	TRUE	12	protein_coding	protein_coding	8315	Not Sig	1	1	0.743614
ENST00000419234	ENSG00000089234	0.427374	2.0538	BRAP	TRUE	TRUE	TRUE	TRUE	12	protein_coding	protein_coding	8315	Not Sig	1	1	1.34478
ENST00000420047	ENSG00000075213	-0.576315	-2.0466	SEMA3A	TRUE	FALSE	TRUE	TRUE	5	protein_coding	protein_coding	10371	Not Sig	1	1	0.670675
ENST00000325495	ENSG00000099783	-0.203955	-2.04269	HNRNPM	TRUE	TRUE	TRUE	TRUE	16	protein_coding	protein_coding	4670	Not Sig	1	0.00258272	0.868167
ENST00000467819	ENSG00000092758	-0.323496	-2.04608	COL9A3	TRUE	FALSE	TRUE	FALSE	4	lncRNA	protein_coding	1299	Not Sig	1	1	0.799131
ENST00000590282	ENSG00000141905	-0.56992	-2.04345	NFIC	TRUE	TRUE	TRUE	TRUE	10	protein_coding	protein_coding	4782	Not Sig	1	1	0.673654
ENST00000436647	ENSG00000075426	0.35125	2.04588	FOSL2	TRUE	FALSE	TRUE	TRUE	4	protein_coding	protein_coding	2355	Not Sig	1	1	1.27567
ENST00000249005	ENSG00000128274	0.342373	2.04314	A4GALT	TRUE	TRUE	TRUE	TRUE	2	protein_coding	protein_coding	53947	Not Sig	1	1	1.26784
ENST00000552918	ENSG00000123352	-0.621614	-2.05154	SPATS2	TRUE	TRUE	TRUE	TRUE	14	protein_coding	protein_coding	65244	Not Sig	1	1	0.649943
ENST00000321898	ENSG00000123352	0.621614	2.05154	SPATS2	TRUE	TRUE	TRUE	TRUE	13	protein_coding	protein_coding	65244	Not Sig	1	1	1.5386
ENST00000592727	ENSG00000104904	-0.339541	-2.0417	OAZ1	TRUE	FALSE	TRUE	FALSE	4	retained_intron	protein_coding	4946	Not Sig	1	1	0.790293
ENST00000645187	ENSG00000101266	-0.706332	-2.04031	CSNK2A1	TRUE	TRUE	TRUE	TRUE	4	protein_coding	protein_coding	1457	Not Sig	1	1	0.612876
ENST00000263634	ENSG00000115239	-0.177741	-2.04526	ASB3	TRUE	TRUE	TRUE	TRUE	10	protein_coding	protein_coding	51130	Not Sig	1	1	0.884087
ENST00000376809	ENSG00000206503	-0.356021	-2.0451	HLA-A	TRUE	TRUE	TRUE	TRUE	8	protein_coding	protein_coding	3105	Not Sig	1	1	0.781316
ENST00000526583	ENSG00000185238	-0.455017	-2.04673	PRMT3	TRUE	TRUE	TRUE	FALSE	3	nonsense_mediated_decay	protein_coding	10196	Not Sig	1	1	0.729501
ENST00000643006	ENSG00000134371	-0.513819	-2.0446	CDC73	TRUE	TRUE	TRUE	TRUE	18	nonsense_mediated_decay	protein_coding	79577	Not Sig	1	1	0.700366
ENST00000417582	ENSG00000167491	0.497346	2.04196	GATAD2A	TRUE	FALSE	TRUE	TRUE	4	protein_coding	protein_coding	54815	Not Sig	1	1	1.41161
ENST00000535915	ENSG00000130164	-0.822848	-2.04005	LDLR	TRUE	TRUE	TRUE	TRUE	17	protein_coding	protein_coding	3949	Not Sig	1	1	0.565325
ENST00000529421	ENSG00000133112	-1.66958	-2.03878	TPT1	TRUE	FALSE	TRUE	FALSE	5	lncRNA	protein_coding	7178	Not Sig	1	1	0.314345
ENST00000578501	ENSG00000141551	-0.311809	-2.03838	CSNK1D	TRUE	FALSE	TRUE	FALSE	3	retained_intron	protein_coding	1453	Not Sig	1	1	0.805631
ENST00000481591	ENSG00000082781	0.26702	2.03876	ITGB5	TRUE	FALSE	TRUE	FALSE	7	protein_coding	protein_coding	3693	Not Sig	1	1	1.20332
ENST00000467167	ENSG00000114491	-0.434191	-2.0417	UMPS	TRUE	TRUE	TRUE	TRUE	7	nonsense_mediated_decay	protein_coding	7372	Not Sig	1	1	0.740109
ENST00000596351	ENSG00000090006	-0.429152	-2.03668	LTBP4	TRUE	FALSE	TRUE	FALSE	3	retained_intron	protein_coding	8425	Not Sig	1	1	0.742698
ENST00000469515	ENSG00000008952	-0.465845	-2.03959	SEC62	TRUE	TRUE	TRUE	TRUE	7	nonsense_mediated_decay	protein_coding	7095	Not Sig	1	1	0.724047
ENST00000354204	ENSG00000114982	0.253627	2.03929	KANSL3	TRUE	TRUE	TRUE	TRUE	21	nonsense_mediated_decay	protein_coding	55683	Not Sig	1	1	1.1922
ENST00000265174	ENSG00000138801	-0.288721	-2.04627	PAPSS1	TRUE	TRUE	TRUE	TRUE	12	protein_coding	protein_coding	9061	Not Sig	1	1	0.818627
ENST00000502431	ENSG00000138801	0.288721	2.04627	PAPSS1	TRUE	FALSE	TRUE	FALSE	6	lncRNA	protein_coding	9061	Not Sig	1	1	1.22156
ENST00000355832	ENSG00000225830	0.284805	2.04581	ERCC6	TRUE	TRUE	TRUE	TRUE	21	protein_coding	protein_coding	2074	Not Sig	1	1	1.21825
ENST00000447839	ENSG00000225830	-0.284805	-2.04581	ERCC6	TRUE	TRUE	TRUE	TRUE	6	protein_coding	protein_coding	2074	Not Sig	1	1	0.820852
ENST00000402497	ENSG00000106070	0.293804	2.03589	GRB10	TRUE	TRUE	TRUE	TRUE	16	protein_coding	protein_coding	2887	Not Sig	1	1	1.22587
ENST00000412670	ENSG00000116793	0.335524	2.03678	PHTF1	TRUE	TRUE	TRUE	FALSE	6	protein_coding	protein_coding	10745	Not Sig	1	1	1.26184
ENST00000534317	ENSG00000152270	0.427768	2.04428	PDE3B	TRUE	FALSE	TRUE	FALSE	2	lncRNA	protein_coding	5140	Not Sig	1	1	1.34515
ENST00000282096	ENSG00000152270	-0.427768	-2.04428	PDE3B	TRUE	TRUE	TRUE	TRUE	16	protein_coding	protein_coding	5140	Not Sig	1	1	0.743411
ENST00000602300	ENSG00000152795	-0.294854	-2.03502	HNRNPDL	TRUE	TRUE	TRUE	TRUE	8	protein_coding	protein_coding	9987	Not Sig	1	1	0.815155
ENST00000464281	ENSG00000119862	0.641983	2.03884	LGALSL	TRUE	FALSE	TRUE	TRUE	5	protein_coding	protein_coding	29094	Not Sig	1	1	1.56047
ENST00000559122	ENSG00000138593	0.256908	2.03867	SECISBP2L	TRUE	FALSE	TRUE	FALSE	3	lncRNA	protein_coding	9728	Not Sig	1	1	1.19492
ENST00000400532	ENSG00000154721	0.284255	2.03736	JAM2	TRUE	TRUE	TRUE	TRUE	10	protein_coding	protein_coding	58494	Not Sig	1	1	1.21778
ENST00000256686	ENSG00000134291	0.36346	2.037	TMEM106C	TRUE	TRUE	TRUE	TRUE	8	protein_coding	protein_coding	79022	Not Sig	1	1	1.28651
ENST00000506750	ENSG00000039123	0.345606	2.03663	MTREX	TRUE	TRUE	TRUE	TRUE	25	nonsense_mediated_decay	protein_coding	23517	Not Sig	1	1	1.27068
ENST00000374050	ENSG00000136888	-0.363807	-2.03992	ATP6V1G1	TRUE	TRUE	TRUE	TRUE	3	protein_coding	protein_coding	9550	Not Sig	1	1	0.777111
ENST00000473413	ENSG00000136888	0.363807	2.03992	ATP6V1G1	TRUE	FALSE	TRUE	FALSE	2	lncRNA	protein_coding	9550	Not Sig	1	1	1.28682
ENST00000248041	ENSG00000171903	-0.491971	-2.03601	CYP4F11	TRUE	TRUE	TRUE	TRUE	13	protein_coding	protein_coding	57834	Not Sig	1	1	0.711053
ENST00000506879	ENSG00000146067	-0.264402	-2.03133	FAM193B	TRUE	FALSE	TRUE	FALSE	2	retained_intron	protein_coding	54540	Not Sig	1	1	0.832544
ENST00000458725	ENSG00000231607	0.546653	2.0391	DLEU2	FALSE	FALSE	FALSE	FALSE	5	lncRNA	lncRNA	8847	Not Sig	1	1	1.46069
ENST00000668305	ENSG00000231607	-0.546653	-2.0391	DLEU2	FALSE	FALSE	FALSE	FALSE	7	lncRNA	lncRNA	8847	Not Sig	1	1	0.684606
ENST00000332680	ENSG00000182718	0.246911	2.0289	ANXA2	TRUE	TRUE	TRUE	TRUE	13	protein_coding	protein_coding	302	Not Sig	1	1	1.18666
ENST00000522268	ENSG00000147439	-0.423176	-2.02906	BIN3	TRUE	TRUE	TRUE	TRUE	2	protein_coding	protein_coding	55909	Not Sig	1	1	0.745781
ENST00000357182	ENSG00000163867	-0.312998	-2.03153	ZMYM6	TRUE	TRUE	TRUE	TRUE	16	protein_coding	protein_coding	9204	Not Sig	1	1	0.804967
ENST00000474088	ENSG00000008710	-0.309774	-2.02607	PKD1	TRUE	FALSE	TRUE	FALSE	3	retained_intron	protein_coding	5310	Not Sig	1	1	0.806768
ENST00000535126	ENSG00000173113	0.34777	2.02857	TRMT112	TRUE	TRUE	TRUE	TRUE	2	protein_coding	protein_coding	51504	Not Sig	1	1	1.27259
ENST00000466161	ENSG00000198799	0.483478	2.03147	LRIG2	TRUE	FALSE	TRUE	FALSE	8	lncRNA	protein_coding	9860	Not Sig	1	1	1.39811
ENST00000420513	ENSG00000219481	0.228706	2.02701	NBPF1	TRUE	FALSE	TRUE	FALSE	4	lncRNA	protein_coding	55672	Not Sig	1	1	1.17178
ENST00000645425	ENSG00000114423	-0.457782	-2.02408	CBLB	TRUE	TRUE	TRUE	TRUE	20	nonsense_mediated_decay	protein_coding	868	Not Sig	1	1	0.728105
ENST00000574593	ENSG00000167978	-0.250545	-2.02351	SRRM2	TRUE	FALSE	TRUE	FALSE	3	lncRNA	protein_coding	23524	Not Sig	1	1	0.840579
ENST00000527204	ENSG00000149480	0.174363	2.02963	MTA2	TRUE	TRUE	TRUE	TRUE	18	protein_coding	protein_coding	9219	Not Sig	1	1	1.12847
ENST00000469025	ENSG00000123240	-0.688979	-2.02365	OPTN	TRUE	FALSE	TRUE	FALSE	4	lncRNA	protein_coding	10133	Not Sig	1	1	0.620292
ENST00000473855	ENSG00000041982	0.345493	2.02321	TNC	TRUE	FALSE	TRUE	FALSE	2	lncRNA	protein_coding	3371	Not Sig	1	1	1.27059
ENST00000661389	ENSG00000224078	-0.833104	-2.02186	SNHG14	FALSE	FALSE	FALSE	FALSE	16	lncRNA	lncRNA		Not Sig	1	1	0.56132
ENST00000639815	ENSG00000122877	0.617556	2.02737	EGR2	TRUE	FALSE	TRUE	FALSE	2	lncRNA	protein_coding	1959	Not Sig	1	1	1.53427
ENST00000549808	ENSG00000111142	-0.592999	-2.02281	METAP2	TRUE	FALSE	TRUE	TRUE	4	protein_coding	protein_coding	10988	Not Sig	1	1	0.662963
ENST00000602520	ENSG00000269893	-0.204543	-2.02329	SNHG8	FALSE	FALSE	FALSE	FALSE	3	lncRNA	lncRNA		Not Sig	1	1	0.867813
ENST00000259234	ENSG00000136715	0.59045	2.02678	SAP130	TRUE	TRUE	TRUE	TRUE	21	protein_coding	protein_coding	79595	Not Sig	1	1	1.50572
ENST00000483789	ENSG00000163660	0.36918	2.01963	CCNL1	TRUE	FALSE	TRUE	FALSE	3	retained_intron	protein_coding	57018	Not Sig	1	1	1.29162
ENST00000269701	ENSG00000105127	-0.229353	-2.02346	AKAP8	TRUE	TRUE	TRUE	TRUE	14	protein_coding	protein_coding	10270	Not Sig	1	1	0.853017
ENST00000620219	ENSG00000071894	0.271414	2.02893	CPSF1	TRUE	FALSE	TRUE	TRUE	37	protein_coding	protein_coding	29894	Not Sig	1	1	1.20699
ENST00000616140	ENSG00000071894	-0.271414	-2.02893	CPSF1	TRUE	TRUE	TRUE	TRUE	38	protein_coding	protein_coding	29894	Not Sig	1	1	0.828507
ENST00000426648	ENSG00000123636	0.257384	2.02447	BAZ2B	TRUE	FALSE	TRUE	FALSE	3	protein_coding	protein_coding	29994	Not Sig	1	1	1.19531
ENST00000563038	ENSG00000050820	-0.311363	-2.01823	BCAR1	TRUE	FALSE	TRUE	FALSE	3	retained_intron	protein_coding	9564	Not Sig	1	1	0.80588
ENST00000507878	ENSG00000145907	-0.785183	-2.01819	G3BP1	TRUE	FALSE	TRUE	TRUE	6	protein_coding	protein_coding	10146	Not Sig	1	1	0.580278
ENST00000417748	ENSG00000003402	-0.461027	-2.0161	CFLAR	TRUE	FALSE	TRUE	TRUE	3	protein_coding	protein_coding	8837	Not Sig	1	1	0.726469
ENST00000370608	ENSG00000153898	0.234433	2.01815	MCOLN2	TRUE	TRUE	TRUE	TRUE	14	protein_coding	protein_coding	255231	Not Sig	1	1	1.17644
ENST00000480008	ENSG00000130024	-0.688165	-2.01823	PHF10	TRUE	FALSE	TRUE	FALSE	8	retained_intron	protein_coding	55274	Not Sig	1	1	0.620643
ENST00000268379	ENSG00000140740	0.345807	2.01744	UQCRC2	TRUE	TRUE	TRUE	TRUE	14	protein_coding	protein_coding	7385	Not Sig	1	1	1.27086
ENST00000476803	ENSG00000162585	0.274815	2.01684	FAAP20	TRUE	FALSE	TRUE	FALSE	3	lncRNA	protein_coding	199990	Not Sig	1	1	1.20984
ENST00000539921	ENSG00000255717	0.223316	2.01406	SNHG1	FALSE	FALSE	FALSE	FALSE	11	lncRNA	lncRNA		Not Sig	1	1	1.16741
ENST00000325006	ENSG00000158467	0.347417	2.01754	AHCYL2	TRUE	TRUE	TRUE	TRUE	17	protein_coding	protein_coding	23382	Not Sig	1	1	1.27228
ENST00000400824	ENSG00000130396	-0.41862	-2.01325	AFDN	TRUE	FALSE	TRUE	TRUE	5	protein_coding	protein_coding	4301	Not Sig	1	1	0.74814
ENST00000265333	ENSG00000213585	0.33525	2.01735	VDAC1	TRUE	TRUE	TRUE	TRUE	9	protein_coding	protein_coding	7416	Not Sig	1	1	1.2616
ENST00000594479	ENSG00000162825	-0.711412	-2.01633	NBPF20	TRUE	TRUE	TRUE	TRUE	22	protein_coding	protein_coding	100288142	Not Sig	1	1	0.610722
ENST00000497849	ENSG00000026025	-0.233797	-2.01249	VIM	TRUE	FALSE	TRUE	TRUE	2	protein_coding	protein_coding	7431	Not Sig	1	1	0.850394
ENST00000496264	ENSG00000138835	0.980035	2.01158	RGS3	TRUE	FALSE	TRUE	FALSE	4	lncRNA	protein_coding	5998	Not Sig	1	1	1.97251
ENST00000534297	ENSG00000255248	-0.260137	-2.0108	MIR100HG	FALSE	FALSE	FALSE	FALSE	4	lncRNA	lncRNA		Not Sig	1	1	0.835009
ENST00000421244	ENSG00000149091	-0.402163	-2.01252	DGKZ	TRUE	FALSE	TRUE	TRUE	31	protein_coding	protein_coding	8525	Not Sig	1	1	0.756723
ENST00000449194	ENSG00000134283	-0.294397	-2.01151	PPHLN1	TRUE	TRUE	TRUE	TRUE	9	protein_coding	protein_coding	51535	Not Sig	1	1	0.815413
ENST00000600370	ENSG00000104936	-0.434583	-2.011	DMPK	TRUE	FALSE	TRUE	FALSE	4	retained_intron	protein_coding	1760	Not Sig	1	1	0.739908
ENST00000546904	ENSG00000186298	-0.407179	-2.01434	PPP1CC	TRUE	FALSE	TRUE	FALSE	2	retained_intron	protein_coding	5501	Not Sig	1	1	0.754097
ENST00000420576	ENSG00000103342	0.637149	2.0118	GSPT1	TRUE	FALSE	TRUE	TRUE	15	protein_coding	protein_coding	2935	Not Sig	1	1	1.55525
ENST00000341514	ENSG00000165240	-0.621912	-2.01977	ATP7A	TRUE	TRUE	TRUE	TRUE	23	protein_coding	protein_coding	538	Not Sig	1	1	0.649809
ENST00000343533	ENSG00000165240	0.621912	2.01977	ATP7A	TRUE	TRUE	TRUE	TRUE	22	protein_coding	protein_coding	538	Not Sig	1	1	1.53891
ENST00000470718	ENSG00000092010	0.325173	2.01166	PSME1	TRUE	FALSE	TRUE	FALSE	6	lncRNA	protein_coding	5720	Not Sig	1	1	1.25281
ENST00000586358	ENSG00000118046	0.2333	2.01065	STK11	TRUE	FALSE	TRUE	FALSE	6	retained_intron	protein_coding	6794	Not Sig	1	1	1.17552
ENST00000297350	ENSG00000164761	0.309483	2.0154	TNFRSF11B	TRUE	TRUE	TRUE	TRUE	5	protein_coding	protein_coding	4982	Not Sig	1	1	1.23926
ENST00000438907	ENSG00000154144	0.645885	2.01206	TBRG1	TRUE	FALSE	TRUE	FALSE	7	lncRNA	protein_coding	84897	Not Sig	1	1	1.5647
ENST00000257963	ENSG00000135503	-0.607461	-2.0185	ACVR1B	TRUE	TRUE	TRUE	TRUE	9	protein_coding	protein_coding	91	Not Sig	1	1	0.656351
ENST00000563121	ENSG00000135503	0.607461	2.0185	ACVR1B	TRUE	FALSE	TRUE	FALSE	3	lncRNA	protein_coding	91	Not Sig	1	1	1.52358
ENST00000529163	ENSG00000161016	-0.208198	-2.00907	RPL8	TRUE	FALSE	TRUE	FALSE	4	lncRNA	protein_coding	6132	Not Sig	1	1	0.865618
ENST00000486998	ENSG00000088826	0.803437	2.00918	SMOX	TRUE	FALSE	TRUE	FALSE	3	lncRNA	protein_coding	54498	Not Sig	1	1	1.74525
ENST00000620157	ENSG00000110367	-0.331907	-2.00862	DDX6	TRUE	TRUE	TRUE	TRUE	14	protein_coding	protein_coding	1656	Not Sig	1	1	0.794485
ENST00000392092	ENSG00000112592	-0.74241	-2.00973	TBP	TRUE	TRUE	TRUE	TRUE	8	protein_coding	protein_coding	6908	Not Sig	1	1	0.59774
ENST00000460679	ENSG00000154721	-0.286507	-2.0113	JAM2	TRUE	TRUE	TRUE	FALSE	9	nonsense_mediated_decay	protein_coding	58494	Not Sig	1	1	0.819885
ENST00000450162	ENSG00000124380	0.214225	2.01106	SNRNP27	TRUE	TRUE	TRUE	TRUE	7	nonsense_mediated_decay	protein_coding	11017	Not Sig	1	1	1.16008
ENST00000272217	ENSG00000143862	-0.376444	-2.01106	ARL8A	TRUE	TRUE	TRUE	TRUE	7	protein_coding	protein_coding	127829	Not Sig	1	1	0.770334
ENST00000432131	ENSG00000183696	0.698358	2.00556	UPP1	TRUE	FALSE	TRUE	TRUE	5	protein_coding	protein_coding	7378	Not Sig	1	1	1.62266
ENST00000452510	ENSG00000145833	0.231291	2.01053	DDX46	TRUE	TRUE	TRUE	TRUE	23	protein_coding	protein_coding	9879	Not Sig	1	1	1.17388
ENST00000460270	ENSG00000095794	0.25443	2.00477	CREM	TRUE	TRUE	TRUE	TRUE	3	protein_coding	protein_coding	1390	Not Sig	1	1	1.19286
ENST00000406354	ENSG00000145391	-0.432438	-2.0139	SETD7	TRUE	TRUE	TRUE	TRUE	4	protein_coding	protein_coding	80854	Not Sig	1	1	0.741008
ENST00000274031	ENSG00000145391	0.432438	2.0139	SETD7	TRUE	TRUE	TRUE	TRUE	8	protein_coding	protein_coding	80854	Not Sig	1	1	1.34951
ENST00000395081	ENSG00000138629	0.258794	2.01006	UBL7	TRUE	TRUE	TRUE	TRUE	11	protein_coding	protein_coding	84993	Not Sig	1	1	1.19648
ENST00000646710	ENSG00000111817	0.339824	2.00566	DSE	TRUE	TRUE	TRUE	TRUE	4	protein_coding	protein_coding	29940	Not Sig	1	1	1.2656
ENST00000566848	ENSG00000149932	-0.186353	-2.00929	TMEM219	TRUE	TRUE	TRUE	TRUE	5	protein_coding	protein_coding	124446	Not Sig	1	1	0.878825
ENST00000409939	ENSG00000169221	0.248453	2.0085	TBC1D10B	TRUE	TRUE	TRUE	TRUE	9	protein_coding	protein_coding	26000	Not Sig	1	1	1.18793
ENST00000261023	ENSG00000138448	0.289485	2.01172	ITGAV	TRUE	TRUE	TRUE	TRUE	30	protein_coding	protein_coding	3685	Not Sig	1	1	1.2222
ENST00000374907	ENSG00000138448	-0.289485	-2.01172	ITGAV	TRUE	TRUE	TRUE	TRUE	28	protein_coding	protein_coding	3685	Not Sig	1	1	0.818194
ENST00000637191	ENSG00000122877	-0.910303	-2.00769	EGR2	TRUE	FALSE	TRUE	TRUE	3	protein_coding	protein_coding	1959	Not Sig	1	1	0.532073
ENST00000026218	ENSG00000007541	-0.311714	-2.00724	PIGQ	TRUE	TRUE	TRUE	TRUE	10	protein_coding	protein_coding	9091	Not Sig	1	1	0.805684
ENST00000558053	ENSG00000104131	0.496645	2.0042	EIF3J	TRUE	FALSE	TRUE	FALSE	3	retained_intron	protein_coding	8669	Not Sig	1	1	1.41093
ENST00000530481	ENSG00000079819	-0.300712	-2.00105	EPB41L2	TRUE	TRUE	TRUE	TRUE	18	protein_coding	protein_coding	2037	Not Sig	1	1	0.811851
ENST00000465823	ENSG00000240344	0.298376	2.00671	PPIL3	TRUE	FALSE	TRUE	FALSE	6	lncRNA	protein_coding	53938	Not Sig	1	1	1.22976
ENST00000552044	ENSG00000049130	-0.590794	-2.00599	KITLG	TRUE	FALSE	TRUE	TRUE	5	protein_coding	protein_coding	4254	Not Sig	1	1	0.663977
ENST00000336083	ENSG00000175582	-0.138606	-2.00972	RAB6A	TRUE	TRUE	TRUE	TRUE	8	protein_coding	protein_coding	5870	Not Sig	1	1	0.908396
ENST00000310653	ENSG00000175582	0.138606	2.00972	RAB6A	TRUE	TRUE	TRUE	TRUE	8	protein_coding	protein_coding	5870	Not Sig	1	1	1.10084
ENST00000489045	ENSG00000092758	0.409171	2.00348	COL9A3	TRUE	FALSE	TRUE	FALSE	14	lncRNA	protein_coding	1299	Not Sig	1	1	1.32792
ENST00000220584	ENSG00000079459	-0.284108	-1.99996	FDFT1	TRUE	TRUE	TRUE	TRUE	8	protein_coding	protein_coding	2222	Not Sig	1	0.000572176	0.821249
ENST00000356444	ENSG00000187764	-0.664178	-2.00501	SEMA4D	TRUE	TRUE	TRUE	TRUE	17	protein_coding	protein_coding	10507	Not Sig	1	1	0.631048
ENST00000651219	ENSG00000100811	-0.678951	-2.00012	YY1	TRUE	TRUE	TRUE	FALSE	6	nonsense_mediated_decay	protein_coding	7528	Not Sig	1	1	0.624619
ENST00000592202	ENSG00000126254	-0.830699	-2.00135	RBM42	TRUE	TRUE	TRUE	TRUE	8	protein_coding	protein_coding	79171	Not Sig	1	1	0.562257
ENST00000534166	ENSG00000079819	0.35137	1.99742	EPB41L2	TRUE	FALSE	TRUE	FALSE	2	retained_intron	protein_coding	2037	Not Sig	1	1	1.27577
ENST00000360957	ENSG00000104881	0.337712	2.00118	PPP1R13L	TRUE	TRUE	TRUE	TRUE	13	protein_coding	protein_coding	10848	Not Sig	1	1	1.26375
ENST00000393118	ENSG00000122786	-0.504218	-1.99953	CALD1	TRUE	TRUE	TRUE	TRUE	13	protein_coding	protein_coding	800	Not Sig	1	1	0.705043
ENST00000261173	ENSG00000070961	0.516013	1.99822	ATP2B1	TRUE	TRUE	TRUE	TRUE	20	protein_coding	protein_coding	490	Not Sig	1	1	1.43
ENST00000369795	ENSG00000143093	-0.295717	-2.00577	STRIP1	TRUE	TRUE	TRUE	TRUE	21	protein_coding	protein_coding	85369	Not Sig	1	1	0.814667
ENST00000489059	ENSG00000143093	0.295717	2.00577	STRIP1	TRUE	FALSE	TRUE	FALSE	2	retained_intron	protein_coding	85369	Not Sig	1	1	1.2275
ENST00000494780	ENSG00000196739	0.263824	1.99699	COL27A1	TRUE	FALSE	TRUE	FALSE	4	lncRNA	protein_coding	85301	Not Sig	1	1	1.20066
ENST00000649807	ENSG00000138617	-0.475654	-2.0016	PARP16	TRUE	TRUE	TRUE	TRUE	6	protein_coding	protein_coding	54956	Not Sig	1	1	0.719141
ENST00000411630	ENSG00000226950	0.294567	1.99858	DANCR	FALSE	FALSE	FALSE	FALSE	3	lncRNA	lncRNA	57291	Not Sig	1	1	1.22652
ENST00000463674	ENSG00000182240	0.921446	1.99629	BACE2	TRUE	FALSE	TRUE	FALSE	6	lncRNA	protein_coding	25825	Not Sig	1	1	1.89401
ENST00000369049	ENSG00000143369	0.55496	1.99942	ECM1	TRUE	TRUE	TRUE	TRUE	10	protein_coding	protein_coding	1893	Not Sig	1	1	1.46913
ENST00000298552	ENSG00000165699	0.794411	1.99897	TSC1	TRUE	TRUE	TRUE	TRUE	23	protein_coding	protein_coding	7248	Not Sig	1	1	1.73437
ENST00000372904	ENSG00000124120	-0.473138	-1.99681	TTPAL	TRUE	TRUE	TRUE	TRUE	6	protein_coding	protein_coding	79183	Not Sig	1	1	0.720396
ENST00000448530	ENSG00000165280	0.21839	1.9936	VCP	TRUE	FALSE	TRUE	TRUE	6	protein_coding	protein_coding	7415	Not Sig	1	1	1.16343
ENST00000462951	ENSG00000197956	-0.27655	-1.99601	S100A6	TRUE	FALSE	TRUE	FALSE	2	retained_intron	protein_coding	6277	Not Sig	1	1	0.825563
ENST00000517985	ENSG00000105339	-0.327473	-1.99145	DENND3	TRUE	TRUE	TRUE	FALSE	3	protein_coding	protein_coding	22898	Not Sig	1	1	0.796931
ENST00000466167	ENSG00000174175	-0.462533	-1.9943	SELP	TRUE	FALSE	TRUE	FALSE	3	retained_intron	protein_coding	6403	Not Sig	1	1	0.725711
ENST00000480426	ENSG00000183087	0.273566	1.99281	GAS6	TRUE	FALSE	TRUE	FALSE	7	retained_intron	protein_coding	2621	Not Sig	1	1	1.20879
ENST00000216923	ENSG00000020256	0.326265	1.9947	ZFP64	TRUE	TRUE	TRUE	TRUE	6	protein_coding	protein_coding	55734	Not Sig	1	1	1.25376
ENST00000379095	ENSG00000182768	0.201812	1.99422	NGRN	TRUE	TRUE	TRUE	TRUE	3	protein_coding	protein_coding	51335	Not Sig	1	1	1.15014
ENST00000566497	ENSG00000140545	0.28973	1.98821	MFGE8	TRUE	TRUE	TRUE	TRUE	9	protein_coding	protein_coding	4240	Not Sig	1	1	1.22241
ENST00000252826	ENSG00000130529	0.480787	1.9921	TRPM4	TRUE	TRUE	TRUE	TRUE	25	protein_coding	protein_coding	54795	Not Sig	1	0.00329882	1.3955
ENST00000281182	ENSG00000151498	-0.205271	-1.99362	ACAD8	TRUE	TRUE	TRUE	TRUE	11	protein_coding	protein_coding	27034	Not Sig	1	1	0.867375
ENST00000374370	ENSG00000172671	-0.61042	-1.99011	ZFAND4	TRUE	FALSE	TRUE	FALSE	7	lncRNA	protein_coding	93550	Not Sig	1	1	0.655006
ENST00000483226	ENSG00000160685	-0.586103	-1.98932	ZBTB7B	TRUE	FALSE	TRUE	FALSE	3	lncRNA	protein_coding	51043	Not Sig	1	1	0.66614
ENST00000418373	ENSG00000131435	-0.326518	-1.98824	PDLIM4	TRUE	FALSE	TRUE	TRUE	5	protein_coding	protein_coding	8572	Not Sig	1	1	0.797459
ENST00000558169	ENSG00000182718	-0.335793	-1.98634	ANXA2	TRUE	FALSE	TRUE	TRUE	5	protein_coding	protein_coding	302	Not Sig	1	1	0.792348
ENST00000470161	ENSG00000185619	-0.375701	-1.98925	PCGF3	TRUE	TRUE	TRUE	TRUE	11	protein_coding	protein_coding	10336	Not Sig	1	1	0.770731
ENST00000563898	ENSG00000140740	-0.439716	-1.98735	UQCRC2	TRUE	TRUE	TRUE	TRUE	12	nonsense_mediated_decay	protein_coding	7385	Not Sig	1	1	0.737279
ENST00000374630	ENSG00000133216	-0.481206	-1.98797	EPHB2	TRUE	TRUE	TRUE	TRUE	16	protein_coding	protein_coding	2048	Not Sig	1	1	0.716379
ENST00000568689	ENSG00000161999	-0.28277	-1.98863	JMJD8	TRUE	FALSE	TRUE	FALSE	8	retained_intron	protein_coding	339123	Not Sig	1	1	0.822011
ENST00000514800	ENSG00000109736	0.252101	1.98366	MFSD10	TRUE	TRUE	TRUE	TRUE	11	protein_coding	protein_coding	10227	Not Sig	1	1	1.19094
ENST00000274276	ENSG00000145623	0.183575	1.98784	OSMR	TRUE	TRUE	TRUE	TRUE	18	protein_coding	protein_coding	9180	Not Sig	1	1	1.13569
ENST00000595661	ENSG00000142528	-1.11567	-1.98783	ZNF473	TRUE	TRUE	TRUE	TRUE	6	protein_coding	protein_coding	25888	Not Sig	1	1	0.461476
ENST00000519239	ENSG00000037241	-0.40253	-1.98368	RPL26L1	TRUE	TRUE	TRUE	TRUE	4	protein_coding	protein_coding	51121	Not Sig	1	1	0.75653
ENST00000331457	ENSG00000185721	-0.471779	-1.9901	DRG1	TRUE	TRUE	TRUE	TRUE	9	protein_coding	protein_coding	4733	Not Sig	1	1	0.721075
ENST00000469673	ENSG00000185721	0.471779	1.9901	DRG1	TRUE	FALSE	TRUE	FALSE	3	retained_intron	protein_coding	4733	Not Sig	1	1	1.38682
ENST00000487117	ENSG00000127483	-0.193839	-1.98107	HP1BP3	TRUE	FALSE	TRUE	FALSE	3	lncRNA	protein_coding	50809	Not Sig	1	1	0.874276
ENST00000645256	ENSG00000156500	-0.463791	-1.98596	FAM122C	TRUE	FALSE	TRUE	FALSE	7	retained_intron	protein_coding	159091	Not Sig	1	1	0.725078
ENST00000395901	ENSG00000029153	-0.694974	-1.98403	ARNTL2	TRUE	TRUE	TRUE	TRUE	15	protein_coding	protein_coding	56938	Not Sig	1	1	0.617721
ENST00000380596	ENSG00000183336	-0.309699	-1.98923	BOLA2	TRUE	TRUE	TRUE	TRUE	6	nonsense_mediated_decay	protein_coding	552900	Not Sig	1	1	0.80681
ENST00000330978	ENSG00000183336	0.309699	1.98923	BOLA2	TRUE	TRUE	TRUE	TRUE	3	protein_coding	protein_coding	552900	Not Sig	1	1	1.23945
ENST00000644836	ENSG00000196352	-0.337273	-1.97977	CD55	TRUE	TRUE	TRUE	TRUE	11	protein_coding	protein_coding	1604	Not Sig	1	1	0.791536
ENST00000429769	ENSG00000114942	0.202329	1.98157	EEF1B2	TRUE	TRUE	TRUE	TRUE	8	nonsense_mediated_decay	protein_coding	1933	Not Sig	1	1	1.15055
ENST00000567669	ENSG00000128989	-0.323364	-1.98186	ARPP19	TRUE	TRUE	TRUE	TRUE	4	protein_coding	protein_coding	10776	Not Sig	1	1	0.799204
ENST00000597629	ENSG00000128016	-1.10583	-1.98233	ZFP36	TRUE	TRUE	TRUE	TRUE	2	protein_coding	protein_coding	7538	Not Sig	1	1	0.464636
ENST00000455190	ENSG00000151632	1.04362	1.9794	AKR1C2	TRUE	TRUE	TRUE	TRUE	4	protein_coding	protein_coding	1646	Not Sig	1	1	2.06139
ENST00000640034	ENSG00000077232	-0.608305	-1.98082	DNAJC10	TRUE	FALSE	TRUE	TRUE	8	protein_coding	protein_coding	54431	Not Sig	1	1	0.655967
ENST00000537558	ENSG00000185684	-0.33408	-1.98037	EP400P1	FALSE	FALSE	FALSE	FALSE	3	lncRNA	transcribed_unprocessed_pseudogene		Not Sig	1	1	0.79329
ENST00000474874	ENSG00000116285	0.663419	1.98031	ERRFI1	TRUE	TRUE	TRUE	TRUE	3	protein_coding	protein_coding	54206	Not Sig	1	1	1.58383
ENST00000472184	ENSG00000156253	0.452212	1.98232	RWDD2B	TRUE	FALSE	TRUE	FALSE	4	retained_intron	protein_coding	10069	Not Sig	1	1	1.36814
ENST00000312234	ENSG00000175376	0.36147	1.97717	EIF1AD	TRUE	TRUE	TRUE	TRUE	6	protein_coding	protein_coding	84285	Not Sig	1	1	1.28473
ENST00000352767	ENSG00000114867	0.79758	1.9727	EIF4G1	TRUE	TRUE	TRUE	TRUE	33	protein_coding	protein_coding	1981	Not Sig	1	1	1.73818
ENST00000423525	ENSG00000163931	-0.396521	-1.97415	TKT	TRUE	TRUE	TRUE	TRUE	15	protein_coding	protein_coding	7086	Not Sig	1	1	0.759688
ENST00000647984	ENSG00000242802	0.432352	1.97539	AP5Z1	TRUE	TRUE	TRUE	TRUE	16	nonsense_mediated_decay	protein_coding	9907	Not Sig	1	1	1.34943
ENST00000409107	ENSG00000158411	0.232055	1.97497	MITD1	TRUE	FALSE	TRUE	TRUE	6	protein_coding	protein_coding	129531	Not Sig	1	1	1.17451
ENST00000443647	ENSG00000168894	0.205675	1.97281	RNF181	TRUE	TRUE	TRUE	TRUE	5	nonsense_mediated_decay	protein_coding	51255	Not Sig	1	1	1.15323
ENST00000487244	ENSG00000130939	-0.247945	-1.97387	UBE4B	TRUE	FALSE	TRUE	FALSE	4	retained_intron	protein_coding	10277	Not Sig	1	1	0.842095
ENST00000483917	ENSG00000118257	-0.306587	-1.96941	NRP2	TRUE	FALSE	TRUE	FALSE	2	retained_intron	protein_coding	8828	Not Sig	1	1	0.808552
ENST00000592841	ENSG00000126261	0.647812	1.97003	UBA2	TRUE	FALSE	TRUE	FALSE	3	retained_intron	protein_coding	10054	Not Sig	1	1	1.56679
ENST00000503779	ENSG00000109814	0.381174	1.97039	UGDH	TRUE	TRUE	TRUE	TRUE	4	nonsense_mediated_decay	protein_coding	7358	Not Sig	1	1	1.3024
ENST00000495268	ENSG00000095787	-0.456348	-1.96812	WAC	TRUE	FALSE	TRUE	FALSE	3	retained_intron	protein_coding	51322	Not Sig	1	1	0.728829
ENST00000458695	ENSG00000162521	0.63441	1.96863	RBBP4	TRUE	TRUE	TRUE	TRUE	12	protein_coding	protein_coding	5928	Not Sig	1	1	1.5523
ENST00000442441	ENSG00000142188	-0.392973	-1.97627	TMEM50B	TRUE	TRUE	TRUE	TRUE	8	nonsense_mediated_decay	protein_coding	757	Not Sig	1	1	0.761559
ENST00000542230	ENSG00000142188	0.392973	1.97627	TMEM50B	TRUE	TRUE	TRUE	TRUE	7	protein_coding	protein_coding	757	Not Sig	1	1	1.3131
ENST00000588161	ENSG00000126254	0.354643	1.96908	RBM42	TRUE	TRUE	TRUE	TRUE	9	protein_coding	protein_coding	79171	Not Sig	1	1	1.27867
ENST00000332211	ENSG00000165637	-0.306423	-1.97047	VDAC2	TRUE	TRUE	TRUE	TRUE	10	protein_coding	protein_coding	7417	Not Sig	1	1.97685e-05	0.808644
ENST00000237858	ENSG00000173221	0.257175	1.96721	GLRX	TRUE	TRUE	TRUE	TRUE	3	protein_coding	protein_coding	2745	Not Sig	1	1	1.19514
ENST00000495538	ENSG00000133069	-0.427582	-1.97349	TMCC2	TRUE	FALSE	TRUE	FALSE	5	lncRNA	protein_coding	9911	Not Sig	1	1	0.743507
ENST00000358024	ENSG00000133069	0.427582	1.97349	TMCC2	TRUE	TRUE	TRUE	TRUE	5	protein_coding	protein_coding	9911	Not Sig	1	1	1.34498
ENST00000453324	ENSG00000242086	0.244706	1.96597	MUC20-OT1	FALSE	FALSE	FALSE	FALSE	7	lncRNA	lncRNA		Not Sig	1	1	1.18485
ENST00000466850	ENSG00000177479	-0.177245	-1.96664	ARIH2	TRUE	FALSE	TRUE	FALSE	2	retained_intron	protein_coding	10425	Not Sig	1	1	0.88439
ENST00000560403	ENSG00000100908	0.318146	1.96656	EMC9	TRUE	TRUE	TRUE	TRUE	5	protein_coding	protein_coding	51016	Not Sig	1	1	1.24673
ENST00000503296	ENSG00000244754	-0.30061	-1.96388	N4BP2L2	TRUE	FALSE	TRUE	FALSE	7	lncRNA	protein_coding	10443	Not Sig	1	1	0.811909
ENST00000437813	ENSG00000067182	-0.341001	-1.96576	TNFRSF1A	TRUE	FALSE	TRUE	FALSE	5	lncRNA	protein_coding	7132	Not Sig	1	1	0.789493
ENST00000570382	ENSG00000184009	0.229712	1.96317	ACTG1	TRUE	FALSE	TRUE	TRUE	4	protein_coding	protein_coding	71	Not Sig	1	1	1.1726
ENST00000662184	ENSG00000196586	-0.775662	-1.96639	MYO6	TRUE	TRUE	TRUE	TRUE	26	nonsense_mediated_decay	protein_coding	4646	Not Sig	1	1	0.584121
ENST00000323927	ENSG00000176248	-0.18369	-1.96801	ANAPC2	TRUE	TRUE	TRUE	TRUE	13	protein_coding	protein_coding	29882	Not Sig	1	1	0.880448
ENST00000237289	ENSG00000118503	-0.33097	-1.96513	TNFAIP3	TRUE	TRUE	TRUE	TRUE	9	protein_coding	protein_coding	7128	Not Sig	1	1	0.795002
ENST00000368297	ENSG00000160789	-0.615592	-1.96291	LMNA	TRUE	TRUE	TRUE	TRUE	11	protein_coding	protein_coding	4000	Not Sig	1	1	0.652662
ENST00000609492	ENSG00000143622	-0.645968	-1.96351	RIT1	TRUE	FALSE	TRUE	TRUE	5	protein_coding	protein_coding	6016	Not Sig	1	1	0.639064
ENST00000443894	ENSG00000114735	0.507514	1.96426	HEMK1	TRUE	TRUE	TRUE	FALSE	5	protein_coding	protein_coding	51409	Not Sig	1	1	1.4216
ENST00000646818	ENSG00000149231	0.401929	1.96096	CCDC82	TRUE	TRUE	TRUE	TRUE	10	protein_coding	protein_coding	79780	Not Sig	1	1	1.32127
ENST00000498661	ENSG00000160991	-0.779061	-1.96229	ORAI2	TRUE	FALSE	TRUE	TRUE	3	protein_coding	protein_coding	80228	Not Sig	1	1	0.582746
ENST00000415040	ENSG00000109113	-0.169487	-1.95992	RAB34	TRUE	TRUE	TRUE	TRUE	10	protein_coding	protein_coding	83871	Not Sig	1	1	0.889159
ENST00000529727	ENSG00000177030	0.314599	1.96548	DEAF1	TRUE	FALSE	TRUE	FALSE	2	lncRNA	protein_coding	10522	Not Sig	1	1	1.24367
ENST00000615093	ENSG00000172780	0.725851	1.96865	RAB43	TRUE	FALSE	TRUE	TRUE	3	protein_coding	protein_coding	339122	Not Sig	1	1	1.65388
ENST00000315150	ENSG00000172780	-0.725851	-1.96865	RAB43	TRUE	TRUE	TRUE	TRUE	3	protein_coding	protein_coding	339122	Not Sig	1	1	0.60464
ENST00000485061	ENSG00000005810	-0.394251	-1.96125	MYCBP2	TRUE	FALSE	TRUE	FALSE	4	lncRNA	protein_coding	23077	Not Sig	1	1	0.760884
ENST00000395418	ENSG00000109083	0.214753	1.96265	IFT20	TRUE	TRUE	TRUE	TRUE	5	protein_coding	protein_coding	90410	Not Sig	1	1	1.16051
ENST00000503923	ENSG00000038427	0.804919	1.96131	VCAN	TRUE	FALSE	TRUE	FALSE	2	retained_intron	protein_coding	1462	Not Sig	1	1	1.74705
ENST00000584000	ENSG00000172057	0.353433	1.96397	ORMDL3	TRUE	FALSE	TRUE	TRUE	4	protein_coding	protein_coding	94103	Not Sig	1	1	1.2776
ENST00000216288	ENSG00000075413	0.318264	1.95738	MARK3	TRUE	TRUE	TRUE	TRUE	16	protein_coding	protein_coding	4140	Not Sig	1	1	1.24683
ENST00000302188	ENSG00000171174	0.535998	1.96594	RBKS	TRUE	TRUE	TRUE	TRUE	8	protein_coding	protein_coding	64080	Not Sig	1	1	1.44994
ENST00000453412	ENSG00000171174	-0.535998	-1.96594	RBKS	TRUE	TRUE	TRUE	TRUE	3	nonsense_mediated_decay	protein_coding	64080	Not Sig	1	1	0.689681
ENST00000299980	ENSG00000166747	0.180332	1.96059	AP1G1	TRUE	TRUE	TRUE	TRUE	23	protein_coding	protein_coding	164	Not Sig	1	1	1.13314
ENST00000400929	ENSG00000160087	-0.175843	-1.95773	UBE2J2	TRUE	TRUE	TRUE	TRUE	6	protein_coding	protein_coding	118424	Not Sig	1	1	0.88525
ENST00000587170	ENSG00000154832	-0.354729	-1.95655	CXXC1	TRUE	FALSE	TRUE	FALSE	3	retained_intron	protein_coding	30827	Not Sig	1	1	0.782017
ENST00000380539	ENSG00000124570	0.153219	1.9549	SERPINB6	TRUE	TRUE	TRUE	TRUE	7	protein_coding	protein_coding	5269	Not Sig	1	1	1.11205
ENST00000441711	ENSG00000170632	-0.39507	-1.95558	ARMC10	TRUE	TRUE	TRUE	TRUE	6	protein_coding	protein_coding	83787	Not Sig	1	1	0.760452
ENST00000585089	ENSG00000109083	-0.205052	-1.95782	IFT20	TRUE	TRUE	TRUE	TRUE	6	protein_coding	protein_coding	90410	Not Sig	1	1	0.867508
ENST00000437644	ENSG00000128581	0.44929	1.95646	IFT22	TRUE	TRUE	TRUE	TRUE	4	protein_coding	protein_coding	64792	Not Sig	1	1	1.36537
ENST00000518327	ENSG00000155189	0.624522	1.95727	AGPAT5	TRUE	TRUE	TRUE	FALSE	3	protein_coding	protein_coding	55326	Not Sig	1	1	1.5417
ENST00000461974	ENSG00000115414	1.12905	1.95288	FN1	TRUE	FALSE	TRUE	FALSE	3	retained_intron	protein_coding	2335	Not Sig	1	1	2.18715
ENST00000474466	ENSG00000101294	-0.354721	-1.95352	HM13	TRUE	FALSE	TRUE	FALSE	4	lncRNA	protein_coding	81502	Not Sig	1	1	0.782021
ENST00000376356	ENSG00000185875	-0.562876	-1.96211	THNSL1	TRUE	TRUE	TRUE	TRUE	3	protein_coding	protein_coding	79896	Not Sig	1	1	0.676951
ENST00000524413	ENSG00000185875	0.562876	1.96211	THNSL1	TRUE	TRUE	TRUE	TRUE	3	protein_coding	protein_coding	79896	Not Sig	1	1	1.47721
ENST00000583289	ENSG00000173482	0.489547	1.95399	PTPRM	TRUE	FALSE	TRUE	FALSE	6	protein_coding	protein_coding	5797	Not Sig	1	1	1.404
ENST00000508595	ENSG00000163682	0.696376	1.95266	RPL9	TRUE	TRUE	TRUE	TRUE	7	protein_coding	protein_coding	6133	Not Sig	1	1	1.62043
ENST00000439227	ENSG00000160211	0.383823	1.95669	G6PD	TRUE	FALSE	TRUE	TRUE	9	protein_coding	protein_coding	2539	Not Sig	1	1	1.30479
ENST00000376020	ENSG00000158352	0.384863	1.95627	SHROOM4	TRUE	TRUE	TRUE	TRUE	9	protein_coding	protein_coding	57477	Not Sig	1	1	1.30574
ENST00000396681	ENSG00000196998	-0.656383	-1.9506	WDR45	TRUE	TRUE	TRUE	TRUE	10	protein_coding	protein_coding	11152	Not Sig	1	1	0.634467
ENST00000199814	ENSG00000086589	0.156822	1.95199	RBM22	TRUE	TRUE	TRUE	TRUE	11	protein_coding	protein_coding	55696	Not Sig	1	1	1.11483
ENST00000301011	ENSG00000158545	0.182472	1.95761	ZC3H18	TRUE	TRUE	TRUE	TRUE	18	protein_coding	protein_coding	124245	Not Sig	1	1	1.13483
ENST00000452588	ENSG00000158545	-0.182472	-1.95761	ZC3H18	TRUE	TRUE	TRUE	TRUE	19	protein_coding	protein_coding	124245	Not Sig	1	1	0.881192
ENST00000324765	ENSG00000147202	0.285843	1.95223	DIAPH2	TRUE	TRUE	TRUE	TRUE	27	protein_coding	protein_coding	1730	Not Sig	1	1	1.21912
ENST00000574816	ENSG00000007168	-0.546169	-1.94878	PAFAH1B1	TRUE	FALSE	TRUE	FALSE	4	lncRNA	protein_coding	5048	Not Sig	1	1	0.684836
ENST00000476152	ENSG00000133422	-0.310137	-1.95137	MORC2	TRUE	FALSE	TRUE	FALSE	7	retained_intron	protein_coding	22880	Not Sig	1	1	0.806565
ENST00000643469	ENSG00000100888	-0.733285	-1.94807	CHD8	TRUE	TRUE	TRUE	TRUE	39	protein_coding	protein_coding	57680	Not Sig	1	1	0.601533
ENST00000495703	ENSG00000132773	0.263679	1.95588	TOE1	TRUE	FALSE	TRUE	FALSE	8	lncRNA	protein_coding	114034	Not Sig	1	1	1.20054
ENST00000372090	ENSG00000132773	-0.263679	-1.95588	TOE1	TRUE	TRUE	TRUE	TRUE	8	protein_coding	protein_coding	114034	Not Sig	1	1	0.832961
ENST00000262551	ENSG00000106809	-0.409143	-1.94955	OGN	TRUE	TRUE	TRUE	TRUE	7	protein_coding	protein_coding	4969	Not Sig	1	1	0.753071
ENST00000477108	ENSG00000169813	-0.900502	-1.94765	HNRNPF	TRUE	FALSE	TRUE	TRUE	4	protein_coding	protein_coding	3185	Not Sig	1	1	0.5357
ENST00000427335	ENSG00000090530	-0.482683	-1.94887	P3H2	TRUE	TRUE	TRUE	TRUE	15	protein_coding	protein_coding	55214	Not Sig	1	1	0.715645
ENST00000479043	ENSG00000206560	-0.361243	-1.94544	ANKRD28	TRUE	FALSE	TRUE	FALSE	2	retained_intron	protein_coding	23243	Not Sig	1	1	0.778494
ENST00000393087	ENSG00000197249	0.253222	1.94443	SERPINA1	TRUE	TRUE	TRUE	TRUE	5	protein_coding	protein_coding	5265	Not Sig	1	1	1.19187
ENST00000609706	ENSG00000100124	-0.194157	-1.95298	ANKRD54	TRUE	FALSE	TRUE	FALSE	1	lncRNA	protein_coding	129138	Not Sig	1	1	0.874084
ENST00000215941	ENSG00000100124	0.194157	1.95298	ANKRD54	TRUE	TRUE	TRUE	TRUE	8	protein_coding	protein_coding	129138	Not Sig	1	1	1.14406
ENST00000567476	ENSG00000156218	0.310096	1.94558	ADAMTSL3	TRUE	TRUE	TRUE	TRUE	30	protein_coding	protein_coding	57188	Not Sig	1	1	1.23979
ENST00000336967	ENSG00000179820	0.323044	1.94422	MYADM	TRUE	FALSE	TRUE	TRUE	3	protein_coding	protein_coding	91663	Not Sig	1	1	1.25097
ENST00000299642	ENSG00000166509	1.01852	1.95104	CLEC3A	TRUE	TRUE	TRUE	TRUE	3	protein_coding	protein_coding	10143	Not Sig	1	1	2.02584
ENST00000651443	ENSG00000166509	-1.01852	-1.95104	CLEC3A	TRUE	TRUE	TRUE	TRUE	3	protein_coding	protein_coding	10143	Not Sig	1	1	0.493621
ENST00000467516	ENSG00000166508	-0.532281	-1.9423	MCM7	TRUE	FALSE	TRUE	FALSE	3	retained_intron	protein_coding	4176	Not Sig	1	1	0.691461
ENST00000490211	ENSG00000119801	-0.578879	-1.94234	YPEL5	TRUE	FALSE	TRUE	FALSE	4	lncRNA	protein_coding	51646	Not Sig	1	1	0.669484
ENST00000506279	ENSG00000172901	-0.448772	-1.94229	LVRN	TRUE	FALSE	TRUE	FALSE	2	retained_intron	protein_coding	206338	Not Sig	1	1	0.732666
ENST00000590169	ENSG00000087152	-0.299765	-1.94228	ATXN7L3	TRUE	FALSE	TRUE	TRUE	5	protein_coding	protein_coding	56970	Not Sig	1	1	0.812385
ENST00000645081	ENSG00000101126	-0.292659	-1.94116	ADNP	TRUE	TRUE	TRUE	TRUE	3	protein_coding	protein_coding	23394	Not Sig	1	1	0.816396
ENST00000405646	ENSG00000182979	-0.178779	-1.94265	MTA1	TRUE	TRUE	TRUE	TRUE	20	protein_coding	protein_coding	9112	Not Sig	1	1	0.88345
ENST00000466926	ENSG00000196517	-0.535357	-1.94328	SLC6A9	TRUE	FALSE	TRUE	TRUE	4	protein_coding	protein_coding	6536	Not Sig	1	1	0.689988
ENST00000593503	ENSG00000105202	-0.668327	-1.94419	FBL	TRUE	FALSE	TRUE	FALSE	5	lncRNA	protein_coding	2091	Not Sig	1	1	0.629236
ENST00000520050	ENSG00000254087	-0.716376	-1.94391	LYN	TRUE	FALSE	TRUE	TRUE	6	protein_coding	protein_coding	4067	Not Sig	1	1	0.608624
ENST00000569217	ENSG00000178952	-0.255671	-1.94375	TUFM	TRUE	FALSE	TRUE	FALSE	3	retained_intron	protein_coding	7284	Not Sig	1	1	0.837598
ENST00000379933	ENSG00000124782	0.484287	1.93941	RREB1	TRUE	TRUE	TRUE	TRUE	12	protein_coding	protein_coding	6239	Not Sig	1	1	1.39889
ENST00000304030	ENSG00000171291	0.49396	1.94284	ZNF439	TRUE	TRUE	TRUE	TRUE	3	protein_coding	protein_coding	90594	Not Sig	1	1	1.40831
ENST00000537916	ENSG00000104290	-1.00845	-1.94274	FZD3	TRUE	TRUE	TRUE	TRUE	7	protein_coding	protein_coding	7976	Not Sig	1	1	0.49708
ENST00000576917	ENSG00000184009	-0.322274	-1.9373	ACTG1	TRUE	FALSE	TRUE	FALSE	5	retained_intron	protein_coding	71	Not Sig	1	1	0.799808
ENST00000510978	ENSG00000145681	-0.281999	-1.93819	HAPLN1	TRUE	FALSE	TRUE	TRUE	3	protein_coding	protein_coding	1404	Not Sig	1	1	0.822451
ENST00000472320	ENSG00000164404	-0.455824	-1.93975	GDF9	TRUE	FALSE	TRUE	FALSE	3	lncRNA	protein_coding	2661	Not Sig	1	1	0.729094
ENST00000498614	ENSG00000142156	-0.246433	-1.93754	COL6A1	TRUE	FALSE	TRUE	FALSE	6	lncRNA	protein_coding	1291	Not Sig	1	7.15954e-13	0.842978
ENST00000556161	ENSG00000165410	0.485346	1.93731	CFL2	TRUE	TRUE	TRUE	TRUE	4	protein_coding	protein_coding	1073	Not Sig	1	1	1.39992
ENST00000650642	ENSG00000013375	-0.335251	-1.93431	PGM3	TRUE	TRUE	TRUE	TRUE	12	protein_coding	protein_coding	5238	Not Sig	1	1	0.792646
ENST00000435330	ENSG00000147604	-2.22534	-1.93694	RPL7	TRUE	FALSE	TRUE	TRUE	4	protein_coding	protein_coding	6129	Not Sig	1	1	0.213848
ENST00000359692	ENSG00000079805	-0.136242	-1.93402	DNM2	TRUE	TRUE	TRUE	TRUE	20	protein_coding	protein_coding	1785	Not Sig	1	1	0.909886
ENST00000442448	ENSG00000157554	-0.550115	-1.93274	ERG	TRUE	TRUE	TRUE	TRUE	11	protein_coding	protein_coding	2078	Not Sig	1	1	0.682966
ENST00000643147	ENSG00000167522	0.359583	1.93047	ANKRD11	TRUE	FALSE	TRUE	FALSE	4	retained_intron	protein_coding	29123	Not Sig	1	1	1.28306
ENST00000490691	ENSG00000170364	-0.486957	-1.93525	SETMAR	TRUE	FALSE	TRUE	FALSE	2	lncRNA	protein_coding	6419	Not Sig	1	1	0.713529
ENST00000478585	ENSG00000087460	0.285738	1.92821	GNAS	TRUE	FALSE	TRUE	TRUE	5	protein_coding	protein_coding	2778	Not Sig	1	1	1.21903
ENST00000498201	ENSG00000121481	-0.420126	-1.93351	RNF2	TRUE	FALSE	TRUE	FALSE	3	retained_intron	protein_coding	6045	Not Sig	1	1	0.747359
ENST00000491428	ENSG00000067533	-0.536933	-1.93614	RRP15	TRUE	FALSE	TRUE	FALSE	2	lncRNA	protein_coding	51018	Not Sig	1	1	0.689235
ENST00000366932	ENSG00000067533	0.536933	1.93614	RRP15	TRUE	TRUE	TRUE	TRUE	5	protein_coding	protein_coding	51018	Not Sig	1	1	1.45088
ENST00000359359	ENSG00000198663	-0.265347	-1.93257	C6orf89	TRUE	TRUE	TRUE	TRUE	10	protein_coding	protein_coding	221477	Not Sig	1	1	0.831999
ENST00000360338	ENSG00000197714	0.411245	1.9355	ZNF460	TRUE	TRUE	TRUE	TRUE	3	protein_coding	protein_coding	10794	Not Sig	1	1	1.32983
ENST00000537645	ENSG00000197714	-0.411245	-1.9355	ZNF460	TRUE	TRUE	TRUE	TRUE	3	protein_coding	protein_coding	10794	Not Sig	1	1	0.751974
ENST00000333987	ENSG00000198453	-0.484322	-1.92968	ZNF568	TRUE	TRUE	TRUE	TRUE	7	protein_coding	protein_coding	374900	Not Sig	1	1	0.714833
ENST00000578968	ENSG00000232956	0.323056	1.92891	SNHG15	FALSE	FALSE	FALSE	FALSE	5	lncRNA	lncRNA		Not Sig	1	1	1.25098
ENST00000368759	ENSG00000107949	-0.149964	-1.93026	BCCIP	TRUE	TRUE	TRUE	TRUE	8	protein_coding	protein_coding	56647	Not Sig	1	1	0.901273
ENST00000566014	ENSG00000103978	0.390858	1.92824	TMEM87A	TRUE	FALSE	TRUE	FALSE	7	protein_coding	protein_coding	25963	Not Sig	1	1	1.31117
ENST00000490335	ENSG00000198755	-0.195603	-1.92681	RPL10A	TRUE	FALSE	TRUE	FALSE	5	lncRNA	protein_coding	4736	Not Sig	1	1	0.873208
ENST00000374450	ENSG00000242372	-0.270136	-1.92662	EIF6	TRUE	TRUE	TRUE	TRUE	7	protein_coding	protein_coding	3692	Not Sig	1	1	0.829242
ENST00000577395	ENSG00000198909	0.410566	1.92476	MAP3K3	TRUE	TRUE	TRUE	TRUE	16	protein_coding	protein_coding	4215	Not Sig	1	1	1.32921
ENST00000517669	ENSG00000113732	-0.403336	-1.92663	ATP6V0E1	TRUE	TRUE	TRUE	TRUE	3	protein_coding	protein_coding	8992	Not Sig	1	1	0.756108
ENST00000397659	ENSG00000204852	-0.357596	-1.92457	TCTN1	TRUE	TRUE	TRUE	TRUE	15	protein_coding	protein_coding	79600	Not Sig	1	1	0.780464
ENST00000392782	ENSG00000123636	-0.274029	-1.92731	BAZ2B	TRUE	TRUE	TRUE	TRUE	36	protein_coding	protein_coding	29994	Not Sig	1	1	0.827007
ENST00000313601	ENSG00000114353	-0.147468	-1.92502	GNAI2	TRUE	TRUE	TRUE	TRUE	9	protein_coding	protein_coding	2771	Not Sig	1	1	0.902834
ENST00000372564	ENSG00000148341	0.64361	1.92291	SH3GLB2	TRUE	TRUE	TRUE	TRUE	11	protein_coding	protein_coding	56904	Not Sig	1	1	1.56223
ENST00000659122	ENSG00000116337	-0.260875	-1.92074	AMPD2	TRUE	TRUE	TRUE	FALSE	10	nonsense_mediated_decay	protein_coding	271	Not Sig	1	1	0.834581
ENST00000535876	ENSG00000175727	0.360913	1.92289	MLXIP	TRUE	FALSE	TRUE	FALSE	2	retained_intron	protein_coding	22877	Not Sig	1	1	1.28424
ENST00000487588	ENSG00000158411	-0.206068	-1.92387	MITD1	TRUE	FALSE	TRUE	FALSE	4	lncRNA	protein_coding	129531	Not Sig	1	1	0.866897
ENST00000255320	ENSG00000132967	-0.290849	-1.92844	HMGB1P5	FALSE	FALSE	FALSE	FALSE	1	transcribed_processed_pseudogene	transcribed_processed_pseudogene		Not Sig	1	1	0.817421
ENST00000451497	ENSG00000132967	0.290849	1.92844	HMGB1P5	FALSE	FALSE	FALSE	FALSE	1	lncRNA	transcribed_processed_pseudogene		Not Sig	1	1	1.22336
ENST00000466992	ENSG00000155085	-0.264084	-1.92426	AK9	TRUE	FALSE	TRUE	FALSE	13	retained_intron	protein_coding	221264	Not Sig	1	1	0.832727
ENST00000514903	ENSG00000145734	0.670938	1.92737	BDP1	TRUE	TRUE	TRUE	FALSE	16	nonsense_mediated_decay	protein_coding	55814	Not Sig	1	1	1.59211
ENST00000525844	ENSG00000145734	-0.670938	-1.92737	BDP1	TRUE	TRUE	TRUE	FALSE	14	nonsense_mediated_decay	protein_coding	55814	Not Sig	1	1	0.628098
ENST00000653148	ENSG00000263072	-0.597174	-1.92704	ZNF213-AS1	FALSE	FALSE	FALSE	FALSE	2	lncRNA	lncRNA		Not Sig	1	1	0.661048
ENST00000671396	ENSG00000263072	0.597174	1.92704	ZNF213-AS1	FALSE	FALSE	FALSE	FALSE	3	lncRNA	lncRNA		Not Sig	1	1	1.51275
ENST00000304800	ENSG00000168701	-0.204999	-1.92196	TMEM208	TRUE	TRUE	TRUE	TRUE	6	protein_coding	protein_coding	29100	Not Sig	1	1	0.867539
ENST00000661193	ENSG00000249898	0.381706	1.91876	MCPH1-AS1	FALSE	FALSE	FALSE	FALSE	5	lncRNA	lncRNA		Not Sig	1	1	1.30288
ENST00000533440	ENSG00000162231	-0.481677	-1.91814	NXF1	TRUE	FALSE	TRUE	FALSE	5	retained_intron	protein_coding	10482	Not Sig	1	1	0.716145
ENST00000428492	ENSG00000151090	0.548962	1.91849	THRB	TRUE	FALSE	TRUE	TRUE	5	protein_coding	protein_coding	7068	Not Sig	1	1	1.46303
ENST00000461665	ENSG00000146701	-0.510169	-1.92507	MDH2	TRUE	FALSE	TRUE	FALSE	4	retained_intron	protein_coding	4191	Not Sig	1	1	0.70214
ENST00000315758	ENSG00000146701	0.510169	1.92507	MDH2	TRUE	TRUE	TRUE	TRUE	9	protein_coding	protein_coding	4191	Not Sig	1	1	1.42422
ENST00000314328	ENSG00000100014	0.572642	1.92002	SPECC1L	TRUE	TRUE	TRUE	TRUE	17	protein_coding	protein_coding	23384	Not Sig	1	1	1.48724
ENST00000430410	ENSG00000131386	-0.296684	-1.9173	GALNT15	TRUE	TRUE	TRUE	FALSE	4	nonsense_mediated_decay	protein_coding	117248	Not Sig	1	1	0.814121
ENST00000579383	ENSG00000232956	-0.532443	-1.91908	SNHG15	FALSE	FALSE	FALSE	FALSE	4	lncRNA	lncRNA		Not Sig	1	1	0.691383
ENST00000428992	ENSG00000162980	-0.5585	-1.92053	ARL5A	TRUE	TRUE	TRUE	TRUE	6	protein_coding	protein_coding	26225	Not Sig	1	1	0.679008
ENST00000421689	ENSG00000153113	0.943212	1.91445	CAST	TRUE	FALSE	TRUE	FALSE	13	protein_coding	protein_coding	831	Not Sig	1	1	1.9228
ENST00000641115	ENSG00000092621	0.674901	1.91505	PHGDH	TRUE	TRUE	TRUE	TRUE	10	protein_coding	protein_coding	26227	Not Sig	1	1	1.59649
ENST00000395198	ENSG00000148634	0.324915	1.91503	HERC4	TRUE	TRUE	TRUE	TRUE	26	protein_coding	protein_coding	26091	Not Sig	1	0.00119552	1.25259
ENST00000591568	ENSG00000184451	0.823788	1.9223	CCR10	TRUE	FALSE	TRUE	TRUE	2	protein_coding	protein_coding	2826	Not Sig	1	1	1.77005
ENST00000332438	ENSG00000184451	-0.823788	-1.9223	CCR10	TRUE	TRUE	TRUE	TRUE	2	protein_coding	protein_coding	2826	Not Sig	1	1	0.564957
ENST00000531325	ENSG00000153898	-0.26089	-1.91397	MCOLN2	TRUE	FALSE	TRUE	FALSE	12	lncRNA	protein_coding	255231	Not Sig	1	1	0.834573
ENST00000393196	ENSG00000239672	-0.242315	-1.91711	NME1	TRUE	TRUE	TRUE	TRUE	5	protein_coding	protein_coding	4830	Not Sig	1	1	0.845388
ENST00000590123	ENSG00000134440	-0.230253	-1.91694	NARS	TRUE	TRUE	TRUE	TRUE	5	nonsense_mediated_decay	protein_coding	4677	Not Sig	1	1	0.852486
ENST00000445265	ENSG00000070814	0.659632	1.91278	TCOF1	TRUE	TRUE	TRUE	TRUE	26	protein_coding	protein_coding	6949	Not Sig	1	1	1.57968
ENST00000306869	ENSG00000169738	-0.427073	-1.91954	DCXR	TRUE	TRUE	TRUE	TRUE	8	protein_coding	protein_coding	51181	Not Sig	1	1	0.743769
ENST00000580320	ENSG00000169738	0.427073	1.91954	DCXR	TRUE	FALSE	TRUE	FALSE	7	retained_intron	protein_coding	51181	Not Sig	1	1	1.3445
ENST00000548400	ENSG00000092841	-0.200755	-1.91132	MYL6	TRUE	TRUE	TRUE	TRUE	7	protein_coding	protein_coding	4637	Not Sig	1	0.00109094	0.870095
ENST00000476367	ENSG00000163660	-0.478373	-1.90985	CCNL1	TRUE	FALSE	TRUE	FALSE	11	retained_intron	protein_coding	57018	Not Sig	1	1	0.717787
ENST00000429422	ENSG00000047849	-0.251909	-1.91026	MAP4	TRUE	TRUE	TRUE	FALSE	10	protein_coding	protein_coding	4134	Not Sig	1	1	0.839784
ENST00000439576	ENSG00000157766	-1.35713	-1.91016	ACAN	TRUE	TRUE	TRUE	TRUE	18	protein_coding	protein_coding	176	Not Sig	1	1	0.390357
ENST00000544246	ENSG00000184226	0.847777	1.91292	PCDH9	TRUE	TRUE	TRUE	TRUE	4	protein_coding	protein_coding	5101	Not Sig	1	1	1.79973
ENST00000533544	ENSG00000175376	-0.290128	-1.91127	EIF1AD	TRUE	TRUE	TRUE	TRUE	6	protein_coding	protein_coding	84285	Not Sig	1	1	0.81783
ENST00000644923	ENSG00000124786	0.247281	1.91109	SLC35B3	TRUE	TRUE	TRUE	TRUE	11	protein_coding	protein_coding	51000	Not Sig	1	1	1.18697
ENST00000313244	ENSG00000125733	-0.175201	-1.90924	TRIP10	TRUE	TRUE	TRUE	TRUE	15	protein_coding	protein_coding	9322	Not Sig	1	1	0.885644
ENST00000566250	ENSG00000186187	-0.451579	-1.90977	ZNRF1	TRUE	TRUE	TRUE	TRUE	3	protein_coding	protein_coding	84937	Not Sig	1	1	0.731242
ENST00000323851	ENSG00000104419	0.220121	1.9077	NDRG1	TRUE	TRUE	TRUE	TRUE	16	protein_coding	protein_coding	10397	Not Sig	1	1	1.16483
ENST00000528443	ENSG00000143337	0.411131	1.91201	TOR1AIP1	TRUE	TRUE	TRUE	TRUE	10	protein_coding	protein_coding	26092	Not Sig	1	1	1.32973
ENST00000430710	ENSG00000100888	-0.639242	-1.90753	CHD8	TRUE	TRUE	TRUE	TRUE	38	protein_coding	protein_coding	57680	Not Sig	1	1	0.64205
ENST00000435345	ENSG00000116171	-0.344641	-1.91005	SCP2	TRUE	TRUE	TRUE	TRUE	5	protein_coding	protein_coding	6342	Not Sig	1	0.00191457	0.787504
ENST00000585873	ENSG00000141664	0.389264	1.9087	ZCCHC2	TRUE	TRUE	TRUE	FALSE	15	nonsense_mediated_decay	protein_coding	54877	Not Sig	1	1	1.30973
ENST00000361352	ENSG00000110002	0.430011	1.91123	VWA5A	TRUE	TRUE	TRUE	TRUE	10	protein_coding	protein_coding	4013	Not Sig	1	1	1.34724
ENST00000591938	ENSG00000125503	-0.22062	-1.90621	PPP1R12C	TRUE	TRUE	TRUE	FALSE	9	protein_coding	protein_coding	54776	Not Sig	1	1	0.858197
ENST00000419177	ENSG00000144674	-0.340865	-1.90574	GOLGA4	TRUE	FALSE	TRUE	FALSE	5	lncRNA	protein_coding	2803	Not Sig	1	1	0.789568
ENST00000366472	ENSG00000175137	-0.2318	-1.90937	SH3BP5L	TRUE	TRUE	TRUE	TRUE	7	protein_coding	protein_coding	80851	Not Sig	1	1	0.851572
ENST00000504317	ENSG00000052802	-0.59328	-1.90737	MSMO1	TRUE	TRUE	TRUE	TRUE	5	protein_coding	protein_coding	6307	Not Sig	1	1	0.662834
ENST00000593583	ENSG00000134369	0.234266	1.90431	NAV1	TRUE	FALSE	TRUE	FALSE	1	protein_coding	protein_coding	89796	Not Sig	1	1	1.17631
ENST00000428260	ENSG00000167395	0.383414	1.90528	ZNF646	TRUE	FALSE	TRUE	TRUE	2	protein_coding	protein_coding	9726	Not Sig	1	1	1.30442
ENST00000257696	ENSG00000135245	-0.672905	-1.90981	HILPDA	TRUE	TRUE	TRUE	TRUE	2	protein_coding	protein_coding	29923	Not Sig	1	1	0.627242
ENST00000435296	ENSG00000135245	0.672905	1.90981	HILPDA	TRUE	TRUE	TRUE	TRUE	2	protein_coding	protein_coding	29923	Not Sig	1	1	1.59428
ENST00000521774	ENSG00000106034	0.50716	1.90266	CPED1	TRUE	FALSE	TRUE	FALSE	3	lncRNA	protein_coding	79974	Not Sig	1	1	1.42125
ENST00000569976	ENSG00000170540	-0.485911	-1.90965	ARL6IP1	TRUE	FALSE	TRUE	FALSE	4	retained_intron	protein_coding	23204	Not Sig	1	1	0.714046
ENST00000304414	ENSG00000170540	0.485911	1.90965	ARL6IP1	TRUE	TRUE	TRUE	TRUE	6	protein_coding	protein_coding	23204	Not Sig	1	1	1.40047
ENST00000467816	ENSG00000187514	-0.220577	-1.9014	PTMA	TRUE	FALSE	TRUE	FALSE	2	retained_intron	protein_coding	5757	Not Sig	1	1	0.858222
ENST00000483003	ENSG00000162601	-0.432931	-1.90117	MYSM1	TRUE	FALSE	TRUE	FALSE	5	lncRNA	protein_coding	114803	Not Sig	1	1	0.740755
ENST00000637170	ENSG00000049618	-0.629761	-1.89999	ARID1B	TRUE	FALSE	TRUE	FALSE	1	retained_intron	protein_coding	57492	Not Sig	1	1	0.646283
ENST00000432999	ENSG00000236287	-0.227853	-1.90361	ZBED5	TRUE	TRUE	TRUE	TRUE	3	protein_coding	protein_coding	58486	Not Sig	1	1	0.853905
ENST00000525331	ENSG00000196696	0.20602	1.90297	AC009022.1	FALSE	FALSE	FALSE	FALSE	8	lncRNA	lncRNA		Not Sig	1	1	1.1535
ENST00000578339	ENSG00000198783	-0.484862	-1.90768	ZNF830	TRUE	TRUE	TRUE	FALSE	2	nonsense_mediated_decay	protein_coding	91603	Not Sig	1	1	0.714565
ENST00000361952	ENSG00000198783	0.484862	1.90768	ZNF830	TRUE	TRUE	TRUE	TRUE	1	protein_coding	protein_coding	91603	Not Sig	1	1	1.39945
ENST00000483863	ENSG00000184588	-0.263026	-1.90101	PDE4B	TRUE	FALSE	TRUE	FALSE	2	retained_intron	protein_coding	5142	Not Sig	1	1	0.833338
ENST00000507686	ENSG00000168884	0.269536	1.90381	TNIP2	TRUE	FALSE	TRUE	FALSE	3	retained_intron	protein_coding	79155	Not Sig	1	1	1.20542
ENST00000497045	ENSG00000187715	0.648768	1.90706	KBTBD12	TRUE	FALSE	TRUE	FALSE	2	retained_intron	protein_coding	166348	Not Sig	1	1	1.56783
ENST00000405109	ENSG00000187715	-0.648768	-1.90706	KBTBD12	TRUE	TRUE	TRUE	TRUE	6	protein_coding	protein_coding	166348	Not Sig	1	1	0.637825
ENST00000568685	ENSG00000089280	-0.298837	-1.89883	FUS	TRUE	TRUE	TRUE	TRUE	15	protein_coding	protein_coding	2521	Not Sig	1	1	0.812908
ENST00000400935	ENSG00000184575	-0.459718	-1.90167	XPOT	TRUE	FALSE	TRUE	TRUE	6	protein_coding	protein_coding	11260	Not Sig	1	1	0.727128
ENST00000453295	ENSG00000117859	-0.591969	-1.90153	OSBPL9	TRUE	TRUE	TRUE	TRUE	23	protein_coding	protein_coding	114883	Not Sig	1	1	0.663437
ENST00000338785	ENSG00000157540	-0.283201	-1.90139	DYRK1A	TRUE	TRUE	TRUE	TRUE	13	protein_coding	protein_coding	1859	Not Sig	1	1	0.821766
ENST00000414593	ENSG00000115459	0.524023	1.90034	ELMOD3	TRUE	TRUE	TRUE	TRUE	10	nonsense_mediated_decay	protein_coding	84173	Not Sig	1	1.5594e-05	1.43796
ENST00000474260	ENSG00000065613	0.375083	1.90195	SLK	TRUE	FALSE	TRUE	FALSE	3	lncRNA	protein_coding	9748	Not Sig	1	1	1.29691
ENST00000555116	ENSG00000182199	0.393224	1.89698	SHMT2	TRUE	TRUE	TRUE	TRUE	11	nonsense_mediated_decay	protein_coding	6472	Not Sig	1	1	1.31333
ENST00000260505	ENSG00000137941	0.490901	1.89757	TTLL7	TRUE	TRUE	TRUE	TRUE	21	protein_coding	protein_coding	79739	Not Sig	1	1	1.40532
ENST00000398977	ENSG00000066697	-0.443593	-1.89759	MSANTD3	TRUE	FALSE	TRUE	TRUE	3	protein_coding	protein_coding	91283	Not Sig	1	1	0.735301
ENST00000264108	ENSG00000128708	-0.161321	-1.89852	HAT1	TRUE	TRUE	TRUE	TRUE	11	protein_coding	protein_coding	8520	Not Sig	1	1	0.894206
ENST00000371471	ENSG00000171940	-0.31077	-1.89938	ZNF217	TRUE	TRUE	TRUE	TRUE	6	protein_coding	protein_coding	7764	Not Sig	1	1	0.806212
ENST00000396301	ENSG00000134531	-0.792273	-1.89561	EMP1	TRUE	TRUE	TRUE	TRUE	5	protein_coding	protein_coding	2012	Not Sig	1	1	0.577434
ENST00000605197	ENSG00000270647	-0.894789	-1.89605	TAF15	TRUE	FALSE	TRUE	FALSE	7	retained_intron	protein_coding	8148	Not Sig	1	1	0.537826
ENST00000601016	ENSG00000102125	0.86673	1.90155	TAZ	TRUE	TRUE	TRUE	TRUE	11	protein_coding	protein_coding	6901	Not Sig	1	1	1.82353
ENST00000612460	ENSG00000102125	-0.86673	-1.90155	TAZ	TRUE	TRUE	TRUE	TRUE	10	protein_coding	protein_coding	6901	Not Sig	1	1	0.548388
ENST00000619223	ENSG00000091592	0.835157	1.89365	NLRP1	TRUE	FALSE	TRUE	TRUE	17	protein_coding	protein_coding	22861	Not Sig	1	1	1.78405
ENST00000394632	ENSG00000157214	0.42619	1.89338	STEAP2	TRUE	TRUE	TRUE	TRUE	6	protein_coding	protein_coding	261729	Not Sig	1	1	1.34368
ENST00000360605	ENSG00000105176	-0.197058	-1.89535	URI1	TRUE	TRUE	TRUE	TRUE	11	protein_coding	protein_coding	8725	Not Sig	1	1	0.872327
ENST00000243077	ENSG00000123384	0.180396	1.89205	LRP1	TRUE	TRUE	TRUE	TRUE	89	protein_coding	protein_coding	4035	Not Sig	1	1	1.13319
ENST00000461983	ENSG00000182326	0.259159	1.8915	C1S	TRUE	FALSE	TRUE	FALSE	4	retained_intron	protein_coding	716	Not Sig	1	1	1.19678
ENST00000379789	ENSG00000170525	-0.372367	-1.8928	PFKFB3	TRUE	TRUE	TRUE	TRUE	15	protein_coding	protein_coding	5209	Not Sig	1	1	0.772514
ENST00000349238	ENSG00000110514	-0.360907	-1.89436	MADD	TRUE	TRUE	TRUE	TRUE	34	protein_coding	protein_coding	8567	Not Sig	1	1	0.778675
ENST00000540889	ENSG00000111450	0.676046	1.89578	STX2	TRUE	FALSE	TRUE	FALSE	3	retained_intron	protein_coding	2054	Not Sig	1	1	1.59776
ENST00000451283	ENSG00000100075	-0.313419	-1.89406	SLC25A1	TRUE	TRUE	TRUE	TRUE	9	protein_coding	protein_coding	6576	Not Sig	1	1	0.804732
ENST00000465217	ENSG00000177479	0.304305	1.89305	ARIH2	TRUE	FALSE	TRUE	FALSE	5	lncRNA	protein_coding	10425	Not Sig	1	1	1.23482
ENST00000491200	ENSG00000096746	-0.315097	-1.89057	HNRNPH3	TRUE	FALSE	TRUE	FALSE	8	lncRNA	protein_coding	3189	Not Sig	1	1	0.803797
ENST00000475132	ENSG00000204842	-0.478965	-1.88953	ATXN2	TRUE	TRUE	TRUE	FALSE	2	protein_coding	protein_coding	6311	Not Sig	1	1	0.717492
ENST00000461916	ENSG00000144029	0.233752	1.89318	MRPS5	TRUE	FALSE	TRUE	FALSE	5	retained_intron	protein_coding	64969	Not Sig	1	1	1.17589
ENST00000480451	ENSG00000069998	0.269506	1.89784	HDHD5	TRUE	FALSE	TRUE	FALSE	3	lncRNA	protein_coding	27440	Not Sig	1	1	1.20539
ENST00000336737	ENSG00000069998	-0.269506	-1.89784	HDHD5	TRUE	TRUE	TRUE	TRUE	8	protein_coding	protein_coding	27440	Not Sig	1	1	0.829604
ENST00000424337	ENSG00000006704	-0.438918	-1.89047	GTF2IRD1	TRUE	TRUE	TRUE	TRUE	27	protein_coding	protein_coding	9569	Not Sig	1	1	0.737688
ENST00000286317	ENSG00000155868	-0.227776	-1.89734	MED7	TRUE	TRUE	TRUE	TRUE	2	protein_coding	protein_coding	9443	Not Sig	1	1	0.853951
ENST00000420343	ENSG00000155868	0.227776	1.89734	MED7	TRUE	TRUE	TRUE	TRUE	2	protein_coding	protein_coding	9443	Not Sig	1	1	1.17103
ENST00000442151	ENSG00000026508	-0.319343	-1.88794	CD44	TRUE	TRUE	TRUE	FALSE	9	protein_coding	protein_coding	960	Not Sig	1	1	0.801435
ENST00000458587	ENSG00000185825	0.313276	1.88912	BCAP31	TRUE	TRUE	TRUE	TRUE	8	protein_coding	protein_coding	10134	Not Sig	1	1	1.24253
ENST00000380038	ENSG00000126214	0.257805	1.88752	KLC1	TRUE	TRUE	TRUE	TRUE	14	protein_coding	protein_coding	3831	Not Sig	1	1	1.19566
ENST00000421487	ENSG00000132676	-0.166937	-1.88947	DAP3	TRUE	TRUE	TRUE	TRUE	12	protein_coding	protein_coding	7818	Not Sig	1	1	0.890732
ENST00000596251	ENSG00000160570	0.22678	1.89182	DEDD2	TRUE	TRUE	TRUE	TRUE	5	protein_coding	protein_coding	162989	Not Sig	1	1	1.17022
ENST00000350199	ENSG00000137075	0.36177	1.88832	RNF38	TRUE	TRUE	TRUE	TRUE	11	protein_coding	protein_coding	152006	Not Sig	1	1	1.285
ENST00000439320	ENSG00000163975	-0.266195	-1.88895	MELTF	TRUE	FALSE	TRUE	TRUE	5	protein_coding	protein_coding	4241	Not Sig	1	1	0.83151
ENST00000403663	ENSG00000100106	-0.319842	-1.89426	TRIOBP	TRUE	TRUE	TRUE	TRUE	14	protein_coding	protein_coding	11078	Not Sig	1	1	0.801157
ENST00000407319	ENSG00000100106	0.319842	1.89426	TRIOBP	TRUE	TRUE	TRUE	FALSE	8	protein_coding	protein_coding	11078	Not Sig	1	1	1.24819
ENST00000515708	ENSG00000048140	0.698832	1.8882	TSPAN17	TRUE	TRUE	TRUE	TRUE	9	protein_coding	protein_coding	26262	Not Sig	1	1	1.62319
ENST00000654228	ENSG00000198590	-0.331035	-1.89346	C3orf35	FALSE	FALSE	FALSE	FALSE	3	lncRNA	lncRNA	339883	Not Sig	1	1	0.794966
ENST00000662797	ENSG00000198590	0.331035	1.89346	C3orf35	FALSE	FALSE	FALSE	FALSE	7	lncRNA	lncRNA	339883	Not Sig	1	1	1.25792
ENST00000584575	ENSG00000266338	-0.472134	-1.88633	NBPF15	TRUE	FALSE	TRUE	FALSE	4	lncRNA	protein_coding	284565	Not Sig	1	1	0.720897
ENST00000339430	ENSG00000189067	-0.404891	-1.88725	LITAF	TRUE	TRUE	TRUE	TRUE	4	protein_coding	protein_coding	9516	Not Sig	1	1	0.755293
ENST00000268099	ENSG00000140497	0.309086	1.88979	SCAMP2	TRUE	TRUE	TRUE	TRUE	9	protein_coding	protein_coding	10066	Not Sig	1	1	1.23892
ENST00000439686	ENSG00000182196	-0.16115	-1.88529	ARL6IP4	TRUE	TRUE	TRUE	TRUE	6	protein_coding	protein_coding	51329	Not Sig	1	1	0.894312
ENST00000405636	ENSG00000130204	-0.323951	-1.88796	TOMM40	TRUE	TRUE	TRUE	TRUE	10	protein_coding	protein_coding	10452	Not Sig	1	1	0.798879
ENST00000212355	ENSG00000069702	-0.30852	-1.88883	TGFBR3	TRUE	TRUE	TRUE	TRUE	17	protein_coding	protein_coding	7049	Not Sig	1	1	0.80747
ENST00000460299	ENSG00000162869	0.647186	1.88656	PPP1R21	TRUE	FALSE	TRUE	FALSE	4	retained_intron	protein_coding	129285	Not Sig	1	1	1.56611
ENST00000454871	ENSG00000106635	0.246302	1.88653	BCL7B	TRUE	TRUE	TRUE	TRUE	5	nonsense_mediated_decay	protein_coding	9275	Not Sig	1	0.00109094	1.18616
ENST00000462091	ENSG00000114491	0.370169	1.88635	UMPS	TRUE	TRUE	TRUE	TRUE	5	nonsense_mediated_decay	protein_coding	7372	Not Sig	1	1	1.2925
ENST00000369327	ENSG00000135341	-0.323649	-1.88438	MAP3K7	TRUE	TRUE	TRUE	TRUE	15	protein_coding	protein_coding	6885	Not Sig	1	1	0.799046
ENST00000570380	ENSG00000175826	-0.269036	-1.88318	CTDNEP1	TRUE	TRUE	TRUE	TRUE	5	nonsense_mediated_decay	protein_coding	23399	Not Sig	1	1	0.829874
ENST00000238855	ENSG00000119844	-0.205726	-1.88318	AFTPH	TRUE	TRUE	TRUE	TRUE	10	protein_coding	protein_coding	54812	Not Sig	1	1	0.867102
ENST00000394225	ENSG00000109390	-0.471867	-1.88549	NDUFC1	TRUE	FALSE	TRUE	FALSE	5	lncRNA	protein_coding	4717	Not Sig	1	1	0.721031
ENST00000444115	ENSG00000164054	0.427891	1.88219	SHISA5	TRUE	TRUE	TRUE	TRUE	6	protein_coding	protein_coding	51246	Not Sig	1	1	1.34527
ENST00000329305	ENSG00000198467	-0.167475	-1.88067	TPM2	TRUE	TRUE	TRUE	TRUE	9	protein_coding	protein_coding	7169	Not Sig	1	1	0.8904
ENST00000460360	ENSG00000163605	0.345598	1.88213	PPP4R2	TRUE	TRUE	TRUE	FALSE	2	protein_coding	protein_coding	151987	Not Sig	1	1	1.27068
ENST00000422163	ENSG00000114353	0.229226	1.88203	GNAI2	TRUE	TRUE	TRUE	TRUE	9	protein_coding	protein_coding	2771	Not Sig	1	1	1.17221
ENST00000367770	ENSG00000000457	-0.614309	-1.88094	SCYL3	TRUE	TRUE	TRUE	TRUE	13	protein_coding	protein_coding	57147	Not Sig	1	1	0.653243
ENST00000445922	ENSG00000166170	0.397328	1.88323	BAG5	TRUE	TRUE	TRUE	TRUE	2	protein_coding	protein_coding	9529	Not Sig	1	1	1.31707
ENST00000482186	ENSG00000157617	0.382557	1.87998	C2CD2	TRUE	FALSE	TRUE	FALSE	6	retained_intron	protein_coding	25966	Not Sig	1	1	1.30365
ENST00000591133	ENSG00000118046	0.22751	1.879	STK11	TRUE	FALSE	TRUE	FALSE	4	retained_intron	protein_coding	6794	Not Sig	1	1	1.17081
ENST00000264932	ENSG00000073578	-0.190448	-1.87788	SDHA	TRUE	TRUE	TRUE	TRUE	15	protein_coding	protein_coding	6389	Not Sig	1	1	0.876333
ENST00000406246	ENSG00000173039	-0.184877	-1.87677	RELA	TRUE	TRUE	TRUE	TRUE	11	protein_coding	protein_coding	5970	Not Sig	1	1	0.879724
ENST00000479220	ENSG00000080845	0.362633	1.87662	DLGAP4	TRUE	FALSE	TRUE	FALSE	4	lncRNA	protein_coding	22839	Not Sig	1	1	1.28577
ENST00000534775	ENSG00000110536	0.273642	1.87899	PTPMT1	TRUE	TRUE	TRUE	TRUE	3	protein_coding	protein_coding	114971	Not Sig	1	1	1.20886
ENST00000609309	ENSG00000121716	-0.271823	-1.87884	PILRB	TRUE	TRUE	TRUE	TRUE	4	protein_coding	protein_coding	29990	Not Sig	1	1	0.828272
ENST00000611405	ENSG00000087087	-0.180526	-1.87555	SRRT	TRUE	TRUE	TRUE	TRUE	20	protein_coding	protein_coding	51593	Not Sig	1	1	0.882381
ENST00000211936	ENSG00000096654	0.560336	1.88348	ZNF184	TRUE	TRUE	TRUE	TRUE	6	protein_coding	protein_coding	7738	Not Sig	1	1	1.47461
ENST00000377419	ENSG00000096654	-0.560336	-1.88348	ZNF184	TRUE	TRUE	TRUE	TRUE	6	protein_coding	protein_coding	7738	Not Sig	1	1	0.678144
ENST00000514179	ENSG00000158987	-0.398683	-1.87976	RAPGEF6	TRUE	FALSE	TRUE	FALSE	14	retained_intron	protein_coding	51735	Not Sig	1	1	0.75855
ENST00000486444	ENSG00000144802	0.327201	1.87543	NFKBIZ	TRUE	FALSE	TRUE	FALSE	3	retained_intron	protein_coding	64332	Not Sig	1	1	1.25458
ENST00000378736	ENSG00000160072	0.200793	1.87712	ATAD3B	TRUE	FALSE	TRUE	FALSE	4	lncRNA	protein_coding	83858	Not Sig	1	1	1.14933
ENST00000453779	ENSG00000112531	0.424921	1.87573	QKI	TRUE	TRUE	TRUE	TRUE	7	protein_coding	protein_coding	9444	Not Sig	1	1	1.3425
ENST00000587913	ENSG00000185262	0.435949	1.87907	UBALD2	TRUE	FALSE	TRUE	TRUE	3	protein_coding	protein_coding	283991	Not Sig	1	1	1.3528
ENST00000486021	ENSG00000214078	0.380817	1.87428	CPNE1	TRUE	FALSE	TRUE	FALSE	6	retained_intron	protein_coding	8904	Not Sig	1	1	1.30208
ENST00000640765	ENSG00000104447	0.29808	1.875	TRPS1	TRUE	TRUE	TRUE	TRUE	6	protein_coding	protein_coding	7227	Not Sig	1	1	1.22951
ENST00000355491	ENSG00000141759	-0.452426	-1.8752	TXNL4A	TRUE	TRUE	TRUE	TRUE	4	nonsense_mediated_decay	protein_coding	10907	Not Sig	1	1	0.730813
ENST00000355540	ENSG00000196367	0.324122	1.87427	TRRAP	TRUE	TRUE	TRUE	TRUE	71	protein_coding	protein_coding	8295	Not Sig	1	1	1.2519
ENST00000590253	ENSG00000141349	-0.202307	-1.87795	G6PC3	TRUE	TRUE	TRUE	FALSE	3	protein_coding	protein_coding	92579	Not Sig	1	1	0.86916
ENST00000494658	ENSG00000106263	-0.50643	-1.87392	EIF3B	TRUE	FALSE	TRUE	FALSE	3	retained_intron	protein_coding	8662	Not Sig	1	1	0.703962
ENST00000374395	ENSG00000117602	-0.568606	-1.88071	RCAN3	TRUE	TRUE	TRUE	TRUE	5	protein_coding	protein_coding	11123	Not Sig	1	1	0.674268
ENST00000436717	ENSG00000117602	0.568606	1.88071	RCAN3	TRUE	TRUE	TRUE	TRUE	4	protein_coding	protein_coding	11123	Not Sig	1	1	1.48309
ENST00000477461	ENSG00000144357	0.653113	1.87579	UBR3	TRUE	FALSE	TRUE	FALSE	2	retained_intron	protein_coding	130507	Not Sig	1	1	1.57256
ENST00000367230	ENSG00000112031	0.583588	1.87534	MTRF1L	TRUE	TRUE	TRUE	FALSE	6	protein_coding	protein_coding	54516	Not Sig	1	1	1.49857
ENST00000490182	ENSG00000172845	-0.404732	-1.87369	SP3	TRUE	FALSE	TRUE	FALSE	4	lncRNA	protein_coding	6670	Not Sig	1	1	0.755377
ENST00000578495	ENSG00000161960	-0.283617	-1.87048	EIF4A1	TRUE	FALSE	TRUE	TRUE	8	protein_coding	protein_coding	1973	Not Sig	1	1.97685e-05	0.821529
ENST00000340992	ENSG00000105371	-0.373891	-1.8757	ICAM4	TRUE	TRUE	TRUE	TRUE	3	protein_coding	protein_coding	3386	Not Sig	1	1	0.771698
ENST00000492237	ENSG00000138162	0.26701	1.86905	TACC2	TRUE	FALSE	TRUE	FALSE	3	lncRNA	protein_coding	10579	Not Sig	1	1	1.20331
ENST00000380427	ENSG00000137145	-0.478307	-1.87134	DENND4C	TRUE	TRUE	TRUE	FALSE	11	protein_coding	protein_coding	55667	Not Sig	1	1	0.71782
ENST00000269097	ENSG00000141349	0.197814	1.87304	G6PC3	TRUE	TRUE	TRUE	TRUE	6	protein_coding	protein_coding	92579	Not Sig	1	1	1.14696
ENST00000429490	ENSG00000198964	-0.28804	-1.8704	SGMS1	TRUE	TRUE	TRUE	TRUE	10	protein_coding	protein_coding	259230	Not Sig	1	1	0.819014
ENST00000012134	ENSG00000010818	-0.30394	-1.87132	HIVEP2	TRUE	TRUE	TRUE	TRUE	9	protein_coding	protein_coding	3097	Not Sig	1	1	0.810037
ENST00000592791	ENSG00000126261	-0.400002	-1.86868	UBA2	TRUE	TRUE	TRUE	TRUE	5	protein_coding	protein_coding	10054	Not Sig	1	1	0.757857
ENST00000441725	ENSG00000143776	-0.64464	-1.86846	CDC42BPA	TRUE	FALSE	TRUE	FALSE	16	protein_coding	protein_coding	8476	Not Sig	1	1	0.639652
ENST00000510797	ENSG00000169230	0.33294	1.87017	PRELID1	TRUE	TRUE	TRUE	TRUE	4	nonsense_mediated_decay	protein_coding	27166	Not Sig	1	1	1.25958
ENST00000371959	ENSG00000126016	0.352308	1.87166	AMOT	TRUE	TRUE	TRUE	FALSE	11	protein_coding	protein_coding	154796	Not Sig	1	1	1.2766
ENST00000642675	ENSG00000168724	0.227744	1.8668	DNAJC21	TRUE	TRUE	TRUE	TRUE	12	protein_coding	protein_coding	134218	Not Sig	1	1	1.171
ENST00000488008	ENSG00000116809	0.302315	1.87121	ZBTB17	TRUE	FALSE	TRUE	FALSE	2	lncRNA	protein_coding	7709	Not Sig	1	1	1.23312
ENST00000261406	ENSG00000126749	-0.215708	-1.86951	EMG1	TRUE	TRUE	TRUE	FALSE	8	nonsense_mediated_decay	protein_coding	10436	Not Sig	1	1	0.861124
ENST00000602829	ENSG00000185800	0.275377	1.86838	DMWD	TRUE	TRUE	TRUE	FALSE	1	protein_coding	protein_coding	1762	Not Sig	1	1	1.21031
ENST00000370841	ENSG00000117054	0.51497	1.87377	ACADM	TRUE	TRUE	TRUE	TRUE	12	protein_coding	protein_coding	34	Not Sig	1	1	1.42896
ENST00000526196	ENSG00000117054	-0.51497	-1.87377	ACADM	TRUE	TRUE	TRUE	TRUE	11	nonsense_mediated_decay	protein_coding	34	Not Sig	1	1	0.699808
ENST00000604423	ENSG00000266028	-0.253661	-1.86663	SRGAP2	TRUE	FALSE	TRUE	FALSE	2	retained_intron	protein_coding	23380	Not Sig	1	1	0.838765
ENST00000395814	ENSG00000124225	0.480229	1.867	PMEPA1	TRUE	TRUE	TRUE	TRUE	4	protein_coding	protein_coding	56937	Not Sig	1	1	1.39497
ENST00000358151	ENSG00000173258	-0.26503	-1.86878	ZNF483	TRUE	TRUE	TRUE	TRUE	6	protein_coding	protein_coding	158399	Not Sig	1	1	0.832182
ENST00000420894	ENSG00000120438	-0.357327	-1.86335	TCP1	TRUE	TRUE	TRUE	TRUE	11	protein_coding	protein_coding	6950	Not Sig	1	1	0.780609
ENST00000417581	ENSG00000107951	-0.459341	-1.8675	MTPAP	TRUE	FALSE	TRUE	TRUE	5	protein_coding	protein_coding	55149	Not Sig	1	1	0.727319
ENST00000439930	ENSG00000197111	0.577509	1.86179	PCBP2	TRUE	TRUE	TRUE	TRUE	14	protein_coding	protein_coding	5094	Not Sig	1	1	1.49227
ENST00000628176	ENSG00000169057	-0.244012	-1.86555	MECP2	TRUE	TRUE	TRUE	TRUE	5	protein_coding	protein_coding	4204	Not Sig	1	1	0.844394
ENST00000482370	ENSG00000142676	-0.210104	-1.86386	RPL11	TRUE	FALSE	TRUE	FALSE	4	retained_intron	protein_coding	6135	Not Sig	1	1	0.864475
ENST00000655597	ENSG00000151612	0.475054	1.86631	ZNF827	TRUE	TRUE	TRUE	TRUE	15	protein_coding	protein_coding	152485	Not Sig	1	1	1.38997
ENST00000521104	ENSG00000151914	-0.286986	-1.86087	DST	TRUE	FALSE	TRUE	FALSE	14	retained_intron	protein_coding	667	Not Sig	1	1	0.819613
ENST00000473576	ENSG00000123179	0.31885	1.86606	EBPL	TRUE	FALSE	TRUE	FALSE	3	lncRNA	protein_coding	84650	Not Sig	1	1	1.24734
ENST00000512844	ENSG00000153922	0.361832	1.8615	CHD1	TRUE	TRUE	TRUE	FALSE	5	nonsense_mediated_decay	protein_coding	1105	Not Sig	1	1	1.28506
ENST00000653906	ENSG00000286619	-0.38386	-1.86516	AC119673.2	FALSE	FALSE	FALSE	FALSE	2	lncRNA	lncRNA		Not Sig	1	1	0.766384
ENST00000279396	ENSG00000149932	0.144303	1.86499	TMEM219	TRUE	TRUE	TRUE	TRUE	6	protein_coding	protein_coding	124446	Not Sig	1	1	1.1052
ENST00000567007	ENSG00000205250	0.228776	1.86764	E2F4	TRUE	FALSE	TRUE	FALSE	8	retained_intron	protein_coding	1874	Not Sig	1	1	1.17184
ENST00000379378	ENSG00000205250	-0.228776	-1.86764	E2F4	TRUE	TRUE	TRUE	TRUE	10	protein_coding	protein_coding	1874	Not Sig	1	1	0.853359
ENST00000553632	ENSG00000155465	-0.57292	-1.86394	SLC7A7	TRUE	FALSE	TRUE	FALSE	2	lncRNA	protein_coding	9056	Not Sig	1	1	0.672255
ENST00000476590	ENSG00000196352	0.214264	1.8589	CD55	TRUE	FALSE	TRUE	FALSE	7	retained_intron	protein_coding	1604	Not Sig	1	1	1.16011
ENST00000554783	ENSG00000072121	-0.425843	-1.86224	ZFYVE26	TRUE	FALSE	TRUE	FALSE	4	retained_intron	protein_coding	23503	Not Sig	1	1	0.744404
ENST00000372688	ENSG00000119335	-0.475383	-1.86059	SET	TRUE	FALSE	TRUE	FALSE	8	protein_coding	protein_coding	6418	Not Sig	1	1	0.719276
ENST00000359530	ENSG00000047249	-0.390493	-1.86669	ATP6V1H	TRUE	TRUE	TRUE	TRUE	14	protein_coding	protein_coding	51606	Not Sig	1	1	0.762869
ENST00000355221	ENSG00000047249	0.390493	1.86669	ATP6V1H	TRUE	TRUE	TRUE	TRUE	13	protein_coding	protein_coding	51606	Not Sig	1	1	1.31084
ENST00000372711	ENSG00000156650	0.680944	1.86031	KAT6B	TRUE	TRUE	TRUE	TRUE	18	protein_coding	protein_coding	23522	Not Sig	1	1	1.60319
ENST00000467850	ENSG00000118257	-0.248697	-1.85853	NRP2	TRUE	FALSE	TRUE	FALSE	5	lncRNA	protein_coding	8828	Not Sig	1	1	0.841656
ENST00000461591	ENSG00000163714	-0.190632	-1.85865	U2SURP	TRUE	FALSE	TRUE	FALSE	12	retained_intron	protein_coding	23350	Not Sig	1	1	0.876222
ENST00000342579	ENSG00000171634	-0.204105	-1.85813	BPTF	TRUE	TRUE	TRUE	TRUE	31	protein_coding	protein_coding	2186	Not Sig	1	1	0.868077
ENST00000466782	ENSG00000074964	0.284752	1.85824	ARHGEF10L	TRUE	FALSE	TRUE	FALSE	4	lncRNA	protein_coding	55160	Not Sig	1	1	1.2182
ENST00000372839	ENSG00000166913	-0.198079	-1.85988	YWHAB	TRUE	TRUE	TRUE	TRUE	7	protein_coding	protein_coding	7529	Not Sig	1	1	0.871711
ENST00000559608	ENSG00000140332	0.400176	1.85596	TLE3	TRUE	FALSE	TRUE	FALSE	2	retained_intron	protein_coding	7090	Not Sig	1	1	1.31967
ENST00000355824	ENSG00000173258	0.280202	1.861	ZNF483	TRUE	TRUE	TRUE	TRUE	6	protein_coding	protein_coding	158399	Not Sig	1	1	1.21437
ENST00000311637	ENSG00000054793	-0.714108	-1.86403	ATP9A	TRUE	TRUE	TRUE	TRUE	23	protein_coding	protein_coding	10079	Not Sig	1	1	0.609582
ENST00000338821	ENSG00000054793	0.714108	1.86403	ATP9A	TRUE	TRUE	TRUE	TRUE	28	protein_coding	protein_coding	10079	Not Sig	1	1	1.64047
ENST00000248098	ENSG00000206053	0.250895	1.86401	JPT2	TRUE	TRUE	TRUE	TRUE	5	protein_coding	protein_coding	90861	Not Sig	1	1	1.18994
ENST00000562684	ENSG00000206053	-0.250895	-1.86401	JPT2	TRUE	TRUE	TRUE	TRUE	6	protein_coding	protein_coding	90861	Not Sig	1	1	0.840375
ENST00000555755	ENSG00000100722	0.380643	1.85639	ZC3H14	TRUE	TRUE	TRUE	TRUE	17	protein_coding	protein_coding	79882	Not Sig	1	1	1.30192
ENST00000403359	ENSG00000138081	0.164764	1.85742	FBXO11	TRUE	TRUE	TRUE	TRUE	23	protein_coding	protein_coding	80204	Not Sig	1	1	1.12098
ENST00000446547	ENSG00000144566	0.29148	1.85775	RAB5A	TRUE	TRUE	TRUE	TRUE	7	nonsense_mediated_decay	protein_coding	5868	Not Sig	1	1	1.2239
ENST00000559619	ENSG00000185787	0.315948	1.85512	MORF4L1	TRUE	FALSE	TRUE	FALSE	5	retained_intron	protein_coding	10933	Not Sig	1	1	1.24483
ENST00000599368	ENSG00000197782	-0.556038	-1.85673	ZNF780A	TRUE	FALSE	TRUE	TRUE	5	non_stop_decay	protein_coding	284323	Not Sig	1	1	0.680167
ENST00000630147	ENSG00000197694	0.476097	1.85529	SPTAN1	TRUE	FALSE	TRUE	FALSE	2	retained_intron	protein_coding	6709	Not Sig	1	1	1.39098
ENST00000475128	ENSG00000003756	-0.19105	-1.85487	RBM5	TRUE	FALSE	TRUE	FALSE	5	retained_intron	protein_coding	10181	Not Sig	1	1	0.875968
ENST00000333175	ENSG00000182087	0.399539	1.8542	TMEM259	TRUE	TRUE	TRUE	TRUE	10	protein_coding	protein_coding	91304	Not Sig	1	1	1.31909
ENST00000511070	ENSG00000113621	0.653108	1.85494	TXNDC15	TRUE	TRUE	TRUE	TRUE	4	nonsense_mediated_decay	protein_coding	79770	Not Sig	1	1	1.57255
ENST00000354379	ENSG00000093167	0.222647	1.85424	LRRFIP2	TRUE	TRUE	TRUE	TRUE	14	protein_coding	protein_coding	9209	Not Sig	1	1	1.16687
ENST00000549596	ENSG00000187109	0.225594	1.85244	NAP1L1	TRUE	TRUE	TRUE	TRUE	13	protein_coding	protein_coding	4673	Not Sig	1	1	1.16926
ENST00000310118	ENSG00000175166	-0.135563	-1.85437	PSMD2	TRUE	TRUE	TRUE	TRUE	21	protein_coding	protein_coding	5708	Not Sig	1	1	0.910315
ENST00000631126	ENSG00000146457	-0.24234	-1.85308	WTAP	TRUE	TRUE	TRUE	TRUE	7	protein_coding	protein_coding	9589	Not Sig	1	1	0.845373
ENST00000371706	ENSG00000148396	0.494778	1.85172	SEC16A	TRUE	TRUE	TRUE	TRUE	28	protein_coding	protein_coding	9919	Not Sig	1	1	1.4091
ENST00000487428	ENSG00000132334	-0.358503	-1.85243	PTPRE	TRUE	FALSE	TRUE	FALSE	2	retained_intron	protein_coding	5791	Not Sig	1	0.002204	0.779974
ENST00000507874	ENSG00000080822	-0.245556	-1.85129	CLDND1	TRUE	TRUE	TRUE	TRUE	6	protein_coding	protein_coding	56650	Not Sig	1	1	0.843491
ENST00000490106	ENSG00000091542	-0.414974	-1.85484	ALKBH5	TRUE	FALSE	TRUE	FALSE	2	retained_intron	protein_coding	54890	Not Sig	1	1	0.750033
ENST00000421471	ENSG00000112118	0.32402	1.85463	MCM3	TRUE	TRUE	TRUE	FALSE	9	protein_coding	protein_coding	4172	Not Sig	1	1	1.25181
ENST00000526124	ENSG00000168056	-0.80732	-1.84912	LTBP3	TRUE	FALSE	TRUE	FALSE	3	retained_intron	protein_coding	4054	Not Sig	1	0.00472019	0.571443
ENST00000380839	ENSG00000126522	0.371542	1.84934	ASL	TRUE	TRUE	TRUE	TRUE	15	protein_coding	protein_coding	435	Not Sig	1	1	1.29374
ENST00000298090	ENSG00000156504	0.183399	1.85165	FAM122B	TRUE	TRUE	TRUE	TRUE	11	protein_coding	protein_coding	159090	Not Sig	1	1	1.13556
ENST00000400259	ENSG00000070831	0.300584	1.84809	CDC42	TRUE	TRUE	TRUE	TRUE	6	protein_coding	protein_coding	998	Not Sig	1	1	1.23164
ENST00000491775	ENSG00000102606	0.312381	1.84901	ARHGEF7	TRUE	FALSE	TRUE	TRUE	6	protein_coding	protein_coding	8874	Not Sig	1	1	1.24176
ENST00000170168	ENSG00000079313	-0.17927	-1.84966	REXO1	TRUE	TRUE	TRUE	TRUE	16	protein_coding	protein_coding	57455	Not Sig	1	1	0.88315
ENST00000555488	ENSG00000170581	0.750815	1.84504	STAT2	TRUE	FALSE	TRUE	FALSE	3	retained_intron	protein_coding	6773	Not Sig	1	1	1.68274
ENST00000466384	ENSG00000132676	0.275987	1.84655	DAP3	TRUE	FALSE	TRUE	FALSE	3	retained_intron	protein_coding	7818	Not Sig	1	1	1.21082
ENST00000371569	ENSG00000077721	-0.373366	-1.84542	UBE2A	TRUE	FALSE	TRUE	FALSE	3	retained_intron	protein_coding	7319	Not Sig	1	1	0.771979
ENST00000481729	ENSG00000135968	0.293656	1.84726	GCC2	TRUE	FALSE	TRUE	FALSE	2	retained_intron	protein_coding	9648	Not Sig	1	1	1.22574
ENST00000491448	ENSG00000121964	0.460779	1.84571	GTDC1	TRUE	FALSE	TRUE	FALSE	6	retained_intron	protein_coding	79712	Not Sig	1	0.0052719	1.37628
ENST00000535753	ENSG00000127527	0.725314	1.84414	EPS15L1	TRUE	TRUE	TRUE	TRUE	22	protein_coding	protein_coding	58513	Not Sig	1	1	1.65326
ENST00000478410	ENSG00000182872	-0.391228	-1.84502	RBM10	TRUE	FALSE	TRUE	FALSE	7	lncRNA	protein_coding	8241	Not Sig	1	1	0.76248
ENST00000443751	ENSG00000180488	0.344961	1.8474	MIGA1	TRUE	TRUE	TRUE	TRUE	16	protein_coding	protein_coding	374986	Not Sig	1	1	1.27012
ENST00000476718	ENSG00000162576	-0.35169	-1.84493	MXRA8	TRUE	FALSE	TRUE	FALSE	5	retained_intron	protein_coding	54587	Not Sig	1	1	0.783665
ENST00000595900	ENSG00000127511	-0.294447	-1.84364	SIN3B	TRUE	FALSE	TRUE	FALSE	3	lncRNA	protein_coding	23309	Not Sig	1	7.15954e-13	0.815385
ENST00000434686	ENSG00000078369	0.482137	1.84383	GNB1	TRUE	FALSE	TRUE	TRUE	9	protein_coding	protein_coding	2782	Not Sig	1	1	1.39681
ENST00000357872	ENSG00000172901	0.316667	1.84374	LVRN	TRUE	TRUE	TRUE	TRUE	20	protein_coding	protein_coding	206338	Not Sig	1	1	1.24545
ENST00000474192	ENSG00000136827	0.272861	1.84957	TOR1A	TRUE	FALSE	TRUE	FALSE	3	lncRNA	protein_coding	1861	Not Sig	1	1	1.2082
ENST00000351698	ENSG00000136827	-0.272861	-1.84957	TOR1A	TRUE	TRUE	TRUE	TRUE	5	protein_coding	protein_coding	1861	Not Sig	1	1	0.827676
ENST00000317025	ENSG00000147548	0.14087	1.84317	NSD3	TRUE	TRUE	TRUE	TRUE	24	protein_coding	protein_coding	54904	Not Sig	1	1	1.10257
ENST00000488594	ENSG00000152904	0.354832	1.84579	GGPS1	TRUE	TRUE	TRUE	TRUE	4	protein_coding	protein_coding	9453	Not Sig	1	1	1.27884
ENST00000452961	ENSG00000163882	-0.215925	-1.84161	POLR2H	TRUE	TRUE	TRUE	TRUE	5	protein_coding	protein_coding	5437	Not Sig	1	1	0.860994
ENST00000447132	ENSG00000155438	0.606746	1.84391	NIFK	TRUE	FALSE	TRUE	TRUE	6	protein_coding	protein_coding	84365	Not Sig	1	1	1.52282
ENST00000662629	ENSG00000163681	-0.530167	-1.84055	SLMAP	TRUE	TRUE	TRUE	FALSE	12	nonsense_mediated_decay	protein_coding	7871	Not Sig	1	1	0.692475
ENST00000581523	ENSG00000153944	-0.273073	-1.84352	MSI2	TRUE	FALSE	TRUE	FALSE	6	lncRNA	protein_coding	124540	Not Sig	1	1	0.827555
ENST00000474830	ENSG00000082701	-0.4074	-1.8426	GSK3B	TRUE	FALSE	TRUE	FALSE	2	retained_intron	protein_coding	2932	Not Sig	1	1	0.753981
ENST00000296702	ENSG00000113649	-0.322582	-1.8447	TCERG1	TRUE	TRUE	TRUE	TRUE	22	protein_coding	protein_coding	10915	Not Sig	1	1	0.799637
ENST00000514907	ENSG00000121073	-0.269664	-1.84143	SLC35B1	TRUE	FALSE	TRUE	TRUE	6	protein_coding	protein_coding	10237	Not Sig	1	1	0.829513
ENST00000639098	ENSG00000060718	-0.547036	-1.83957	COL11A1	TRUE	FALSE	TRUE	FALSE	5	lncRNA	protein_coding	1301	Not Sig	1	1	0.684425
ENST00000560198	ENSG00000236914	0.48173	1.84204	LINC01852	FALSE	FALSE	FALSE	FALSE	1	lncRNA	lncRNA		Not Sig	1	1	1.39642
ENST00000503197	ENSG00000129071	0.296434	1.84348	MBD4	TRUE	TRUE	TRUE	TRUE	8	protein_coding	protein_coding	8930	Not Sig	1	1	1.2281
ENST00000319248	ENSG00000117450	-0.240232	-1.84092	PRDX1	TRUE	TRUE	TRUE	TRUE	6	protein_coding	protein_coding	5052	Not Sig	1	0.000168206	0.846609
ENST00000370803	ENSG00000156531	0.302894	1.84593	PHF6	TRUE	TRUE	TRUE	TRUE	11	protein_coding	protein_coding	84295	Not Sig	1	1	1.23362
ENST00000332070	ENSG00000156531	-0.302894	-1.84593	PHF6	TRUE	TRUE	TRUE	TRUE	10	protein_coding	protein_coding	84295	Not Sig	1	1	0.810625
ENST00000330852	ENSG00000157869	0.259428	1.84284	RAB28	TRUE	TRUE	TRUE	TRUE	7	protein_coding	protein_coding	9364	Not Sig	1	1	1.197
ENST00000319801	ENSG00000055917	-0.291826	-1.83931	PUM2	TRUE	TRUE	TRUE	TRUE	20	protein_coding	protein_coding	23369	Not Sig	1	1	0.816868
ENST00000400908	ENSG00000142599	-0.24546	-1.83886	RERE	TRUE	TRUE	TRUE	TRUE	23	protein_coding	protein_coding	473	Not Sig	1	1	0.843547
ENST00000490666	ENSG00000160209	-0.54837	-1.83842	PDXK	TRUE	FALSE	TRUE	FALSE	8	lncRNA	protein_coding	8566	Not Sig	1	1	0.683792
ENST00000550389	ENSG00000166225	-0.642606	-1.84186	FRS2	TRUE	TRUE	TRUE	TRUE	7	protein_coding	protein_coding	10818	Not Sig	1	1	0.640555
ENST00000361203	ENSG00000151914	0.235546	1.83636	DST	TRUE	TRUE	TRUE	TRUE	98	protein_coding	protein_coding	667	Not Sig	1	1	1.17735
ENST00000358356	ENSG00000159216	-0.250793	-1.83703	RUNX1	TRUE	TRUE	TRUE	TRUE	5	protein_coding	protein_coding	861	Not Sig	1	1	0.840434
ENST00000309657	ENSG00000173653	0.400776	1.84105	RCE1	TRUE	TRUE	TRUE	TRUE	8	protein_coding	protein_coding	9986	Not Sig	1	1	1.32022
ENST00000298630	ENSG00000165752	0.316311	1.84047	STK32C	TRUE	TRUE	TRUE	TRUE	12	protein_coding	protein_coding	282974	Not Sig	1	1	1.24514
ENST00000639893	ENSG00000165359	-0.282449	-1.83804	INTS6L	TRUE	TRUE	TRUE	TRUE	18	protein_coding	protein_coding	203522	Not Sig	1	1	0.822194
ENST00000307849	ENSG00000173559	-0.2506	-1.83667	NABP1	TRUE	TRUE	TRUE	TRUE	7	nonsense_mediated_decay	protein_coding	64859	Not Sig	1	1	0.840547
ENST00000534585	ENSG00000179632	0.22507	1.83735	MAF1	TRUE	TRUE	TRUE	TRUE	7	protein_coding	protein_coding	84232	Not Sig	1	1	1.16883
ENST00000570166	ENSG00000067225	0.359437	1.83342	PKM	TRUE	FALSE	TRUE	FALSE	2	retained_intron	protein_coding	5315	Not Sig	1	1	1.28292
ENST00000446046	ENSG00000115414	-1.17263	-1.83284	FN1	TRUE	TRUE	TRUE	TRUE	46	protein_coding	protein_coding	2335	Not Sig	1	1	0.443611
ENST00000554228	ENSG00000126214	-0.511223	-1.83207	KLC1	TRUE	TRUE	TRUE	TRUE	17	nonsense_mediated_decay	protein_coding	3831	Not Sig	1	1	0.701627
ENST00000523749	ENSG00000168487	-0.498914	-1.83248	BMP1	TRUE	FALSE	TRUE	FALSE	4	lncRNA	protein_coding	649	Not Sig	1	1	0.707639
ENST00000431232	ENSG00000129925	0.28525	1.83503	TMEM8A	TRUE	TRUE	TRUE	TRUE	13	protein_coding	protein_coding	58986	Not Sig	1	1	1.21862
ENST00000380728	ENSG00000132522	-0.240918	-1.83495	GPS2	TRUE	TRUE	TRUE	TRUE	11	protein_coding	protein_coding	2874	Not Sig	1	1	0.846207
ENST00000638338	ENSG00000117620	0.553951	1.83283	SLC35A3	TRUE	TRUE	TRUE	TRUE	7	protein_coding	protein_coding	23443	Not Sig	1	1	1.4681
ENST00000381697	ENSG00000214562	-0.262281	-1.83565	NUTM2D	TRUE	TRUE	TRUE	TRUE	7	protein_coding	protein_coding	728130	Not Sig	1	1	0.833769
ENST00000482173	ENSG00000033100	0.624586	1.8355	CHPF2	TRUE	FALSE	TRUE	TRUE	2	protein_coding	protein_coding	54480	Not Sig	1	1	1.54177
ENST00000621751	ENSG00000131389	-0.384712	-1.833	SLC6A6	TRUE	TRUE	TRUE	TRUE	5	protein_coding	protein_coding	6533	Not Sig	1	1	0.765932
ENST00000507807	ENSG00000049656	-0.593571	-1.83292	CLPTM1L	TRUE	TRUE	TRUE	TRUE	14	protein_coding	protein_coding	81037	Not Sig	1	1	0.6627
ENST00000490175	ENSG00000089006	-0.278903	-1.83072	SNX5	TRUE	FALSE	TRUE	FALSE	13	lncRNA	protein_coding	27131	Not Sig	1	1	0.824217
ENST00000507316	ENSG00000104723	-0.423366	-1.83188	TUSC3	TRUE	FALSE	TRUE	FALSE	4	retained_intron	protein_coding	7991	Not Sig	1	1	0.745683
ENST00000645843	ENSG00000164074	-0.479669	-1.83337	ABHD18	TRUE	TRUE	TRUE	TRUE	13	protein_coding	protein_coding	80167	Not Sig	1	1	0.717142
ENST00000563314	ENSG00000168488	-0.358925	-1.82969	ATXN2L	TRUE	FALSE	TRUE	FALSE	21	retained_intron	protein_coding	11273	Not Sig	1	1	0.779746
ENST00000389906	ENSG00000166313	0.683634	1.83222	APBB1	TRUE	TRUE	TRUE	TRUE	14	protein_coding	protein_coding	322	Not Sig	1	1	1.60618
ENST00000549321	ENSG00000198324	0.615196	1.83094	PHETA1	TRUE	FALSE	TRUE	TRUE	3	protein_coding	protein_coding	144717	Not Sig	1	1	1.53177
ENST00000609261	ENSG00000161999	0.214939	1.83167	JMJD8	TRUE	TRUE	TRUE	TRUE	9	protein_coding	protein_coding	339123	Not Sig	1	1	1.16065
ENST00000266077	ENSG00000125520	-0.222293	-1.83248	SLC2A4RG	TRUE	TRUE	TRUE	TRUE	8	protein_coding	protein_coding	56731	Not Sig	1	1	0.857202
ENST00000407925	ENSG00000049323	0.378616	1.8304	LTBP1	TRUE	TRUE	TRUE	TRUE	30	protein_coding	protein_coding	4052	Not Sig	1	0.0010859	1.30009
ENST00000346495	ENSG00000140391	0.28782	1.82797	TSPAN3	TRUE	TRUE	TRUE	TRUE	6	protein_coding	protein_coding	10099	Not Sig	1	1	1.22079
ENST00000459917	ENSG00000168389	0.317736	1.82773	MFSD2A	TRUE	FALSE	TRUE	FALSE	3	lncRNA	protein_coding	84879	Not Sig	1	1	1.24637
ENST00000379600	ENSG00000188811	-0.290967	-1.83094	NHLRC3	TRUE	TRUE	TRUE	TRUE	7	protein_coding	protein_coding	387921	Not Sig	1	1	0.817354
ENST00000565184	ENSG00000067225	-0.215749	-1.82544	PKM	TRUE	TRUE	TRUE	TRUE	11	protein_coding	protein_coding	5315	Not Sig	1	1	0.861099
ENST00000337815	ENSG00000179195	-0.259743	-1.83337	ZNF664	TRUE	TRUE	TRUE	TRUE	5	protein_coding	protein_coding	144348	Not Sig	1	1	0.835237
ENST00000392404	ENSG00000179195	0.259743	1.83337	ZNF664	TRUE	TRUE	TRUE	TRUE	5	protein_coding	protein_coding	144348	Not Sig	1	1	1.19727
ENST00000551333	ENSG00000177426	-0.306229	-1.82554	TGIF1	TRUE	FALSE	TRUE	TRUE	3	protein_coding	protein_coding	7050	Not Sig	1	1	0.808753
ENST00000552994	ENSG00000133858	-0.218321	-1.82853	ZFC3H1	TRUE	TRUE	TRUE	TRUE	34	nonsense_mediated_decay	protein_coding	196441	Not Sig	1	1	0.859565
ENST00000411827	ENSG00000070831	-0.548925	-1.82625	CDC42	TRUE	FALSE	TRUE	TRUE	5	protein_coding	protein_coding	998	Not Sig	1	1	0.683529
ENST00000324817	ENSG00000180182	-0.166218	-1.82927	MED14	TRUE	TRUE	TRUE	TRUE	31	protein_coding	protein_coding	9282	Not Sig	1	1	0.891176
ENST00000396501	ENSG00000129255	0.223	1.82913	MPDU1	TRUE	TRUE	TRUE	TRUE	6	protein_coding	protein_coding	9526	Not Sig	1	1	1.16716
ENST00000355680	ENSG00000160310	0.259485	1.82571	PRMT2	TRUE	TRUE	TRUE	TRUE	12	protein_coding	protein_coding	3275	Not Sig	1	1	1.19705
ENST00000615667	ENSG00000137693	-0.524137	-1.82506	YAP1	TRUE	TRUE	TRUE	TRUE	9	protein_coding	protein_coding	10413	Not Sig	1	1	0.695375
ENST00000652293	ENSG00000184584	-0.506334	-1.82581	TMEM173	TRUE	FALSE	TRUE	FALSE	3	retained_intron	protein_coding	340061	Not Sig	1	1	0.704009
ENST00000661543	ENSG00000077150	-0.407481	-1.82356	NFKB2	TRUE	TRUE	TRUE	TRUE	23	protein_coding	protein_coding	4791	Not Sig	1	1	0.753938
ENST00000304916	ENSG00000168672	0.338911	1.83008	LRATD2	TRUE	TRUE	TRUE	TRUE	2	protein_coding	protein_coding	157638	Not Sig	1	1	1.2648
ENST00000517458	ENSG00000168672	-0.338911	-1.83008	LRATD2	TRUE	FALSE	TRUE	FALSE	2	lncRNA	protein_coding	157638	Not Sig	1	1	0.790638
ENST00000443945	ENSG00000136141	0.41016	1.82689	LRCH1	TRUE	FALSE	TRUE	FALSE	13	retained_intron	protein_coding	23143	Not Sig	1	1	1.32883
ENST00000374086	ENSG00000090020	-0.313048	-1.82684	SLC9A1	TRUE	TRUE	TRUE	TRUE	5	protein_coding	protein_coding	6548	Not Sig	1	1	0.804939
ENST00000463088	ENSG00000124596	0.504486	1.82524	OARD1	TRUE	TRUE	TRUE	TRUE	6	protein_coding	protein_coding	221443	Not Sig	1	1	1.41862
ENST00000366089	ENSG00000138468	-0.303781	-1.82366	SENP7	TRUE	TRUE	TRUE	FALSE	2	protein_coding	protein_coding	57337	Not Sig	1	1	0.810126
ENST00000203001	ENSG00000089195	-0.257918	-1.82648	TRMT6	TRUE	TRUE	TRUE	TRUE	11	protein_coding	protein_coding	51605	Not Sig	1	1	0.836294
ENST00000598779	ENSG00000105245	0.319309	1.82498	NUMBL	TRUE	TRUE	TRUE	TRUE	9	protein_coding	protein_coding	9253	Not Sig	1	1	1.24773
ENST00000361648	ENSG00000101974	-0.247085	-1.82293	ATP11C	TRUE	TRUE	TRUE	TRUE	29	protein_coding	protein_coding	286410	Not Sig	1	1	0.842597
ENST00000568390	ENSG00000102898	0.197701	1.82381	NUTF2	TRUE	FALSE	TRUE	FALSE	3	retained_intron	protein_coding	10204	Not Sig	1	1	1.14687
ENST00000415986	ENSG00000198932	0.774318	1.82218	GPRASP1	TRUE	TRUE	TRUE	TRUE	4	protein_coding	protein_coding	9737	Not Sig	1	1	1.71038
ENST00000532700	ENSG00000157106	0.335539	1.82081	SMG1	TRUE	FALSE	TRUE	TRUE	10	protein_coding	protein_coding	23049	Not Sig	1	1	1.26185
ENST00000486085	ENSG00000115310	-0.274844	-1.81965	RTN4	TRUE	TRUE	TRUE	FALSE	4	protein_coding	protein_coding	57142	Not Sig	1	1	0.826539
ENST00000473387	ENSG00000143294	-0.484531	-1.82172	PRCC	TRUE	FALSE	TRUE	FALSE	3	lncRNA	protein_coding	5546	Not Sig	1	1	0.714729
ENST00000497717	ENSG00000101019	-0.378771	-1.82067	UQCC1	TRUE	FALSE	TRUE	FALSE	3	retained_intron	protein_coding	55245	Not Sig	1	1	0.769092
ENST00000467065	ENSG00000144224	-0.289339	-1.81912	UBXN4	TRUE	FALSE	TRUE	FALSE	2	lncRNA	protein_coding	23190	Not Sig	1	1	0.818277
ENST00000563953	ENSG00000168701	0.29797	1.81978	TMEM208	TRUE	TRUE	TRUE	TRUE	6	protein_coding	protein_coding	29100	Not Sig	1	1	1.22941
ENST00000591164	ENSG00000197483	0.3255	1.82349	ZNF628	TRUE	FALSE	TRUE	TRUE	2	protein_coding	protein_coding	89887	Not Sig	1	1	1.2531
ENST00000598519	ENSG00000197483	-0.3255	-1.82349	ZNF628	TRUE	TRUE	TRUE	TRUE	3	protein_coding	protein_coding	89887	Not Sig	1	1	0.798022
ENST00000611582	ENSG00000135931	-0.243702	-1.81759	ARMC9	TRUE	TRUE	TRUE	FALSE	24	protein_coding	protein_coding	80210	Not Sig	1	1	0.844575
ENST00000409096	ENSG00000036257	0.241037	1.81818	CUL3	TRUE	TRUE	TRUE	TRUE	16	protein_coding	protein_coding	8452	Not Sig	1	1	1.18184
ENST00000523402	ENSG00000120896	0.43802	1.81574	SORBS3	TRUE	FALSE	TRUE	FALSE	5	retained_intron	protein_coding	10174	Not Sig	1	1	1.35474
ENST00000367501	ENSG00000116668	-0.698365	-1.81931	SWT1	TRUE	TRUE	TRUE	TRUE	19	protein_coding	protein_coding	54823	Not Sig	1	1	0.61627
ENST00000565788	ENSG00000140941	-0.297836	-1.81673	MAP1LC3B	TRUE	TRUE	TRUE	TRUE	3	protein_coding	protein_coding	81631	Not Sig	1	1	0.813472
ENST00000296328	ENSG00000163960	0.349482	1.82154	UBXN7	TRUE	TRUE	TRUE	TRUE	11	protein_coding	protein_coding	26043	Not Sig	1	1	1.2741
ENST00000429160	ENSG00000163960	-0.349482	-1.82154	UBXN7	TRUE	TRUE	TRUE	TRUE	10	nonsense_mediated_decay	protein_coding	26043	Not Sig	1	1	0.784866
ENST00000595881	ENSG00000104870	0.302625	1.81676	FCGRT	TRUE	FALSE	TRUE	FALSE	3	retained_intron	protein_coding	2217	Not Sig	1	1	1.23339
ENST00000265686	ENSG00000110719	0.169039	1.81467	TCIRG1	TRUE	TRUE	TRUE	TRUE	20	protein_coding	protein_coding	10312	Not Sig	1	1	1.12431
ENST00000483113	ENSG00000101194	-0.640531	-1.81459	SLC17A9	TRUE	FALSE	TRUE	FALSE	5	lncRNA	protein_coding	63910	Not Sig	1	1	0.641477
ENST00000419140	ENSG00000167085	-0.431869	-1.81737	PHB	TRUE	FALSE	TRUE	TRUE	8	protein_coding	protein_coding	5245	Not Sig	1	1	0.741301
ENST00000520790	ENSG00000253305	0.235884	1.82012	PCDHGB6	TRUE	TRUE	TRUE	FALSE	4	protein_coding	protein_coding	56100	Not Sig	1	1	1.17763
ENST00000616430	ENSG00000253305	-0.235884	-1.82012	PCDHGB6	TRUE	TRUE	TRUE	TRUE	1	protein_coding	protein_coding	56100	Not Sig	1	1	0.849165
ENST00000553591	ENSG00000198805	-0.313854	-1.81403	PNP	TRUE	FALSE	TRUE	TRUE	5	protein_coding	protein_coding	4860	Not Sig	1	1	0.80449
ENST00000599021	ENSG00000126934	0.373037	1.81386	MAP2K2	TRUE	TRUE	TRUE	FALSE	5	protein_coding	protein_coding	5605	Not Sig	1	1	1.29508
ENST00000295550	ENSG00000163359	0.260497	1.81157	COL6A3	TRUE	TRUE	TRUE	TRUE	44	protein_coding	protein_coding	1293	Not Sig	1	1	1.19789
ENST00000595730	ENSG00000131408	-1.0308	-1.81416	NR1H2	TRUE	FALSE	TRUE	FALSE	4	retained_intron	protein_coding	7376	Not Sig	1	1	0.489439
ENST00000648993	ENSG00000130779	-0.231864	-1.81093	CLIP1	TRUE	TRUE	TRUE	FALSE	17	protein_coding	protein_coding	6249	Not Sig	1	1	0.851534
ENST00000209875	ENSG00000094916	0.195571	1.81397	CBX5	TRUE	TRUE	TRUE	TRUE	5	protein_coding	protein_coding	23468	Not Sig	1	1	1.14518
ENST00000598597	ENSG00000105127	0.246751	1.81365	AKAP8	TRUE	TRUE	TRUE	FALSE	11	nonsense_mediated_decay	protein_coding	10270	Not Sig	1	1	1.18653
ENST00000523884	ENSG00000245025	-0.230662	-1.81501	AC107959.1	FALSE	FALSE	FALSE	FALSE	2	lncRNA	lncRNA		Not Sig	1	1	0.852244
ENST00000523817	ENSG00000151914	0.307433	1.80984	DST	TRUE	FALSE	TRUE	TRUE	7	protein_coding	protein_coding	667	Not Sig	1	1	1.2375
ENST00000594001	ENSG00000105402	-0.261455	-1.81265	NAPA	TRUE	TRUE	TRUE	TRUE	9	nonsense_mediated_decay	protein_coding	8775	Not Sig	1	1	0.834246
ENST00000406337	ENSG00000083168	-0.327396	-1.81018	KAT6A	TRUE	TRUE	TRUE	TRUE	18	protein_coding	protein_coding	7994	Not Sig	1	1	0.796974
ENST00000321265	ENSG00000090273	-0.318463	-1.81686	NUDC	TRUE	TRUE	TRUE	TRUE	9	protein_coding	protein_coding	10726	Not Sig	1	1	0.801924
ENST00000484772	ENSG00000090273	0.318463	1.81686	NUDC	TRUE	FALSE	TRUE	FALSE	2	lncRNA	protein_coding	10726	Not Sig	1	1	1.247
ENST00000561553	ENSG00000140740	-0.467043	-1.81082	UQCRC2	TRUE	TRUE	TRUE	TRUE	13	protein_coding	protein_coding	7385	Not Sig	1	1	0.723446
ENST00000555546	ENSG00000073712	-0.31445	-1.81081	FERMT2	TRUE	FALSE	TRUE	FALSE	3	retained_intron	protein_coding	10979	Not Sig	1	1	0.804158
ENST00000511186	ENSG00000133835	0.685182	1.81061	HSD17B4	TRUE	FALSE	TRUE	FALSE	7	retained_intron	protein_coding	3295	Not Sig	1	1	1.6079
ENST00000264202	ENSG00000077549	-0.180569	-1.81063	CAPZB	TRUE	TRUE	TRUE	TRUE	9	protein_coding	protein_coding	832	Not Sig	1	1	0.882355
ENST00000413297	ENSG00000125970	0.815348	1.80934	RALY	TRUE	FALSE	TRUE	TRUE	5	protein_coding	protein_coding	22913	Not Sig	1	1	1.75972
ENST00000497995	ENSG00000126012	0.372556	1.80825	KDM5C	TRUE	FALSE	TRUE	FALSE	3	retained_intron	protein_coding	8242	Not Sig	1	1	1.29464
ENST00000504124	ENSG00000167085	0.40255	1.81171	PHB	TRUE	FALSE	TRUE	TRUE	7	protein_coding	protein_coding	5245	Not Sig	1	1	1.32184
ENST00000496152	ENSG00000178057	-0.281452	-1.81152	NDUFAF3	TRUE	FALSE	TRUE	FALSE	4	retained_intron	protein_coding	25915	Not Sig	1	1	0.822763
ENST00000381812	ENSG00000125775	0.613445	1.81415	SDCBP2	TRUE	TRUE	TRUE	TRUE	9	protein_coding	protein_coding	27111	Not Sig	1	1	1.52991
ENST00000339987	ENSG00000125775	-0.613445	-1.81415	SDCBP2	TRUE	TRUE	TRUE	TRUE	9	protein_coding	protein_coding	27111	Not Sig	1	1	0.653634
ENST00000418101	ENSG00000071054	-0.288026	-1.8063	MAP4K4	TRUE	FALSE	TRUE	FALSE	5	protein_coding	protein_coding	9448	Not Sig	1	1	0.819022
ENST00000443527	ENSG00000121671	0.759114	1.81325	CRY2	TRUE	TRUE	TRUE	TRUE	12	protein_coding	protein_coding	1408	Not Sig	1	1	1.69245
ENST00000616623	ENSG00000121671	-0.759114	-1.81325	CRY2	TRUE	TRUE	TRUE	TRUE	12	protein_coding	protein_coding	1408	Not Sig	1	1	0.590859
ENST00000232496	ENSG00000114383	-0.259354	-1.81303	TUSC2	TRUE	TRUE	TRUE	TRUE	3	protein_coding	protein_coding	11334	Not Sig	1	1	0.835462
ENST00000463304	ENSG00000114383	0.259354	1.81303	TUSC2	TRUE	FALSE	TRUE	FALSE	3	lncRNA	protein_coding	11334	Not Sig	1	1	1.19694
ENST00000396682	ENSG00000106399	0.425283	1.80925	RPA3	TRUE	TRUE	TRUE	TRUE	5	protein_coding	protein_coding	6119	Not Sig	1	1	1.34284
ENST00000527920	ENSG00000173465	0.264106	1.80895	ZNRD2	TRUE	TRUE	TRUE	TRUE	3	protein_coding	protein_coding	10534	Not Sig	1	1	1.20089
ENST00000340829	ENSG00000065883	0.151818	1.80392	CDK13	TRUE	TRUE	TRUE	TRUE	14	protein_coding	protein_coding	8621	Not Sig	1	1	1.11097
ENST00000555307	ENSG00000133961	-0.682782	-1.80286	NUMB	TRUE	FALSE	TRUE	TRUE	9	protein_coding	protein_coding	8650	Not Sig	1	1	0.622963
ENST00000379407	ENSG00000187583	-0.399158	-1.80738	PLEKHN1	TRUE	TRUE	TRUE	TRUE	15	protein_coding	protein_coding	84069	Not Sig	1	1	0.758301
ENST00000589913	ENSG00000131469	-0.230565	-1.8042	RPL27	TRUE	TRUE	TRUE	TRUE	4	protein_coding	protein_coding	6155	Not Sig	1	1	0.852301
ENST00000312547	ENSG00000130724	0.143198	1.80398	CHMP2A	TRUE	TRUE	TRUE	TRUE	6	protein_coding	protein_coding	27243	Not Sig	1	0.000733692	1.10435
ENST00000475074	ENSG00000136718	0.35721	1.80295	IMP4	TRUE	FALSE	TRUE	FALSE	3	retained_intron	protein_coding	92856	Not Sig	1	1	1.28095
ENST00000647140	ENSG00000158321	0.379286	1.80134	AUTS2	TRUE	TRUE	TRUE	FALSE	13	protein_coding	protein_coding	26053	Not Sig	1	1	1.3007
ENST00000469991	ENSG00000124201	-0.458687	-1.80289	ZNFX1	TRUE	FALSE	TRUE	FALSE	3	lncRNA	protein_coding	57169	Not Sig	1	1	0.727648
ENST00000605660	ENSG00000196422	-0.49961	-1.80255	PPP1R26	TRUE	TRUE	TRUE	TRUE	1	protein_coding	protein_coding	9858	Not Sig	1	1	0.707298
ENST00000546584	ENSG00000106799	-0.939081	-1.80191	TGFBR1	TRUE	FALSE	TRUE	TRUE	3	protein_coding	protein_coding	7046	Not Sig	1	1	0.521565
ENST00000534770	ENSG00000166012	-0.250973	-1.79918	TAF1D	TRUE	TRUE	TRUE	TRUE	4	nonsense_mediated_decay	protein_coding	79101	Not Sig	1	1	0.840329
ENST00000568743	ENSG00000067225	0.505953	1.79827	PKM	TRUE	FALSE	TRUE	FALSE	2	retained_intron	protein_coding	5315	Not Sig	1	1	1.42006
ENST00000414242	ENSG00000196199	-0.417796	-1.80153	MPHOSPH8	TRUE	TRUE	TRUE	FALSE	3	protein_coding	protein_coding	54737	Not Sig	1	1	0.748567
ENST00000472614	ENSG00000078369	-0.480797	-1.79942	GNB1	TRUE	FALSE	TRUE	FALSE	3	lncRNA	protein_coding	2782	Not Sig	1	1	0.716581
ENST00000474214	ENSG00000145016	0.273779	1.79947	RUBCN	TRUE	FALSE	TRUE	TRUE	5	protein_coding	protein_coding	9711	Not Sig	1	1	1.20897
ENST00000368107	ENSG00000158716	-0.336776	-1.80379	DUSP23	TRUE	TRUE	TRUE	TRUE	2	protein_coding	protein_coding	54935	Not Sig	1	1	0.791809
ENST00000368108	ENSG00000158716	0.336776	1.80379	DUSP23	TRUE	TRUE	TRUE	TRUE	3	protein_coding	protein_coding	54935	Not Sig	1	1	1.26293
ENST00000366528	ENSG00000203667	-0.19745	-1.80084	COX20	TRUE	TRUE	TRUE	TRUE	5	protein_coding	protein_coding	116228	Not Sig	1	1	0.87209
ENST00000612959	ENSG00000126653	0.300347	1.80077	NSRP1	TRUE	TRUE	TRUE	TRUE	6	protein_coding	protein_coding	84081	Not Sig	1	1	1.23144
ENST00000432059	ENSG00000120519	0.339031	1.8036	SLC10A7	TRUE	TRUE	TRUE	TRUE	11	protein_coding	protein_coding	84068	Not Sig	1	1	1.26491
ENST00000507030	ENSG00000120519	-0.339031	-1.8036	SLC10A7	TRUE	TRUE	TRUE	FALSE	13	protein_coding	protein_coding	84068	Not Sig	1	1	0.790572
ENST00000644766	ENSG00000131269	1.04444	1.8005	ABCB7	TRUE	TRUE	TRUE	TRUE	16	protein_coding	protein_coding	22	Not Sig	1	1	2.06257
ENST00000288439	ENSG00000157637	0.160051	1.7976	SLC38A10	TRUE	TRUE	TRUE	TRUE	14	protein_coding	protein_coding	124565	Not Sig	1	1	1.11733
ENST00000540709	ENSG00000135679	0.316694	1.79674	MDM2	TRUE	FALSE	TRUE	FALSE	2	lncRNA	protein_coding	4193	Not Sig	1	1	1.24547
ENST00000287859	ENSG00000157181	0.263005	1.79837	ODR4	TRUE	TRUE	TRUE	TRUE	14	protein_coding	protein_coding	54953	Not Sig	1	1	1.19998
ENST00000644635	ENSG00000181220	0.23095	1.79829	ZNF746	TRUE	TRUE	TRUE	TRUE	7	protein_coding	protein_coding	155061	Not Sig	1	1	1.17361
ENST00000297533	ENSG00000164897	0.157947	1.79776	TMUB1	TRUE	TRUE	TRUE	TRUE	3	protein_coding	protein_coding	83590	Not Sig	1	1	1.1157
ENST00000528681	ENSG00000196914	-0.648549	-1.79526	ARHGEF12	TRUE	FALSE	TRUE	FALSE	2	retained_intron	protein_coding	23365	Not Sig	1	1	0.637922
ENST00000380283	ENSG00000168994	0.251339	1.79744	PXDC1	TRUE	TRUE	TRUE	TRUE	5	protein_coding	protein_coding	221749	Not Sig	1	1	1.19031
ENST00000662224	ENSG00000179818	0.375776	1.79651	PCBP1-AS1	FALSE	FALSE	FALSE	FALSE	4	lncRNA	lncRNA		Not Sig	1	1	1.29754
ENST00000485608	ENSG00000078618	-0.319259	-1.79535	NRDC	TRUE	FALSE	TRUE	FALSE	31	lncRNA	protein_coding	4898	Not Sig	1	1	0.801482
ENST00000378158	ENSG00000147044	-0.327528	-1.79371	CASK	TRUE	TRUE	TRUE	TRUE	25	protein_coding	protein_coding	8573	Not Sig	1	1	0.796901
ENST00000446306	ENSG00000196367	0.611282	1.79367	TRRAP	TRUE	TRUE	TRUE	TRUE	70	protein_coding	protein_coding	8295	Not Sig	1	1	1.52762
ENST00000222284	ENSG00000105677	0.249806	1.7963	TMEM147	TRUE	TRUE	TRUE	TRUE	7	protein_coding	protein_coding	10430	Not Sig	1	1	1.18905
ENST00000657001	ENSG00000113712	0.38418	1.79214	CSNK1A1	TRUE	TRUE	TRUE	TRUE	10	protein_coding	protein_coding	1452	Not Sig	1	1	1.30512
ENST00000280096	ENSG00000150540	0.293369	1.79577	HNMT	TRUE	TRUE	TRUE	TRUE	2	protein_coding	protein_coding	3176	Not Sig	1	1	1.2255
ENST00000437575	ENSG00000127483	0.161215	1.79146	HP1BP3	TRUE	FALSE	TRUE	TRUE	4	protein_coding	protein_coding	50809	Not Sig	1	1	1.11823
ENST00000321358	ENSG00000065978	-0.151569	-1.79337	YBX1	TRUE	TRUE	TRUE	TRUE	8	protein_coding	protein_coding	4904	Not Sig	1	1	0.900271
ENST00000648440	ENSG00000132669	-0.403028	-1.79066	RIN2	TRUE	TRUE	TRUE	TRUE	12	protein_coding	protein_coding	54453	Not Sig	1	1	0.756269
ENST00000332175	ENSG00000173482	0.218441	1.79114	PTPRM	TRUE	TRUE	TRUE	TRUE	31	protein_coding	protein_coding	5797	Not Sig	1	1	1.16348
ENST00000373154	ENSG00000124596	-0.759991	-1.79279	OARD1	TRUE	TRUE	TRUE	TRUE	5	protein_coding	protein_coding	221443	Not Sig	1	1	0.5905
ENST00000394609	ENSG00000115310	-0.603502	-1.79017	RTN4	TRUE	TRUE	TRUE	TRUE	7	protein_coding	protein_coding	57142	Not Sig	1	1	0.658154
ENST00000555769	ENSG00000176463	0.276271	1.79017	SLCO3A1	TRUE	FALSE	TRUE	FALSE	11	lncRNA	protein_coding	28232	Not Sig	1	1	1.21106
ENST00000527432	ENSG00000119707	-0.255622	-1.79013	RBM25	TRUE	TRUE	TRUE	TRUE	20	protein_coding	protein_coding	58517	Not Sig	1	0.00258272	0.837626
ENST00000351429	ENSG00000156239	0.422931	1.79648	N6AMT1	TRUE	TRUE	TRUE	TRUE	5	protein_coding	protein_coding	29104	Not Sig	1	1	1.34065
ENST00000460212	ENSG00000156239	-0.422931	-1.79648	N6AMT1	TRUE	TRUE	TRUE	TRUE	7	nonsense_mediated_decay	protein_coding	29104	Not Sig	1	1	0.745908
ENST00000616261	ENSG00000134684	-0.323383	-1.78966	YARS	TRUE	FALSE	TRUE	FALSE	12	protein_coding	protein_coding	8565	Not Sig	1	1	0.799193
ENST00000483080	ENSG00000225484	0.325055	1.79018	NUTM2B-AS1	FALSE	FALSE	FALSE	FALSE	5	lncRNA	lncRNA		Not Sig	1	1	1.25271
ENST00000611118	ENSG00000183495	0.245192	1.79183	EP400	TRUE	FALSE	TRUE	FALSE	2	retained_intron	protein_coding	57634	Not Sig	1	1	1.18525
ENST00000460145	ENSG00000139668	0.40772	1.79576	WDFY2	TRUE	FALSE	TRUE	FALSE	3	lncRNA	protein_coding	115825	Not Sig	1	1	1.32659
ENST00000298125	ENSG00000139668	-0.40772	-1.79576	WDFY2	TRUE	TRUE	TRUE	TRUE	12	protein_coding	protein_coding	115825	Not Sig	1	1	0.753814
ENST00000503820	ENSG00000129187	-0.334019	-1.79066	DCTD	TRUE	FALSE	TRUE	TRUE	4	protein_coding	protein_coding	1635	Not Sig	1	1	0.793323
ENST00000312493	ENSG00000173517	0.30496	1.79467	PEAK1	TRUE	TRUE	TRUE	TRUE	5	protein_coding	protein_coding	79834	Not Sig	1	1	1.23538
ENST00000567808	ENSG00000173517	-0.30496	-1.79467	PEAK1	TRUE	FALSE	TRUE	FALSE	5	lncRNA	protein_coding	79834	Not Sig	1	1	0.809465
ENST00000350435	ENSG00000109332	0.277354	1.78632	UBE2D3	TRUE	TRUE	TRUE	TRUE	7	protein_coding	protein_coding	7323	Not Sig	1	1	1.21197
ENST00000590238	ENSG00000011132	-0.285826	-1.78972	AC005954.1	TRUE	FALSE	TRUE	FALSE	4	retained_intron	protein_coding	9546	Not Sig	1	1	0.820272
ENST00000236671	ENSG00000117984	-0.315329	-1.78821	CTSD	TRUE	TRUE	TRUE	TRUE	9	protein_coding	protein_coding	1509	Not Sig	1	1	0.803668
ENST00000317020	ENSG00000164542	-0.524489	-1.79371	KIAA0895	TRUE	TRUE	TRUE	TRUE	6	protein_coding	protein_coding	23366	Not Sig	1	1	0.695205
ENST00000338533	ENSG00000164542	0.524489	1.79371	KIAA0895	TRUE	TRUE	TRUE	TRUE	6	protein_coding	protein_coding	23366	Not Sig	1	1	1.43842
ENST00000458520	ENSG00000144567	-0.295122	-1.78743	RETREG2	TRUE	FALSE	TRUE	TRUE	9	protein_coding	protein_coding	79137	Not Sig	1	1	0.815003
ENST00000508381	ENSG00000005700	0.321533	1.78765	IBTK	TRUE	FALSE	TRUE	FALSE	2	retained_intron	protein_coding	25998	Not Sig	1	1	1.24966
ENST00000380043	ENSG00000047634	-0.516444	-1.78849	SCML1	TRUE	TRUE	TRUE	TRUE	7	protein_coding	protein_coding	6322	Not Sig	1	1	0.699093
ENST00000512469	ENSG00000173221	-0.388493	-1.78738	GLRX	TRUE	TRUE	TRUE	TRUE	2	protein_coding	protein_coding	2745	Not Sig	1	1	0.763927
ENST00000401419	ENSG00000128309	0.231058	1.78948	MPST	TRUE	TRUE	TRUE	TRUE	3	protein_coding	protein_coding	4357	Not Sig	1	1	1.1737
ENST00000569363	ENSG00000197912	-0.435444	-1.78457	SPG7	TRUE	FALSE	TRUE	FALSE	4	lncRNA	protein_coding	6687	Not Sig	1	1	0.739466
ENST00000550411	ENSG00000094916	-0.278854	-1.78757	CBX5	TRUE	FALSE	TRUE	TRUE	5	protein_coding	protein_coding	23468	Not Sig	1	1	0.824245
ENST00000342228	ENSG00000168575	0.169389	1.78781	SLC20A2	TRUE	TRUE	TRUE	TRUE	11	protein_coding	protein_coding	6575	Not Sig	1	1	1.12458
ENST00000439527	ENSG00000126261	0.240944	1.78389	UBA2	TRUE	TRUE	TRUE	TRUE	17	protein_coding	protein_coding	10054	Not Sig	1	1	1.18177
ENST00000527746	ENSG00000078902	0.429571	1.78501	TOLLIP	TRUE	FALSE	TRUE	FALSE	3	retained_intron	protein_coding	54472	Not Sig	1	1	1.34683
ENST00000315616	ENSG00000166133	-0.429726	-1.79003	RPUSD2	TRUE	TRUE	TRUE	TRUE	3	protein_coding	protein_coding	27079	Not Sig	1	1	0.742403
ENST00000616318	ENSG00000166133	0.429726	1.79003	RPUSD2	TRUE	TRUE	TRUE	FALSE	1	protein_coding	protein_coding	27079	Not Sig	1	1	1.34698
ENST00000434234	ENSG00000138081	-0.237022	-1.78436	FBXO11	TRUE	TRUE	TRUE	TRUE	4	nonsense_mediated_decay	protein_coding	80204	Not Sig	1	1	0.848495
ENST00000482865	ENSG00000198836	-0.750609	-1.78354	OPA1	TRUE	FALSE	TRUE	FALSE	5	retained_intron	protein_coding	4976	Not Sig	1	1	0.594353
ENST00000409462	ENSG00000153823	-0.373067	-1.78553	PID1	TRUE	TRUE	TRUE	TRUE	2	protein_coding	protein_coding	55022	Not Sig	1	1	0.772139
ENST00000514328	ENSG00000145349	-0.348352	-1.78338	CAMK2D	TRUE	FALSE	TRUE	FALSE	18	protein_coding	protein_coding	817	Not Sig	1	1	0.785481
ENST00000548161	ENSG00000179912	0.351641	1.78221	R3HDM2	TRUE	FALSE	TRUE	FALSE	6	lncRNA	protein_coding	22864	Not Sig	1	1	1.27601
ENST00000638361	ENSG00000156113	0.758475	1.78109	KCNMA1	TRUE	FALSE	TRUE	FALSE	4	lncRNA	protein_coding	3778	Not Sig	1	1	1.6917
ENST00000451104	ENSG00000107959	0.250829	1.78172	PITRM1	TRUE	TRUE	TRUE	TRUE	24	protein_coding	protein_coding	10531	Not Sig	1	1	1.18989
ENST00000359560	ENSG00000133961	0.41933	1.78107	NUMB	TRUE	TRUE	TRUE	TRUE	9	protein_coding	protein_coding	8650	Not Sig	1	1	1.33731
ENST00000458572	ENSG00000100353	-0.294705	-1.78491	EIF3D	TRUE	TRUE	TRUE	FALSE	7	nonsense_mediated_decay	protein_coding	8664	Not Sig	1	1	0.815239
ENST00000303097	ENSG00000169379	-0.35724	-1.78257	ARL13B	TRUE	TRUE	TRUE	TRUE	8	protein_coding	protein_coding	200894	Not Sig	1	1	0.780656
ENST00000337530	ENSG00000165185	-0.227848	-1.78758	KIAA1958	TRUE	TRUE	TRUE	TRUE	4	protein_coding	protein_coding	158405	Not Sig	1	1	0.853908
ENST00000374244	ENSG00000165185	0.227848	1.78758	KIAA1958	TRUE	TRUE	TRUE	TRUE	3	protein_coding	protein_coding	158405	Not Sig	1	1	1.17109
ENST00000532696	ENSG00000184014	-0.291407	-1.78049	DENND5A	TRUE	FALSE	TRUE	FALSE	2	retained_intron	protein_coding	23258	Not Sig	1	1	0.817105
ENST00000517630	ENSG00000169139	-0.513253	-1.7831	UBE2V2	TRUE	TRUE	TRUE	TRUE	4	protein_coding	protein_coding	7336	Not Sig	1	1	0.700641
ENST00000523721	ENSG00000121680	-0.438997	-1.78234	PEX16	TRUE	FALSE	TRUE	FALSE	3	lncRNA	protein_coding	9409	Not Sig	1	1	0.737647
ENST00000394085	ENSG00000138468	0.455997	1.78086	SENP7	TRUE	TRUE	TRUE	TRUE	7	protein_coding	protein_coding	57337	Not Sig	1	1	1.37173
ENST00000450172	ENSG00000178038	0.53552	1.77984	ALS2CL	TRUE	FALSE	TRUE	FALSE	22	retained_intron	protein_coding	259173	Not Sig	1	1	1.44946
ENST00000261693	ENSG00000073060	-0.300266	-1.78041	SCARB1	TRUE	TRUE	TRUE	TRUE	13	protein_coding	protein_coding	949	Not Sig	1	1	0.812103
ENST00000589919	ENSG00000161547	-0.311599	-1.77858	SRSF2	TRUE	FALSE	TRUE	FALSE	3	retained_intron	protein_coding	6427	Not Sig	1	1	0.805748
ENST00000305978	ENSG00000171222	0.196494	1.78481	SCAND1	TRUE	TRUE	TRUE	TRUE	2	protein_coding	protein_coding	51282	Not Sig	1	1	1.14591
ENST00000373991	ENSG00000171222	-0.196494	-1.78481	SCAND1	TRUE	TRUE	TRUE	TRUE	3	protein_coding	protein_coding	51282	Not Sig	1	1	0.872669
ENST00000265713	ENSG00000083168	0.2101	1.77829	KAT6A	TRUE	TRUE	TRUE	TRUE	17	protein_coding	protein_coding	7994	Not Sig	1	1	1.15677
ENST00000640530	ENSG00000082212	0.574075	1.78133	ME2	TRUE	TRUE	TRUE	TRUE	14	nonsense_mediated_decay	protein_coding	4200	Not Sig	1	1	1.48872
ENST00000466910	ENSG00000133226	-0.241679	-1.77801	SRRM1	TRUE	FALSE	TRUE	FALSE	4	lncRNA	protein_coding	10250	Not Sig	1	1	0.84576
ENST00000262585	ENSG00000105339	0.5201	1.77497	DENND3	TRUE	TRUE	TRUE	TRUE	23	protein_coding	protein_coding	22898	Not Sig	1	1	1.43405
ENST00000337132	ENSG00000157191	-0.192336	-1.77883	NECAP2	TRUE	TRUE	TRUE	TRUE	8	protein_coding	protein_coding	55707	Not Sig	1	1	0.875187
ENST00000615564	ENSG00000133275	-0.412701	-1.77655	CSNK1G2	TRUE	TRUE	TRUE	FALSE	6	nonsense_mediated_decay	protein_coding	1455	Not Sig	1	1	0.751215
ENST00000643402	ENSG00000177189	-0.615171	-1.7742	RPS6KA3	TRUE	TRUE	TRUE	TRUE	24	protein_coding	protein_coding	6197	Not Sig	1	1	0.652853
ENST00000635550	ENSG00000176986	0.446202	1.775	SEC24C	TRUE	TRUE	TRUE	TRUE	23	nonsense_mediated_decay	protein_coding	9632	Not Sig	1	1	1.36245
ENST00000393812	ENSG00000157593	-0.392219	-1.77736	SLC35B2	TRUE	TRUE	TRUE	TRUE	4	protein_coding	protein_coding	347734	Not Sig	1	1	0.761957
ENST00000527330	ENSG00000110619	0.577753	1.77308	CARS	TRUE	TRUE	TRUE	TRUE	6	nonsense_mediated_decay	protein_coding	833	Not Sig	1	1	1.49252
ENST00000667971	ENSG00000075711	-0.422642	-1.77152	DLG1	TRUE	TRUE	TRUE	TRUE	24	protein_coding	protein_coding	1739	Not Sig	1	1	0.746057
ENST00000540159	ENSG00000176171	0.21263	1.77363	BNIP3	TRUE	TRUE	TRUE	FALSE	5	protein_coding	protein_coding	664	Not Sig	1	1	1.1588
ENST00000342502	ENSG00000166130	0.201794	1.7748	IKBIP	TRUE	TRUE	TRUE	TRUE	3	protein_coding	protein_coding	121457	Not Sig	1	1	1.15013
ENST00000454468	ENSG00000136699	-0.390816	-1.77215	SMPD4	TRUE	TRUE	TRUE	TRUE	19	nonsense_mediated_decay	protein_coding	55627	Not Sig	1	1	0.762698
ENST00000399138	ENSG00000091542	0.307637	1.77361	ALKBH5	TRUE	TRUE	TRUE	TRUE	4	protein_coding	protein_coding	54890	Not Sig	1	1	1.23768
ENST00000368331	ENSG00000116580	0.262369	1.7704	GON4L	TRUE	TRUE	TRUE	TRUE	32	protein_coding	protein_coding	54856	Not Sig	1	1	1.19945
ENST00000357250	ENSG00000112280	-0.496925	-1.77167	COL9A1	TRUE	TRUE	TRUE	TRUE	38	protein_coding	protein_coding	1297	Not Sig	1	1	0.708616
ENST00000454416	ENSG00000224376	-0.323658	-1.77297	AC017104.1	FALSE	FALSE	FALSE	FALSE	2	lncRNA	lncRNA		Not Sig	1	1	0.799041
ENST00000373703	ENSG00000162517	-0.291523	-1.77536	PEF1	TRUE	TRUE	TRUE	TRUE	5	protein_coding	protein_coding	553115	Not Sig	1	1	0.817039
ENST00000478502	ENSG00000162517	0.291523	1.77536	PEF1	TRUE	FALSE	TRUE	FALSE	4	lncRNA	protein_coding	553115	Not Sig	1	1	1.22393
ENST00000356260	ENSG00000198301	-0.234631	-1.77467	SDAD1	TRUE	TRUE	TRUE	TRUE	22	protein_coding	protein_coding	55153	Not Sig	1	1	0.849903
ENST00000395710	ENSG00000198301	0.234631	1.77467	SDAD1	TRUE	TRUE	TRUE	TRUE	22	nonsense_mediated_decay	protein_coding	55153	Not Sig	1	1	1.17661
ENST00000541505	ENSG00000110446	0.248363	1.77179	SLC15A3	TRUE	TRUE	TRUE	TRUE	7	nonsense_mediated_decay	protein_coding	51296	Not Sig	1	1	1.18786
ENST00000490479	ENSG00000157617	0.275542	1.7685	C2CD2	TRUE	FALSE	TRUE	FALSE	6	retained_intron	protein_coding	25966	Not Sig	1	1	1.21045
ENST00000472648	ENSG00000160584	0.346074	1.7668	SIK3	TRUE	FALSE	TRUE	FALSE	3	retained_intron	protein_coding	23387	Not Sig	1	1	1.2711
ENST00000597813	ENSG00000099783	0.394851	1.76602	HNRNPM	TRUE	FALSE	TRUE	FALSE	4	retained_intron	protein_coding	4670	Not Sig	1	0.00191457	1.31481
ENST00000614502	ENSG00000120913	0.290429	1.76847	PDLIM2	TRUE	TRUE	TRUE	TRUE	4	protein_coding	protein_coding	64236	Not Sig	1	1	1.223
ENST00000247665	ENSG00000054148	-0.190647	-1.76841	PHPT1	TRUE	TRUE	TRUE	TRUE	3	protein_coding	protein_coding	29085	Not Sig	1	1	0.876213
ENST00000308167	ENSG00000102034	-0.257161	-1.77244	ELF4	TRUE	TRUE	TRUE	TRUE	9	protein_coding	protein_coding	2000	Not Sig	1	1	0.836733
ENST00000335997	ENSG00000102034	0.257161	1.77244	ELF4	TRUE	TRUE	TRUE	TRUE	9	protein_coding	protein_coding	2000	Not Sig	1	1	1.19512
ENST00000274609	ENSG00000087116	-0.334701	-1.76954	ADAMTS2	TRUE	TRUE	TRUE	TRUE	11	protein_coding	protein_coding	9509	Not Sig	1	1	0.792948
ENST00000600432	ENSG00000085872	0.261974	1.76727	CHERP	TRUE	FALSE	TRUE	FALSE	3	retained_intron	protein_coding	10523	Not Sig	1	1	1.19912
ENST00000328089	ENSG00000171621	-0.405486	-1.76941	SPSB1	TRUE	TRUE	TRUE	TRUE	3	protein_coding	protein_coding	80176	Not Sig	1	1	0.754982
ENST00000581258	ENSG00000171634	-0.184014	-1.76541	BPTF	TRUE	TRUE	TRUE	FALSE	8	protein_coding	protein_coding	2186	Not Sig	1	1	0.88025
ENST00000469097	ENSG00000101294	0.186547	1.76453	HM13	TRUE	FALSE	TRUE	FALSE	8	lncRNA	protein_coding	81502	Not Sig	1	1	1.13804
ENST00000342386	ENSG00000120539	-0.312129	-1.7666	MASTL	TRUE	TRUE	TRUE	TRUE	11	protein_coding	protein_coding	84930	Not Sig	1	1	0.805452
ENST00000426343	ENSG00000115677	-0.514098	-1.76288	HDLBP	TRUE	FALSE	TRUE	TRUE	6	protein_coding	protein_coding	3069	Not Sig	1	1	0.700231
ENST00000472678	ENSG00000162928	0.375085	1.76518	PEX13	TRUE	FALSE	TRUE	FALSE	2	lncRNA	protein_coding	5194	Not Sig	1	1	1.29692
ENST00000568255	ENSG00000174197	-0.553028	-1.76544	MGA	TRUE	FALSE	TRUE	FALSE	3	retained_intron	protein_coding	23269	Not Sig	1	1	0.681588
ENST00000398249	ENSG00000105723	0.896859	1.76515	GSK3A	TRUE	TRUE	TRUE	TRUE	10	protein_coding	protein_coding	2931	Not Sig	1	1	1.86201
ENST00000391705	ENSG00000131845	1.2269	1.76818	AC005261.1	TRUE	TRUE	TRUE	TRUE	4	protein_coding	protein_coding	57343	Not Sig	1	1	2.34063
ENST00000282286	ENSG00000131845	-1.2269	-1.76818	AC005261.1	TRUE	TRUE	TRUE	TRUE	3	protein_coding	protein_coding	57343	Not Sig	1	1	0.427236
ENST00000447441	ENSG00000114423	-0.90418	-1.76116	CBLB	TRUE	FALSE	TRUE	TRUE	5	protein_coding	protein_coding	868	Not Sig	1	1	0.534336
ENST00000449228	ENSG00000105327	-0.335619	-1.76274	BBC3	TRUE	TRUE	TRUE	TRUE	4	protein_coding	protein_coding	27113	Not Sig	1	1	0.792444
ENST00000244227	ENSG00000124380	-0.179331	-1.76481	SNRNP27	TRUE	TRUE	TRUE	TRUE	6	protein_coding	protein_coding	11017	Not Sig	1	1	0.883112
ENST00000577246	ENSG00000141030	-0.222558	-1.76206	COPS3	TRUE	TRUE	TRUE	TRUE	6	nonsense_mediated_decay	protein_coding	8533	Not Sig	1	1	0.857044
ENST00000216297	ENSG00000092201	-0.187085	-1.7641	SUPT16H	TRUE	TRUE	TRUE	TRUE	26	protein_coding	protein_coding	11198	Not Sig	1	1	0.878379
ENST00000526188	ENSG00000143294	-0.260119	-1.76273	PRCC	TRUE	TRUE	TRUE	FALSE	4	protein_coding	protein_coding	5546	Not Sig	1	1	0.835019
ENST00000371157	ENSG00000101972	0.157267	1.76147	STAG2	TRUE	TRUE	TRUE	TRUE	33	protein_coding	protein_coding	10735	Not Sig	1	1	1.11517
ENST00000342666	ENSG00000145349	0.463518	1.75946	CAMK2D	TRUE	TRUE	TRUE	FALSE	19	protein_coding	protein_coding	817	Not Sig	1	1	1.3789
ENST00000648905	ENSG00000248323	0.25185	1.76009	LUCAT1	FALSE	FALSE	FALSE	FALSE	2	lncRNA	lncRNA		Not Sig	1	1	1.19073
ENST00000341983	ENSG00000105327	0.518362	1.76058	BBC3	TRUE	TRUE	TRUE	TRUE	3	protein_coding	protein_coding	27113	Not Sig	1	1	1.43233
ENST00000539610	ENSG00000085511	0.28286	1.76261	MAP3K4	TRUE	FALSE	TRUE	FALSE	2	retained_intron	protein_coding	4216	Not Sig	1	1	1.2166
ENST00000529459	ENSG00000064886	-0.607836	-1.75919	CHI3L2	TRUE	FALSE	TRUE	FALSE	4	lncRNA	protein_coding	1117	Not Sig	1	1	0.65618
ENST00000262320	ENSG00000103126	0.171002	1.75998	AXIN1	TRUE	TRUE	TRUE	TRUE	11	protein_coding	protein_coding	8312	Not Sig	1	1	1.12584
ENST00000372954	ENSG00000148337	-0.187189	-1.75784	CIZ1	TRUE	TRUE	TRUE	TRUE	17	protein_coding	protein_coding	25792	Not Sig	1	1	0.878315
ENST00000420089	ENSG00000171307	-0.504755	-1.75769	ZDHHC16	TRUE	TRUE	TRUE	FALSE	9	protein_coding	protein_coding	84287	Not Sig	1	1	0.70478
ENST00000370238	ENSG00000023909	0.245995	1.75833	GCLM	TRUE	TRUE	TRUE	TRUE	7	protein_coding	protein_coding	2730	Not Sig	1	1	1.18591
ENST00000551557	ENSG00000177426	-0.580254	-1.75544	TGIF1	TRUE	FALSE	TRUE	FALSE	2	lncRNA	protein_coding	7050	Not Sig	1	1	0.668846
ENST00000367772	ENSG00000000457	0.409285	1.75738	SCYL3	TRUE	TRUE	TRUE	TRUE	14	protein_coding	protein_coding	57147	Not Sig	1	1	1.32803
ENST00000394089	ENSG00000131759	0.286862	1.75555	RARA	TRUE	TRUE	TRUE	TRUE	9	protein_coding	protein_coding	5914	Not Sig	1	1	1.21998
ENST00000519234	ENSG00000198363	0.273844	1.75396	ASPH	TRUE	TRUE	TRUE	TRUE	15	protein_coding	protein_coding	444	Not Sig	1	1	1.20903
ENST00000395619	ENSG00000100299	0.332572	1.75411	ARSA	TRUE	TRUE	TRUE	TRUE	9	protein_coding	protein_coding	410	Not Sig	1	1	1.25926
ENST00000443660	ENSG00000185608	-0.222026	-1.75616	MRPL40	TRUE	FALSE	TRUE	FALSE	4	lncRNA	protein_coding	64976	Not Sig	1	1	0.857361
ENST00000232978	ENSG00000114857	-0.281623	-1.75879	NKTR	TRUE	TRUE	TRUE	TRUE	17	protein_coding	protein_coding	4820	Not Sig	1	1	0.822665
ENST00000429888	ENSG00000114857	0.281623	1.75879	NKTR	TRUE	TRUE	TRUE	TRUE	19	nonsense_mediated_decay	protein_coding	4820	Not Sig	1	1	1.21556
ENST00000643192	ENSG00000114423	1.05549	1.7516	CBLB	TRUE	FALSE	TRUE	TRUE	4	protein_coding	protein_coding	868	Not Sig	1	1	2.07842
ENST00000474120	ENSG00000214253	0.144463	1.75569	FIS1	TRUE	TRUE	TRUE	TRUE	4	protein_coding	protein_coding	51024	Not Sig	1	1	1.10532
ENST00000398090	ENSG00000003989	-0.377563	-1.75349	SLC7A2	TRUE	TRUE	TRUE	TRUE	12	protein_coding	protein_coding	6542	Not Sig	1	1	0.769737
ENST00000502297	ENSG00000137177	0.344601	1.75322	KIF13A	TRUE	TRUE	TRUE	FALSE	16	protein_coding	protein_coding	63971	Not Sig	1	1	1.2698
ENST00000393795	ENSG00000131470	0.51849	1.75777	PSMC3IP	TRUE	TRUE	TRUE	TRUE	8	protein_coding	protein_coding	29893	Not Sig	1	1	1.43245
ENST00000587209	ENSG00000131470	-0.51849	-1.75777	PSMC3IP	TRUE	TRUE	TRUE	TRUE	7	protein_coding	protein_coding	29893	Not Sig	1	1	0.698102
ENST00000550164	ENSG00000139613	-0.184522	-1.75174	SMARCC2	TRUE	TRUE	TRUE	TRUE	29	protein_coding	protein_coding	6601	Not Sig	1	1	0.87994
ENST00000252542	ENSG00000130254	-0.118426	-1.75073	SAFB2	TRUE	TRUE	TRUE	TRUE	21	protein_coding	protein_coding	9667	Not Sig	1	1	0.921192
ENST00000276062	ENSG00000147123	-0.108346	-1.75685	NDUFB11	TRUE	TRUE	TRUE	TRUE	3	protein_coding	protein_coding	54539	Not Sig	1	1	0.927651
ENST00000377811	ENSG00000147123	0.108346	1.75685	NDUFB11	TRUE	TRUE	TRUE	TRUE	3	protein_coding	protein_coding	54539	Not Sig	1	1	1.07799
ENST00000392720	ENSG00000196704	0.369096	1.75108	AMZ2	TRUE	TRUE	TRUE	TRUE	8	protein_coding	protein_coding	51321	Not Sig	1	1	1.29154
ENST00000340093	ENSG00000011422	0.143618	1.75028	PLAUR	TRUE	TRUE	TRUE	TRUE	7	protein_coding	protein_coding	5329	Not Sig	1	1	1.10467
ENST00000396144	ENSG00000165322	-0.91444	-1.74993	ARHGAP12	TRUE	TRUE	TRUE	TRUE	19	protein_coding	protein_coding	94134	Not Sig	1	1	0.53055
ENST00000646449	ENSG00000197728	0.236186	1.75288	RPS26	TRUE	TRUE	TRUE	TRUE	4	protein_coding	protein_coding	6231	Not Sig	1	1	1.17787
ENST00000555393	ENSG00000100968	0.599583	1.75048	NFATC4	TRUE	TRUE	TRUE	TRUE	4	protein_coding	protein_coding	4776	Not Sig	1	0.00177484	1.51528
ENST00000367433	ENSG00000162687	0.298092	1.75128	KCNT2	TRUE	TRUE	TRUE	TRUE	27	protein_coding	protein_coding	343450	Not Sig	1	1	1.22952
ENST00000277010	ENSG00000147955	-0.249274	-1.75522	SIGMAR1	TRUE	TRUE	TRUE	TRUE	4	protein_coding	protein_coding	10280	Not Sig	1	1	0.84132
ENST00000477726	ENSG00000147955	0.249274	1.75522	SIGMAR1	TRUE	TRUE	TRUE	TRUE	3	protein_coding	protein_coding	10280	Not Sig	1	1	1.18861
[truncated: 27,568 more rows]
