# Supplementary material for: A molecular map of long non-coding RNA expression, isoform switching and alternative splicing in osteoarthritis
Source: Hum Mol Genet. 2022 Jan 28;31(12):2090–105. doi: 10.1093/hmg/ddac017 (PMC9239745; doi:10.1093/hmg/ddac017)
Supplement: Supplementary_table_7_ddac017 [file supplementary_table_7_ddac017.xlsx]

## Sheet: Supplementary_7
Supplementary table 7: Results of overepresentation analysis for isoform-only genes between low- and high-osteoarthritis grade cartilage in discovey dataset (124 patients)
ID	GeneRatio	BgRatio	pvalue	p.adjust	qvalue	geneID	Count	Dataset		Headers
GO_CADHERIN_BINDING	10/64	211/5770	9.2809e-05	0.0259865	0.0246188	PRDX1/BSG/HSPA8/EEF1D/CTTN/RPS2/DHX29/PTPN11/CHMP2B/EIF4H	10	C5:GO		ID: Term name in MgSigDB GeneRatio: Number of query genes annotated to specific term/ Total number of annotated query genes BgRatio: Number of background genes annotated to specific term/ Total number of annotated background genes pvalue: Raw p-value p.adjust: FWER-adjusted p-value qvalue: FDR-adjusted p-value geneID: DTU genes enriched in the term Count: Number of DTU genes enriched in the term …
REACTOME_LATE_ENDOSOMAL_MICROAUTOPHAGY	4/51	21/4254	9.43955e-05	0.0223007	0.0214955	CHMP2A/HSPA8/VPS37A/CHMP2B	4	C2:REACTOME
REACTOME_FOXO_MEDIATED_TRANSCRIPTION_OF_CELL_CYCLE_GENES	3/51	9/4254	0.000129655	0.0223007	0.0214955	GADD45A/KLF4/CAV1	3	C2:REACTOME
