# Supplementary material for: A molecular map of long non-coding RNA expression, isoform switching and alternative splicing in osteoarthritis
Source: Hum Mol Genet. 2022 Jan 28;31(12):2090–105. doi: 10.1093/hmg/ddac017 (PMC9239745; doi:10.1093/hmg/ddac017)
Supplement: Supplementary_table_8_ddac017 [file supplementary_table_8_ddac017.xlsx]

## Sheet: Supplementary_8
Supplementary table 8: Results of differential splicing analysis between low- and high-osteoarthritis grade cartilage in discovey dataset (124 patients)
cluster	loglr	df	p	FDR	genes	N	annotation	intron	logef	LowGrade_Cartilage	HighGrade_Cartilage	deltapsi	ensemblID	chr	start	end	verdict	transcripts	Headers
chr3:clu_60891_-	656.433	22	3.417e-264	1.523e-259	ABI3BP	23	cryptic	chr3:100795003:100795804:clu_60891_-	0.613143	0.00612454	0.0124002	0.0062757	ENSG00000154175	chr3	100795003	100795804	annotated	ENST00000527943	cluster: Intron cluster id loglr: log likelihood ratio between the null model (no difference between the groups) and alternative (there is a difference) df: degrees of freedom, equal to the number of introns in the cluster minus one (two groups) p: Raw p-value FDR: BH-adjusted p-value genes: HGNC gene symbol adj.P.Val: BH-adjusted p-value N: Number of introns in an intron cluster annotation: whet…
chr3:clu_60891_-	656.433	22	3.417e-264	1.523e-259	ABI3BP	23	cryptic	chr3:100795003:100796409:clu_60891_-	-0.322767	0.136205	0.108165	-0.0280393	ENSG00000154175	chr3	100795003	100796409	annotated	ENST00000284322+ENST00000466947+ENST00000471714+ENST00000471901+ENST00000486770+ENST00000487012+ENST00000495591+ENST00000527943
chr3:clu_60891_-	656.433	22	3.417e-264	1.523e-259	ABI3BP	23	cryptic	chr3:100795003:100804792:clu_60891_-	-0.513889	0.0744196	0.0488181	-0.0256016	ENSG00000154175	chr3	100795003	100804792	annotated	ENST00000284322+ENST00000466947+ENST00000470336+ENST00000471714+ENST00000471901+ENST00000478235+ENST00000482765+ENST00000486770+ENST00000487012+ENST00000495591+ENST00000497395+ENST00000527943
chr3:clu_60891_-	656.433	22	3.417e-264	1.523e-259	ABI3BP	23	cryptic	chr3:100795003:100846372:clu_60891_-	-0.423705	0.0111843	0.00802913	-0.0031552	ENSG00000154175	chr3	100795003	100846372	novel annotated pair	ENST00000284322+ENST00000466947+ENST00000470336+ENST00000471714+ENST00000486770+ENST00000495591
chr3:clu_60891_-	656.433	22	3.417e-264	1.523e-259	ABI3BP	23	cryptic	chr3:100795851:100796409:clu_60891_-	0.610084	0.00544297	0.0109866	0.00554365	ENSG00000154175	chr3	100795851	100796409	annotated	ENST00000527943
chr3:clu_60891_-	656.433	22	3.417e-264	1.523e-259	ABI3BP	23	cryptic	chr3:100796468:100804792:clu_60891_-	-0.302393	0.15662	0.126938	-0.029682	ENSG00000154175	chr3	100796468	100804792	annotated	ENST00000284322+ENST00000466947+ENST00000471714+ENST00000471901+ENST00000486770+ENST00000487012+ENST00000495591+ENST00000527943
chr3:clu_60891_-	656.433	22	3.417e-264	1.523e-259	ABI3BP	23	cryptic	chr3:100808235:100810412:clu_60891_-	0.209991	0.05527	0.0747755	0.0195055	ENSG00000154175	chr3	100808235	100810412	annotated	ENST00000471714+ENST00000482765+ENST00000495591+ENST00000527943
chr3:clu_60891_-	656.433	22	3.417e-264	1.523e-259	ABI3BP	23	cryptic	chr3:100808235:100824858:clu_60891_-	-0.556275	0.0205936	0.0129484	-0.0076452	ENSG00000154175	chr3	100808235	100824858	annotated	ENST00000471714+ENST00000471901+ENST00000478235+ENST00000487012+ENST00000495591
chr3:clu_60891_-	656.433	22	3.417e-264	1.523e-259	ABI3BP	23	cryptic	chr3:100808235:100832264:clu_60891_-	-0.469427	0.0367016	0.0251703	-0.0115314	ENSG00000154175	chr3	100808235	100832264	annotated	ENST00000466947+ENST00000471714+ENST00000471901+ENST00000478235+ENST00000486770+ENST00000487012+ENST00000495591+ENST00000533795
chr3:clu_60891_-	656.433	22	3.417e-264	1.523e-259	ABI3BP	23	cryptic	chr3:100808235:100846372:clu_60891_-	-0.522895	0.11979	0.0778759	-0.0419143	ENSG00000154175	chr3	100808235	100846372	annotated	ENST00000284322+ENST00000466947+ENST00000470336+ENST00000471714+ENST00000486770+ENST00000495591
chr3:clu_60891_-	656.433	22	3.417e-264	1.523e-259	ABI3BP	23	cryptic	chr3:100823514:100824858:clu_60891_-	0.291437	0.048302	0.0708936	0.0225915	ENSG00000154175	chr3	100823514	100824858	annotated	ENST00000471714+ENST00000471901+ENST00000487012+ENST00000495063+ENST00000495591
chr3:clu_60891_-	656.433	22	3.417e-264	1.523e-259	ABI3BP	23	cryptic	chr3:100828452:100829581:clu_60891_-	0.396332	0.0215251	0.0350866	0.0135615	ENSG00000154175	chr3	100828452	100829581	annotated	ENST00000471714+ENST00000478235+ENST00000528490
chr3:clu_60891_-	656.433	22	3.417e-264	1.523e-259	ABI3BP	23	cryptic	chr3:100828452:100832264:clu_60891_-	0.0820995	0.00738788	0.00879523	0.00140735	ENSG00000154175	chr3	100828452	100832264	novel annotated pair	ENST00000471714+ENST00000478235+ENST00000495591+ENST00000528490
chr3:clu_60891_-	656.433	22	3.417e-264	1.523e-259	ABI3BP	23	cryptic	chr3:100829664:100830578:clu_60891_-	0.632312	0.0207934	0.0429148	0.0221214	ENSG00000154175	chr3	100829664	100830578	annotated	ENST00000471714
chr3:clu_60891_-	656.433	22	3.417e-264	1.523e-259	ABI3BP	23	cryptic	chr3:100829664:100832264:clu_60891_-	-0.179079	0.0204638	0.0187622	-0.0017015	ENSG00000154175	chr3	100829664	100832264	annotated	ENST00000471714+ENST00000478235+ENST00000487012+ENST00000528490
chr3:clu_60891_-	656.433	22	3.417e-264	1.523e-259	ABI3BP	23	cryptic	chr3:100830634:100832264:clu_60891_-	0.595186	0.01672	0.0332503	0.0165302	ENSG00000154175	chr3	100830634	100832264	annotated	ENST00000471714+ENST00000487249+ENST00000495591
chr3:clu_60891_-	656.433	22	3.417e-264	1.523e-259	ABI3BP	23	cryptic	chr3:100834773:100835601:clu_60891_-	0.00510034	0.0774488	0.0853694	0.00792051	ENSG00000154175	chr3	100834773	100835601	annotated	ENST00000471714+ENST00000486770+ENST00000487012+ENST00000487249+ENST00000495063+ENST00000495591+ENST00000528490+ENST00000533795+ENST00000534413
chr3:clu_60891_-	656.433	22	3.417e-264	1.523e-259	ABI3BP	23	cryptic	chr3:100834773:100846372:clu_60891_-	-0.440764	0.0177009	0.0124924	-0.0052085	ENSG00000154175	chr3	100834773	100846372	annotated	ENST00000466947+ENST00000471714+ENST00000486770+ENST00000495063+ENST00000495591+ENST00000528490
chr3:clu_60891_-	656.433	22	3.417e-264	1.523e-259	ABI3BP	23	cryptic	chr3:100835660:100837124:clu_60891_-	0.0989649	0.0483723	0.0585664	0.0101941	ENSG00000154175	chr3	100835660	100837124	annotated	ENST00000471714+ENST00000486770+ENST00000487012+ENST00000487249+ENST00000495063+ENST00000495591+ENST00000533795
chr3:clu_60891_-	656.433	22	3.417e-264	1.523e-259	ABI3BP	23	cryptic	chr3:100835660:100846372:clu_60891_-	-0.386036	0.0103459	0.00771237	-0.0026335	ENSG00000154175	chr3	100835660	100846372	annotated	ENST00000471714+ENST00000486770+ENST00000495063+ENST00000495591+ENST00000528490
chr3:clu_60891_-	656.433	22	3.417e-264	1.523e-259	ABI3BP	23	cryptic	chr3:100840858:100841998:clu_60891_-	0.222099	0.0381196	0.0522008	0.0140812	ENSG00000154175	chr3	100840858	100841998	annotated	ENST00000471714+ENST00000486770+ENST00000495063+ENST00000495591+ENST00000533855
chr3:clu_60891_-	656.433	22	3.417e-264	1.523e-259	ABI3BP	23	cryptic	chr3:100840858:100846372:clu_60891_-	0.136734	0.0120464	0.0151465	0.00310008	ENSG00000154175	chr3	100840858	100846372	novel annotated pair	ENST00000471714+ENST00000486770+ENST00000495063+ENST00000495591+ENST00000533855
chr3:clu_60891_-	656.433	22	3.417e-264	1.523e-259	ABI3BP	23	cryptic	chr3:100842039:100846372:clu_60891_-	0.223746	0.0384223	0.052702	0.0142797	ENSG00000154175	chr3	100842039	100846372	annotated	ENST00000471714+ENST00000486770+ENST00000495063+ENST00000495591+ENST00000533855
chr3:clu_60893_-	163.573	11	1.6446e-63	3.6666e-59	ABI3BP	12	cryptic	chr3:100848875:100850045:clu_60893_-	0.129596	0.228761	0.241045	0.012284	ENSG00000154175	chr3	100848875	100850045	annotated	ENST00000284322+ENST00000471714+ENST00000486770+ENST00000495063+ENST00000533855
chr3:clu_60893_-	163.573	11	1.6446e-63	3.6666e-59	ABI3BP	12	cryptic	chr3:100848875:100862311:clu_60893_-	-0.442492	0.0217225	0.0129173	-0.0088052	ENSG00000154175	chr3	100848875	100862311	novel annotated pair	ENST00000284322+ENST00000471714+ENST00000486770+ENST00000495063+ENST00000533855
chr3:clu_60893_-	163.573	11	1.6446e-63	3.6666e-59	ABI3BP	12	cryptic	chr3:100848875:100866879:clu_60893_-	-0.416255	0.0296138	0.018078	-0.0115358	ENSG00000154175	chr3	100848875	100866879	novel annotated pair	ENST00000284322+ENST00000471714+ENST00000486770+ENST00000495063+ENST00000533855
chr3:clu_60893_-	163.573	11	1.6446e-63	3.6666e-59	ABI3BP	12	cryptic	chr3:100851940:100862311:clu_60893_-	0.144711	0.160588	0.171788	0.0112002	ENSG00000154175	chr3	100851940	100862311	annotated	ENST00000284322+ENST00000471714+ENST00000486770+ENST00000495063+ENST00000533855
chr3:clu_60893_-	163.573	11	1.6446e-63	3.6666e-59	ABI3BP	12	cryptic	chr3:100851940:100866879:clu_60893_-	0.254902	0.0274011	0.0327268	0.00532572	ENSG00000154175	chr3	100851940	100866879	novel annotated pair	ENST00000284322+ENST00000471714+ENST00000486770+ENST00000495063+ENST00000533855
chr3:clu_60893_-	163.573	11	1.6446e-63	3.6666e-59	ABI3BP	12	cryptic	chr3:100862385:100862838:clu_60893_-	0.10683	0.0537254	0.0553361	0.0016107	ENSG00000154175	chr3	100862385	100862838	annotated	ENST00000459682+ENST00000471714+ENST00000495063+ENST00000528305
chr3:clu_60893_-	163.573	11	1.6446e-63	3.6666e-59	ABI3BP	12	cryptic	chr3:100862385:100864002:clu_60893_-	-0.0552233	0.0192883	0.0168944	-0.0023938	ENSG00000154175	chr3	100862385	100864002	annotated	ENST00000471714+ENST00000483129+ENST00000495063
chr3:clu_60893_-	163.573	11	1.6446e-63	3.6666e-59	ABI3BP	12	cryptic	chr3:100862385:100864833:clu_60893_-	0.0683474	0.0638332	0.0632649	-0.0005683	ENSG00000154175	chr3	100862385	100864833	annotated	ENST00000284322+ENST00000471714+ENST00000483129+ENST00000486770+ENST00000495063+ENST00000528305+ENST00000533855
chr3:clu_60893_-	163.573	11	1.6446e-63	3.6666e-59	ABI3BP	12	cryptic	chr3:100862385:100866879:clu_60893_-	-0.0102859	0.0472248	0.043265	-0.0039598	ENSG00000154175	chr3	100862385	100866879	novel annotated pair	ENST00000284322+ENST00000471714+ENST00000483129+ENST00000486770+ENST00000495063+ENST00000528305+ENST00000533855
chr3:clu_60893_-	163.573	11	1.6446e-63	3.6666e-59	ABI3BP	12	cryptic	chr3:100862909:100864002:clu_60893_-	0.0977388	0.0857502	0.0875217	0.00177152	ENSG00000154175	chr3	100862909	100864002	annotated	ENST00000471714+ENST00000495063
chr3:clu_60893_-	163.573	11	1.6446e-63	3.6666e-59	ABI3BP	12	cryptic	chr3:100864076:100864833:clu_60893_-	0.0717128	0.096403	0.0958668	-0.0005362	ENSG00000154175	chr3	100864076	100864833	annotated	ENST00000471714+ENST00000483129+ENST00000495063
chr3:clu_60893_-	163.573	11	1.6446e-63	3.6666e-59	ABI3BP	12	cryptic	chr3:100864907:100866879:clu_60893_-	0.0504189	0.165689	0.161296	-0.004393	ENSG00000154175	chr3	100864907	100866879	annotated	ENST00000284322+ENST00000471714+ENST00000475896+ENST00000483129+ENST00000486770+ENST00000495063+ENST00000528305+ENST00000533855
chr6:clu_46452_+	65.1299	3	4.7543e-28	7.0663e-24	HSP90AB1	4	cryptic	chr6:44247195:44248343:clu_46452_+	-0.875914	0.00560339	0.00212283	-0.0034806	ENSG00000096384	chr6	44247195	44248343	cryptic_threeprime	.
chr6:clu_46452_+	65.1299	3	4.7543e-28	7.0663e-24	HSP90AB1	4	cryptic	chr6:44247195:44248630:clu_46452_+	0.0948341	0.527174	0.527242	6.7758e-05	ENSG00000096384	chr6	44247195	44248630	annotated	ENST00000371646
chr6:clu_46452_+	65.1299	3	4.7543e-28	7.0663e-24	HSP90AB1	4	cryptic	chr6:44247195:44249377:clu_46452_+	0.691108	0.00685014	0.0124369	0.0055868	ENSG00000096384	chr6	44247195	44249377	novel annotated pair	ENST00000353801+ENST00000371646
chr6:clu_46452_+	65.1299	3	4.7543e-28	7.0663e-24	HSP90AB1	4	cryptic	chr6:44248776:44249377:clu_46452_+	0.0899721	0.460372	0.458198	-0.002174	ENSG00000096384	chr6	44248776	44249377	annotated	ENST00000353801+ENST00000371554+ENST00000371646+ENST00000620073
chr19:clu_79318_+	66.0364	8	1.0515e-24	1.1722e-20		9	annotated	chr19:54459369:54459426:clu_79318_+	-1.50843	0.323385	0.271104	-0.0522814	ENSG00000179218	chr19	54459369	54459426	unknown_strand	NA
chr19:clu_79318_+	66.0364	8	1.0515e-24	1.1722e-20		9	annotated	chr19:54459369:54459482:clu_79318_+	-1.78356	0.325816	0.207443	-0.118373	ENSG00000179218	chr19	54459369	54459482	unknown_strand	NA
chr19:clu_79318_+	66.0364	8	1.0515e-24	1.1722e-20		9	annotated	chr19:54459369:54459538:clu_79318_+	0.160845	1.3032e-05	5.7995e-05	4.4963e-05	ENSG00000125148	chr19	54459369	54459538	unknown_strand	NA
chr19:clu_79318_+	66.0364	8	1.0515e-24	1.1722e-20		9	annotated	chr19:54459369:54459594:clu_79318_+	-1.29773	0.311333	0.322215	0.0108822	ENSG00000125148	chr19	54459369	54459594	unknown_strand	NA
chr19:clu_79318_+	66.0364	8	1.0515e-24	1.1722e-20		9	annotated	chr19:54459369:54459650:clu_79318_+	2.69111	2.2268e-06	0.00012443	0.0001222	ENSG00000125148	chr19	54459369	54459650	unknown_strand	NA
chr19:clu_79318_+	66.0364	8	1.0515e-24	1.1722e-20		9	annotated	chr19:54459425:54459650:clu_79318_+	0.620664	0.00262381	0.0184927	0.0158689	ENSG00000041982	chr19	54459425	54459650	unknown_strand	NA
chr19:clu_79318_+	66.0364	8	1.0515e-24	1.1722e-20		9	annotated	chr19:54459481:54459650:clu_79318_+	1.33572	0.00521631	0.0751582	0.0699419	ENSG00000041982	chr19	54459481	54459650	unknown_strand	NA
chr19:clu_79318_+	66.0364	8	1.0515e-24	1.1722e-20		9	annotated	chr19:54459537:54459650:clu_79318_+	-0.168321	0.0211698	0.0677849	0.0466151	ENSG00000041982	chr19	54459537	54459650	unknown_strand	NA
chr19:clu_79318_+	66.0364	8	1.0515e-24	1.1722e-20		9	annotated	chr19:54459593:54459650:clu_79318_+	-0.0503022	0.0104411	0.03762	0.0271788	ENSG00000041982	chr19	54459593	54459650	unknown_strand	NA
chr19:clu_77740_+	50.9245	1	5.992e-24	5.3436e-20	CALR	2	cryptic	chr19:12940452:12940541:clu_77740_+	20.5536	0.999964	1	3.5662e-05	ENSG00000041982	chr19	12940452	12940541	annotated	ENST00000316448+ENST00000586760+ENST00000588454
chr19:clu_77740_+	50.9245	1	5.992e-24	5.3436e-20	CALR	2	cryptic	chr19:12940452:12940592:clu_77740_+	-20.5536	3.5662e-05	5.0071e-23	-3.566e-05	ENSG00000041982	chr19	12940452	12940592	cryptic_threeprime	.
chr16:clu_31390_+	47.8989	2	1.5768e-21	1.1718e-17	MT2A,MT1L	3	cryptic	chr16:56609057:56609263:clu_31390_+	-0.644443	0.993349	0.994209	0.00086003	ENSG00000041982	chr16	56609057	56609263	annotated	ENST00000245185+ENST00000563985+ENST00000567300
chr16:clu_31390_+	47.8989	2	1.5768e-21	1.1718e-17	MT2A,MT1L	3	cryptic	chr16:56609057:56618589:clu_31390_+	-0.830923	0.00661514	0.00549449	-0.0011206	ENSG00000041982	chr16	56609057	56618589	novel annotated pair	.
chr16:clu_31390_+	47.8989	2	1.5768e-21	1.1718e-17	MT2A,MT1L	3	cryptic	chr16:56618244:56618589:clu_31390_+	1.47537	3.5522e-05	0.00029614	0.00026062	ENSG00000041982	chr16	56618244	56618589	annotated	ENST00000565768
chr9:clu_33307_-	68.4685	17	8.5711e-21	5.4597e-17	TNC	18	cryptic	chr9:115042341:115046410:clu_33307_-	0.0351293	0.140877	0.144056	0.00317879	ENSG00000041982	chr9	115042341	115046410	annotated	ENST00000341037+ENST00000350763+ENST00000535648+ENST00000542877+ENST00000544972
chr9:clu_33307_-	68.4685	17	8.5711e-21	5.4597e-17	TNC	18	cryptic	chr9:115042341:115059730:clu_33307_-	-0.119796	0.00569112	0.00498431	-0.0007068	ENSG00000041982	chr9	115042341	115059730	annotated	ENST00000341037+ENST00000350763+ENST00000423613
chr9:clu_33307_-	68.4685	17	8.5711e-21	5.4597e-17	TNC	18	cryptic	chr9:115042341:115062917:clu_33307_-	-0.149257	0.0125548	0.0106764	-0.0018785	ENSG00000041982	chr9	115042341	115062917	annotated	ENST00000350763+ENST00000423613+ENST00000476680
chr9:clu_33307_-	68.4685	17	8.5711e-21	5.4597e-17	TNC	18	cryptic	chr9:115042341:115063796:clu_33307_-	-0.175755	0.0124697	0.0103267	-0.002143	ENSG00000041982	chr9	115042341	115063796	novel annotated pair	ENST00000341037+ENST00000350763+ENST00000423613
chr9:clu_33307_-	68.4685	17	8.5711e-21	5.4597e-17	TNC	18	cryptic	chr9:115042341:115064647:clu_33307_-	-0.219644	0.00514837	0.0040805	-0.0010679	ENSG00000041982	chr9	115042341	115064647	novel annotated pair	ENST00000341037+ENST00000350763+ENST00000423613+ENST00000544972
chr9:clu_33307_-	68.4685	17	8.5711e-21	5.4597e-17	TNC	18	cryptic	chr9:115042341:115073603:clu_33307_-	-0.183059	0.100839	0.0829012	-0.0179377	ENSG00000041982	chr9	115042341	115073603	annotated	ENST00000341037+ENST00000350763+ENST00000423613+ENST00000498724+ENST00000535648+ENST00000537320+ENST00000542877
chr9:clu_33307_-	68.4685	17	8.5711e-21	5.4597e-17	TNC	18	cryptic	chr9:115046682:115048260:clu_33307_-	0.0417857	0.0392532	0.0404069	0.00115379	ENSG00000041982	chr9	115046682	115048260	annotated	ENST00000350763
chr9:clu_33307_-	68.4685	17	8.5711e-21	5.4597e-17	TNC	18	cryptic	chr9:115046682:115057153:clu_33307_-	0.00454399	0.0980918	0.0972837	-0.0008081	ENSG00000041982	chr9	115046682	115057153	annotated	ENST00000341037+ENST00000350763+ENST00000535648+ENST00000542877+ENST00000544972
chr9:clu_33307_-	68.4685	17	8.5711e-21	5.4597e-17	TNC	18	cryptic	chr9:115046682:115073603:clu_33307_-	0.118224	0.00519891	0.00577684	0.00057793	ENSG00000041982	chr9	115046682	115073603	annotated	ENST00000341037+ENST00000350763+ENST00000473855+ENST00000535648+ENST00000542877
chr9:clu_33307_-	68.4685	17	8.5711e-21	5.4597e-17	TNC	18	cryptic	chr9:115048532:115052740:clu_33307_-	0.168525	0.00953407	0.0111404	0.00160636	ENSG00000170144	chr9	115048532	115052740	annotated	ENST00000481475
chr9:clu_33307_-	68.4685	17	8.5711e-21	5.4597e-17	TNC	18	cryptic	chr9:115048532:115057153:clu_33307_-	0.188237	0.0299575	0.0357017	0.00574427	ENSG00000170144	chr9	115048532	115057153	annotated	ENST00000350763
chr9:clu_33307_-	68.4685	17	8.5711e-21	5.4597e-17	TNC	18	cryptic	chr9:115053015:115057153:clu_33307_-	0.0864238	0.00577637	0.0062176	0.00044123	ENSG00000170144	chr9	115053015	115057153	annotated	ENST00000535648+ENST00000542877
chr9:clu_33307_-	68.4685	17	8.5711e-21	5.4597e-17	TNC	18	cryptic	chr9:115057425:115059730:clu_33307_-	0.0501087	0.107147	0.111218	0.00407127	ENSG00000170144	chr9	115057425	115059730	annotated	ENST00000341037+ENST00000350763
chr9:clu_33307_-	68.4685	17	8.5711e-21	5.4597e-17	TNC	18	cryptic	chr9:115057425:115064647:clu_33307_-	0.0164321	0.0189922	0.019061	6.8804e-05	ENSG00000154175	chr9	115057425	115064647	annotated	ENST00000341037+ENST00000350763+ENST00000544972
chr9:clu_33307_-	68.4685	17	8.5711e-21	5.4597e-17	TNC	18	cryptic	chr9:115060002:115062917:clu_33307_-	0.0642775	0.0678645	0.0714484	0.00358384	ENSG00000154175	chr9	115060002	115062917	annotated	ENST00000350763+ENST00000423613
chr9:clu_33307_-	68.4685	17	8.5711e-21	5.4597e-17	TNC	18	cryptic	chr9:115063189:115063796:clu_33307_-	0.0322197	0.0928447	0.0946638	0.00181913	ENSG00000154175	chr9	115063189	115063796	annotated	ENST00000350763+ENST00000423613
chr9:clu_33307_-	68.4685	17	8.5711e-21	5.4597e-17	TNC	18	cryptic	chr9:115064068:115064647:clu_33307_-	0.0127031	0.105409	0.105397	-1.189e-05	ENSG00000196154	chr9	115064068	115064647	annotated	ENST00000341037+ENST00000350763+ENST00000423613
chr9:clu_33307_-	68.4685	17	8.5711e-21	5.4597e-17	TNC	18	cryptic	chr9:115064919:115073603:clu_33307_-	0.028902	0.142351	0.144659	0.0023084	ENSG00000196154	chr9	115064919	115073603	annotated	ENST00000341037+ENST00000350763+ENST00000423613
chr2:clu_39590_+	45.5702	3	1.2462e-19	6.946e-16	HNRNPA3	4	cryptic	chr2:177219314:177219408:clu_39590_+	-0.100671	0.911486	0.941529	0.0300431	ENSG00000196154	chr2	177219314	177219408	annotated	ENST00000392524+ENST00000411529+ENST00000432457
chr2:clu_39590_+	45.5702	3	1.2462e-19	6.946e-16	HNRNPA3	4	cryptic	chr2:177219314:177222060:clu_39590_+	-0.596177	0.0855586	0.0538458	-0.0317127	ENSG00000196154	chr2	177219314	177222060	cryptic_threeprime	.
chr2:clu_39590_+	45.5702	3	1.2462e-19	6.946e-16	HNRNPA3	4	cryptic	chr2:177219314:177254968:clu_39590_+	0.393228	0.00035442	0.00059993	0.00024551	ENSG00000196154	chr2	177219314	177254968	cryptic_threeprime	.
chr2:clu_39590_+	45.5702	3	1.2462e-19	6.946e-16	HNRNPA3	4	cryptic	chr2:177221976:177222060:clu_39590_+	0.30362	0.00260064	0.0040248	0.00142417	ENSG00000196154	chr2	177221976	177222060	cryptic_unanchored	NA
chr3:clu_60890_-	40.5841	2	2.3689e-18	1.1736e-14	ABI3BP	3	annotated	chr3:100789516:100792691:clu_60890_-	0.0664185	0.384381	0.401901	0.0175198	ENSG00000196154	chr3	100789516	100792691	annotated	ENST00000284322+ENST00000470336+ENST00000471714+ENST00000471901+ENST00000487012+ENST00000495591+ENST00000497395
chr3:clu_60890_-	40.5841	2	2.3689e-18	1.1736e-14	ABI3BP	3	annotated	chr3:100789516:100794923:clu_60890_-	-0.122643	0.230373	0.19938	-0.0309936	ENSG00000196154	chr3	100789516	100794923	annotated	ENST00000284322+ENST00000470336+ENST00000471714+ENST00000471901+ENST00000486770+ENST00000487012+ENST00000495591+ENST00000497395
chr3:clu_60890_-	40.5841	2	2.3689e-18	1.1736e-14	ABI3BP	3	annotated	chr3:100792768:100794923:clu_60890_-	0.0562242	0.385246	0.39872	0.0134738	ENSG00000060718	chr3	100792768	100794923	annotated	ENST00000284322+ENST00000470336+ENST00000471714+ENST00000471901+ENST00000487012+ENST00000495591+ENST00000497395
chr1:clu_14119_-	47.8437	7	8.3664e-18	3.7305e-14	S100A4,S100A3	8	cryptic	chr1:153544809:153544958:clu_14119_-	0.0473584	0.00861109	0.00892283	0.00031174	ENSG00000060718	chr1	153544809	153544958	annotated	ENST00000368715
chr1:clu_14119_-	47.8437	7	8.3664e-18	3.7305e-14	S100A4,S100A3	8	cryptic	chr1:153544809:153545470:clu_14119_-	0.0292088	0.0515535	0.052459	0.00090553	ENSG00000060718	chr1	153544809	153545470	annotated	ENST00000354332
chr1:clu_14119_-	47.8437	7	8.3664e-18	3.7305e-14	S100A4,S100A3	8	cryptic	chr1:153544809:153545480:clu_14119_-	0.0809496	0.0148948	0.0159613	0.00106647	ENSG00000060718	chr1	153544809	153545480	cryptic_fiveprime	.
chr1:clu_14119_-	47.8437	7	8.3664e-18	3.7305e-14	S100A4,S100A3	8	cryptic	chr1:153544809:153545753:clu_14119_-	0.199466	0.39438	0.475794	0.0814138	ENSG00000060718	chr1	153544809	153545753	annotated	ENST00000354332+ENST00000368716+ENST00000468373
chr1:clu_14119_-	47.8437	7	8.3664e-18	3.7305e-14	S100A4,S100A3	8	cryptic	chr1:153544809:153547767:clu_14119_-	-0.0997525	0.00762185	0.00681735	-0.0008045	ENSG00000060718	chr1	153544809	153547767	cryptic_fiveprime	.
chr1:clu_14119_-	47.8437	7	8.3664e-18	3.7305e-14	S100A4,S100A3	8	cryptic	chr1:153544809:153548345:clu_14119_-	-0.177477	0.0313496	0.0259436	-0.0054059	ENSG00000060718	chr1	153544809	153548345	novel annotated pair	.
chr1:clu_14119_-	47.8437	7	8.3664e-18	3.7305e-14	S100A4,S100A3	8	cryptic	chr1:153545518:153545753:clu_14119_-	0.117976	0.0512814	0.0570261	0.0057446	ENSG00000110841	chr1	153545518	153545753	annotated	ENST00000354332
chr1:clu_14119_-	47.8437	7	8.3664e-18	3.7305e-14	S100A4,S100A3	8	cryptic	chr1:153547846:153548345:clu_14119_-	-0.197729	0.440308	0.357076	-0.0832317	ENSG00000110841	chr1	153547846	153548345	annotated	ENST00000368712+ENST00000368713
chr1:clu_13351_-	45.8639	6	1.3255e-17	5.3732e-14	COL11A1	7	cryptic	chr1:103025613:103025800:clu_13351_-	-0.0637765	0.158502	0.138634	-0.0198683	ENSG00000110841	chr1	103025613	103025800	annotated	ENST00000358392+ENST00000427239+ENST00000461720
chr1:clu_13351_-	45.8639	6	1.3255e-17	5.3732e-14	COL11A1	7	cryptic	chr1:103025613:103025806:clu_13351_-	0.0081875	0.0661898	0.0622127	-0.0039771	ENSG00000110841	chr1	103025613	103025806	cryptic_fiveprime	.
chr1:clu_13351_-	45.8639	6	1.3255e-17	5.3732e-14	COL11A1	7	cryptic	chr1:103025613:103026216:clu_13351_-	0.244673	0.229899	0.273734	0.0438354	ENSG00000110841	chr1	103025613	103026216	annotated	ENST00000370096+ENST00000461720+ENST00000635193+ENST00000644186+ENST00000645458+ENST00000647280
chr1:clu_13351_-	45.8639	6	1.3255e-17	5.3732e-14	COL11A1	7	cryptic	chr1:103025613:103031116:clu_13351_-	-0.131899	0.0392424	0.0320631	-0.0071794	ENSG00000130066	chr1	103025613	103031116	annotated	ENST00000353414+ENST00000358392+ENST00000370096+ENST00000427239+ENST00000461720+ENST00000635193+ENST00000644186+ENST00000645458+ENST00000647280
chr1:clu_13351_-	45.8639	6	1.3255e-17	5.3732e-14	COL11A1	7	cryptic	chr1:103025952:103026216:clu_13351_-	0.0010923	0.104322	0.0973603	-0.0069616	ENSG00000130066	chr1	103025952	103026216	annotated	ENST00000461720
chr1:clu_13351_-	45.8639	6	1.3255e-17	5.3732e-14	COL11A1	7	cryptic	chr1:103025952:103031116:clu_13351_-	-0.184672	0.102885	0.0797411	-0.023144	ENSG00000130066	chr1	103025952	103031116	annotated	ENST00000358392+ENST00000427239+ENST00000461720
chr1:clu_13351_-	45.8639	6	1.3255e-17	5.3732e-14	COL11A1	7	cryptic	chr1:103026332:103031116:clu_13351_-	0.126395	0.29896	0.316255	0.017295	ENSG00000130066	chr1	103026332	103031116	annotated	ENST00000370096+ENST00000461720+ENST00000512756+ENST00000635193+ENST00000644186+ENST00000645458+ENST00000647280
chr12:clu_22911_+	40.8808	4	7.3738e-17	2.7399e-13	PPFIBP1	5	cryptic	chr12:27656730:27658816:clu_22911_+	0.334062	0.0286279	0.0443024	0.0156745	ENSG00000130066	chr12	27656730	27658816	annotated	ENST00000228425+ENST00000545381
chr12:clu_22911_+	40.8808	4	7.3738e-17	2.7399e-13	PPFIBP1	5	cryptic	chr12:27656730:27660884:clu_22911_+	-0.197223	0.371516	0.337972	-0.0335439	ENSG00000117450	chr12	27656730	27660884	annotated	ENST00000228425+ENST00000318304+ENST00000537927+ENST00000540114+ENST00000542629
chr12:clu_22911_+	40.8808	4	7.3738e-17	2.7399e-13	PPFIBP1	5	cryptic	chr12:27656730:27664362:clu_22911_+	-0.241315	0.0155816	0.0135633	-0.0020183	ENSG00000117450	chr12	27656730	27664362	novel annotated pair	ENST00000228425+ENST00000318304+ENST00000537927+ENST00000540114+ENST00000542629
chr12:clu_22911_+	40.8808	4	7.3738e-17	2.7399e-13	PPFIBP1	5	cryptic	chr12:27658848:27660884:clu_22911_+	0.198669	0.0435924	0.058918	0.0153256	ENSG00000117450	chr12	27658848	27660884	annotated	ENST00000228425
chr12:clu_22911_+	40.8808	4	7.3738e-17	2.7399e-13	PPFIBP1	5	cryptic	chr12:27660945:27664362:clu_22911_+	-0.0941923	0.540683	0.545245	0.00456211	ENSG00000117450	chr12	27660945	27664362	annotated	ENST00000228425+ENST00000318304+ENST00000537261+ENST00000537927+ENST00000540114+ENST00000542629
chrX:clu_279_+	39.9776	4	1.7803e-16	6.1062e-13	SAT1	5	annotated	chrX:23783709:23783800:clu_279_+	0.0425137	0.485292	0.481454	-0.003838	ENSG00000117450	chrX	23783709	23783800	annotated	ENST00000379253+ENST00000379270+ENST00000487713+ENST00000489394
chrX:clu_279_+	39.9776	4	1.7803e-16	6.1062e-13	SAT1	5	annotated	chrX:23783709:23785328:clu_279_+	0.142504	0.00161028	0.00176554	0.00015526	ENSG00000117450	chrX	23783709	23785328	annotated	ENST00000379254+ENST00000379270+ENST00000489394
chrX:clu_279_+	39.9776	4	1.7803e-16	6.1062e-13	SAT1	5	annotated	chrX:23783883:23784294:clu_279_+	-0.150533	0.0259042	0.0211876	-0.0047165	ENSG00000007237	chrX	23783883	23784294	annotated	ENST00000489394
chrX:clu_279_+	39.9776	4	1.7803e-16	6.1062e-13	SAT1	5	annotated	chrX:23783883:23785328:clu_279_+	0.080856	0.451038	0.464961	0.0139231	ENSG00000007237	chrX	23783883	23785328	annotated	ENST00000379270+ENST00000489394
chrX:clu_279_+	39.9776	4	1.7803e-16	6.1062e-13	SAT1	5	annotated	chrX:23784403:23785328:clu_279_+	-0.115341	0.0361556	0.0306318	-0.0055239	ENSG00000007237	chrX	23784403	23785328	annotated	ENST00000463236+ENST00000489394
chr1:clu_12731_-	39.9842	5	8.5204e-16	2.7137e-12	PRDX1	6	cryptic	chr1:45519054:45521359:clu_12731_-	-0.212514	0.00380521	0.00357307	-0.0002321	ENSG00000007237	chr1	45519054	45521359	cryptic_fiveprime	.
chr1:clu_12731_-	39.9842	5	8.5204e-16	2.7137e-12	PRDX1	6	cryptic	chr1:45519054:45521386:clu_12731_-	-0.158083	0.00395445	0.00392092	-3.353e-05	ENSG00000007237	chr1	45519054	45521386	cryptic_fiveprime	.
chr1:clu_12731_-	39.9842	5	8.5204e-16	2.7137e-12	PRDX1	6	cryptic	chr1:45519054:45521609:clu_12731_-	-0.170378	0.0227679	0.022299	-0.0004689	ENSG00000108821	chr1	45519054	45521609	annotated	ENST00000262746+ENST00000483583
chr1:clu_12731_-	39.9842	5	8.5204e-16	2.7137e-12	PRDX1	6	cryptic	chr1:45519054:45521635:clu_12731_-	-0.0987777	0.00811074	0.00853332	0.00042258	ENSG00000108821	chr1	45519054	45521635	cryptic_fiveprime	.
chr1:clu_12731_-	39.9842	5	8.5204e-16	2.7137e-12	PRDX1	6	cryptic	chr1:45519054:45521829:clu_12731_-	-0.162613	0.953397	0.941041	-0.0123569	ENSG00000108821	chr1	45519054	45521829	annotated	ENST00000319248+ENST00000372079
chr1:clu_12731_-	39.9842	5	8.5204e-16	2.7137e-12	PRDX1	6	cryptic	chr1:45519054:45522778:clu_12731_-	0.802366	0.00796426	0.0206331	0.0126689	ENSG00000163956	chr1	45519054	45522778	annotated	ENST00000424390
chr17:clu_55092_-	38.2637	4	9.4686e-16	2.8146e-12	AC005747.1	5	cryptic	chr17:10019897:10034111:clu_55092_-	-0.157542	0.0286828	0.0242108	-0.0044721	ENSG00000163956	chr17	10019897	10034111	cryptic_fiveprime	.
chr17:clu_55092_-	38.2637	4	9.4686e-16	2.8146e-12	AC005747.1	5	cryptic	chr17:10019897:10036434:clu_55092_-	-0.0803977	0.753556	0.687077	-0.0664789	ENSG00000164692	chr17	10019897	10036434	annotated	ENST00000578655+ENST00000584146+ENST00000585266
chr17:clu_55092_-	38.2637	4	9.4686e-16	2.8146e-12	AC005747.1	5	cryptic	chr17:10019897:10036452:clu_55092_-	-0.102451	0.0490333	0.0437324	-0.0053009	ENSG00000164692	chr17	10019897	10036452	annotated	ENST00000580043
chr17:clu_55092_-	38.2637	4	9.4686e-16	2.8146e-12	AC005747.1	5	cryptic	chr17:10019897:10198208:clu_55092_-	0.417002	0.155024	0.232437	0.0774135	ENSG00000164692	chr17	10019897	10198208	annotated	ENST00000432992
chr17:clu_55092_-	38.2637	4	9.4686e-16	2.8146e-12	AC005747.1	5	cryptic	chr17:10034237:10036434:clu_55092_-	-0.0766107	0.0137042	0.0125427	-0.0011616	ENSG00000187957	chr17	10034237	10036434	cryptic_threeprime	.
chr17:clu_56233_-	33.0013	2	4.653e-15	1.2967e-11	COL1A1	3	cryptic	chr17:50186922:50187015:clu_56233_-	-1.34235	0.473839	0.303368	-0.170471	ENSG00000187957	chr17	50186922	50187015	annotated	ENST00000225964
chr17:clu_56233_-	33.0013	2	4.653e-15	1.2967e-11	COL1A1	3	cryptic	chr17:50186922:50187484:clu_56233_-	2.64018	0.0102264	0.351279	0.341052	ENSG00000187957	chr17	50186922	50187484	novel annotated pair	ENST00000225964
chr17:clu_56233_-	33.0013	2	4.653e-15	1.2967e-11	COL1A1	3	cryptic	chr17:50187122:50187484:clu_56233_-	-1.29784	0.515934	0.345354	-0.170581	ENSG00000187957	chr17	50187122	50187484	annotated	ENST00000225964
chr4:clu_58267_-	30.3214	1	6.8429e-15	1.7948e-11	LRPAP1	2	cryptic	chr4:3514928:3516051:clu_58267_-	3.79195	1.9511e-13	3.8365e-10	3.8345e-10	ENSG00000119335	chr4	3514928	3516051	cryptic_fiveprime	.
chr4:clu_58267_-	30.3214	1	6.8429e-15	1.7948e-11	LRPAP1	2	cryptic	chr4:3514928:3516116:clu_58267_-	-3.79195	1	1	-3.835e-10	ENSG00000119335	chr4	3514928	3516116	annotated	ENST00000296325+ENST00000648517+ENST00000650182
chr7:clu_63356_+	32.124	2	1.1187e-14	2.7713e-11	COL1A2	3	cryptic	chr7:94416503:94417724:clu_63356_+	-0.002578	0.419386	0.420499	0.00111299	ENSG00000119335	chr7	94416503	94417724	annotated	ENST00000297268+ENST00000473573+ENST00000620463
chr7:clu_63356_+	32.124	2	1.1187e-14	2.7713e-11	COL1A2	3	cryptic	chr7:94416503:94418499:clu_63356_+	0.00972558	1.6794e-05	1.7047e-05	2.5302e-07	ENSG00000119335	chr7	94416503	94418499	novel annotated pair	ENST00000297268+ENST00000473573+ENST00000620463
chr7:clu_63356_+	32.124	2	1.1187e-14	2.7713e-11	COL1A2	3	cryptic	chr7:94417831:94418499:clu_63356_+	-0.0071476	0.580598	0.579484	-0.0011132	ENSG00000145730	chr7	94417831	94418499	annotated	ENST00000297268+ENST00000461525+ENST00000473573+ENST00000497316+ENST00000620463
chr2:clu_84217_-	32.8383	3	3.5942e-14	8.4348e-11	DNER	4	cryptic	chr2:229407345:229409533:clu_84217_-	-0.280304	0.0928475	0.0618474	-0.0310001	ENSG00000145730	chr2	229407345	229409533	cryptic_fiveprime	.
chr2:clu_84217_-	32.8383	3	3.5942e-14	8.4348e-11	DNER	4	cryptic	chr2:229407345:229418108:clu_84217_-	0.183053	0.428402	0.453561	0.0251597	ENSG00000145730	chr2	229407345	229418108	annotated	ENST00000341772
chr2:clu_84217_-	32.8383	3	3.5942e-14	8.4348e-11	DNER	4	cryptic	chr2:229407345:229447316:clu_84217_-	-0.0518925	0.0288491	0.0241481	-0.0047011	ENSG00000145730	chr2	229407345	229447316	novel annotated pair	ENST00000341772
chr2:clu_84217_-	32.8383	3	3.5942e-14	8.4348e-11	DNER	4	cryptic	chr2:229418230:229447316:clu_84217_-	0.149144	0.449902	0.460443	0.0105414	ENSG00000145730	chr2	229418230	229447316	annotated	ENST00000341772
chr9:clu_80967_+	32.5446	3	4.8005e-14	1.0703e-10	SET	4	cryptic	chr9:128694001:128694641:clu_80967_+	0.0328173	0.00661607	0.00286919	-0.0037469	ENSG00000145730	chr9	128694001	128694641	cryptic_fiveprime	.
chr9:clu_80967_+	32.5446	3	4.8005e-14	1.0703e-10	SET	4	cryptic	chr9:128694001:128694651:clu_80967_+	-1.77811	1.9738e-05	1.3996e-06	-1.834e-05	ENSG00000187134	chr9	128694001	128694651	cryptic_unanchored	NA
chr9:clu_80967_+	32.5446	3	4.8005e-14	1.0703e-10	SET	4	cryptic	chr9:128694042:128694641:clu_80967_+	0.872073	0.993227	0.996991	0.00376454	ENSG00000187134	chr9	128694042	128694641	annotated	ENST00000322030+ENST00000372686+ENST00000372688+ENST00000372692+ENST00000409104
chr9:clu_80967_+	32.5446	3	4.8005e-14	1.0703e-10	SET	4	cryptic	chr9:128694042:128694644:clu_80967_+	0.873215	0.00013763	0.00013831	6.7948e-07	ENSG00000187134	chr9	128694042	128694644	cryptic_threeprime	.
chr5:clu_52456_+	35.7272	5	5.1033e-14	1.0836e-10	PAM	6	cryptic	chr5:102961229:102974116:clu_52456_+	-0.0785579	0.391548	0.380984	-0.0105639	ENSG00000187134	chr5	102961229	102974116	annotated	ENST00000304400+ENST00000345721+ENST00000346918+ENST00000379799+ENST00000438793+ENST00000455264+ENST00000505372
chr5:clu_52456_+	35.7272	5	5.1033e-14	1.0836e-10	PAM	6	cryptic	chr5:102961229:102987518:clu_52456_+	0.168249	0.0112052	0.0139549	0.00274974	ENSG00000187134	chr5	102961229	102987518	cryptic_threeprime	.
chr5:clu_52456_+	35.7272	5	5.1033e-14	1.0836e-10	PAM	6	cryptic	chr5:102961229:102990272:clu_52456_+	0.0608033	0.217535	0.243318	0.0257833	ENSG00000110651	chr5	102961229	102990272	annotated	ENST00000304400+ENST00000345721+ENST00000346918+ENST00000348126+ENST00000379799+ENST00000438793+ENST00000455264
chr5:clu_52456_+	35.7272	5	5.1033e-14	1.0836e-10	PAM	6	cryptic	chr5:102974436:102987518:clu_52456_+	-0.0283296	0.012277	0.0125611	0.00028411	ENSG00000110651	chr5	102974436	102987518	cryptic_threeprime	.
chr5:clu_52456_+	35.7272	5	5.1033e-14	1.0836e-10	PAM	6	cryptic	chr5:102974436:102990272:clu_52456_+	-0.116555	0.322033	0.301662	-0.0203713	ENSG00000123384	chr5	102974436	102990272	annotated	ENST00000304400+ENST00000345721+ENST00000346918+ENST00000379799+ENST00000438793+ENST00000455264
chr5:clu_52456_+	35.7272	5	5.1033e-14	1.0836e-10	PAM	6	cryptic	chr5:102987571:102990272:clu_52456_+	-0.0056094	0.045401	0.0475192	0.00211812	ENSG00000123384	chr5	102987571	102990272	cryptic_fiveprime	.
chr10:clu_34084_+	33.9254	4	6.4498e-14	1.3072e-10	AKR1C1	5	cryptic	chr10:4944274:4949763:clu_34084_+	-0.152965	0.0422039	0.0301089	-0.0120951	ENSG00000123384	chr10	4944274	4949763	cryptic_unanchored	NA
chr10:clu_34084_+	33.9254	4	6.4498e-14	1.3072e-10	AKR1C1	5	cryptic	chr10:4944274:4965914:clu_34084_+	-0.227437	0.0253468	0.016785	-0.0085618	ENSG00000154175	chr10	4944274	4965914	cryptic_fiveprime	.
chr10:clu_34084_+	33.9254	4	6.4498e-14	1.3072e-10	AKR1C1	5	cryptic	chr10:4963528:4963733:clu_34084_+	0.135349	0.0183907	0.0175046	-0.0008861	ENSG00000154175	chr10	4963528	4963733	cryptic_threeprime	.
chr10:clu_34084_+	33.9254	4	6.4498e-14	1.3072e-10	AKR1C1	5	cryptic	chr10:4963528:4965914:clu_34084_+	0.210031	0.902647	0.925776	0.0231297	ENSG00000154175	chr10	4963528	4965914	annotated	ENST00000380872+ENST00000477661
chr10:clu_34084_+	33.9254	4	6.4498e-14	1.3072e-10	AKR1C1	5	cryptic	chr10:4963893:4965914:clu_34084_+	0.035022	0.011412	0.00982527	-0.0015867	ENSG00000137309	chr10	4963893	4965914	annotated	ENST00000380859
chr5:clu_52483_+	33.6731	4	8.2401e-14	1.5975e-10		5	annotated	chr5:109341691:109341770:clu_52483_+	-2.28663	0.00266556	7.5672e-05	-0.0025899	ENSG00000137309	chr5	109341691	109341770	unknown_strand	NA
chr5:clu_52483_+	33.6731	4	8.2401e-14	1.5975e-10		5	annotated	chr5:109341691:109341819:clu_52483_+	-2.27051	1.1007e-06	3.1756e-08	-1.069e-06	ENSG00000137309	chr5	109341691	109341819	unknown_strand	NA
chr5:clu_52483_+	33.6731	4	8.2401e-14	1.5975e-10		5	annotated	chr5:109341691:109342243:clu_52483_+	0.578827	0.671878	0.33488	-0.336998	ENSG00000137309	chr5	109341691	109342243	unknown_strand	NA
chr5:clu_52483_+	33.6731	4	8.2401e-14	1.5975e-10		5	annotated	chr5:109341691:109342568:clu_52483_+	2.12365	0.15253	0.356338	0.203807	ENSG00000120708	chr5	109341691	109342568	unknown_strand	NA
chr5:clu_52483_+	33.6731	4	8.2401e-14	1.5975e-10		5	annotated	chr5:109341691:109342746:clu_52483_+	1.85466	0.172925	0.308707	0.135782	ENSG00000120708	chr5	109341691	109342746	unknown_strand	NA
chr11:clu_86056_+	27.394	1	1.3426e-13	2.4944e-10	CD81	2	cryptic	chr11:2395046:2395416:clu_86056_+	-8.07196	1	1	0	ENSG00000187957	chr11	2395046	2395416	annotated	ENST00000263645+ENST00000381036+ENST00000464784+ENST00000468153+ENST00000475945+ENST00000481687+ENST00000492252+ENST00000492627+ENST00000524805+ENST00000526072+ENST00000527343+ENST00000530239+ENST00000530648+ENST00000533417
chr11:clu_86056_+	27.394	1	1.3426e-13	2.4944e-10	CD81	2	cryptic	chr11:2395046:2395449:clu_86056_+	8.07196	4.4428e-28	4.559e-21	4.559e-21	ENSG00000187957	chr11	2395046	2395449	cryptic_threeprime	.
chr1:clu_13747_-	26.9015	1	2.2164e-13	3.9531e-10		2	annotated	chr1:144874907:144892027:clu_13747_-	12.9592	0.00048866	1	0.999511	ENSG00000187957	chr1	144874907	144892027	unknown_strand	NA
chr1:clu_13747_-	26.9015	1	2.2164e-13	3.9531e-10		2	annotated	chr1:144874907:144892184:clu_13747_-	-12.9592	0.999511	1.134e-08	-0.999511	ENSG00000187957	chr1	144874907	144892184	unknown_strand	NA
chr12:clu_23484_+	29.0738	2	2.3627e-13	4.0519e-10	LRP1	3	annotated	chr12:57167524:57168185:clu_23484_+	-0.122646	0.0697329	0.0522604	-0.0174724	ENSG00000187957	chr12	57167524	57168185	annotated	ENST00000553446
chr12:clu_23484_+	29.0738	2	2.3627e-13	4.0519e-10	LRP1	3	annotated	chr12:57167524:57169140:clu_23484_+	0.214569	0.825517	0.866787	0.0412696	ENSG00000084234	chr12	57167524	57169140	annotated	ENST00000243077+ENST00000553446
chr12:clu_23484_+	29.0738	2	2.3627e-13	4.0519e-10	LRP1	3	annotated	chr12:57168235:57169140:clu_23484_+	-0.0919237	0.10475	0.0809527	-0.0237972	ENSG00000084234	chr12	57168235	57169140	annotated	ENST00000553446
chr3:clu_60889_-	28.4314	2	4.4917e-13	7.4178e-10	ABI3BP	3	annotated	chr3:100780209:100787728:clu_60889_-	0.0325689	0.420204	0.423198	0.00299392	ENSG00000084234	chr3	100780209	100787728	annotated	ENST00000470336+ENST00000471714+ENST00000471901+ENST00000487012+ENST00000497395
chr3:clu_60889_-	28.4314	2	4.4917e-13	7.4178e-10	ABI3BP	3	annotated	chr3:100780209:100789454:clu_60889_-	-0.0896964	0.153554	0.13685	-0.0167038	ENSG00000003989	chr3	100780209	100789454	annotated	ENST00000284322+ENST00000470336+ENST00000471714+ENST00000471901+ENST00000486770+ENST00000487012+ENST00000495591+ENST00000497395
chr3:clu_60889_-	28.4314	2	4.4917e-13	7.4178e-10	ABI3BP	3	annotated	chr3:100787802:100789454:clu_60889_-	0.0571275	0.426242	0.439952	0.0137099	ENSG00000003989	chr3	100787802	100789454	annotated	ENST00000470336+ENST00000471714+ENST00000471901+ENST00000487012+ENST00000497395
chr6:clu_46118_+	29.3809	3	1.0807e-12	1.7211e-09	HMGA1	4	cryptic	chr6:34240882:34241405:clu_46118_+	1.15605	2.687e-05	0.00012562	9.8747e-05	ENSG00000003989	chr6	34240882	34241405	cryptic_threeprime	.
chr6:clu_46118_+	29.3809	3	1.0807e-12	1.7211e-09	HMGA1	4	cryptic	chr6:34240882:34242712:clu_46118_+	-0.37344	0.186661	0.189054	0.00239245	ENSG00000003989	chr6	34240882	34242712	annotated	ENST00000347617+ENST00000374116+ENST00000401473+ENST00000478214
chr6:clu_46118_+	29.3809	3	1.0807e-12	1.7211e-09	HMGA1	4	cryptic	chr6:34240915:34242712:clu_46118_+	-0.389202	0.805327	0.802893	-0.0024337	ENSG00000186594	chr6	34240915	34242712	annotated	ENST00000311487+ENST00000447654
chr6:clu_46118_+	29.3809	3	1.0807e-12	1.7211e-09	HMGA1	4	cryptic	chr6:34240915:34242715:clu_46118_+	-0.393405	0.00798525	0.00792773	-5.752e-05	ENSG00000186594	chr6	34240915	34242715	cryptic_threeprime	.
chr5:clu_52755_+	25.1434	1	1.3284e-12	2.0425e-09	TGFBI	2	cryptic	chr5:136060936:136061500:clu_52755_+	-8.60218	1	1	-1.263e-09	ENSG00000186594	chr5	136060936	136061500	annotated	ENST00000442011+ENST00000503087+ENST00000506699+ENST00000507018+ENST00000508076+ENST00000513497
chr5:clu_52755_+	25.1434	1	1.3284e-12	2.0425e-09	TGFBI	2	cryptic	chr5:136060936:136061507:clu_52755_+	8.60218	4.2626e-17	1.2631e-09	1.2631e-09	ENSG00000122218	chr5	136060936	136061507	cryptic_threeprime	.
chr2:clu_84221_-	30.7268	4	1.4353e-12	2.1333e-09	DNER	5	cryptic	chr2:229586024:229586129:clu_84221_-	-0.0990705	0.0471089	0.038134	-0.0089749	ENSG00000122218	chr2	229586024	229586129	cryptic_fiveprime	.
chr2:clu_84221_-	30.7268	4	1.4353e-12	2.1333e-09	DNER	5	cryptic	chr2:229586024:229586238:clu_84221_-	0.176807	0.00229509	0.00244805	0.00015297	ENSG00000060718	chr2	229586024	229586238	cryptic_fiveprime	.
chr2:clu_84221_-	30.7268	4	1.4353e-12	2.1333e-09	DNER	5	cryptic	chr2:229586024:229586694:clu_84221_-	-0.325684	0.220272	0.142152	-0.0781207	ENSG00000060718	chr2	229586024	229586694	annotated	ENST00000482831
chr2:clu_84221_-	30.7268	4	1.4353e-12	2.1333e-09	DNER	5	cryptic	chr2:229586024:229586751:clu_84221_-	-0.0124807	0.107137	0.0945706	-0.0125669	ENSG00000060718	chr2	229586024	229586751	cryptic_fiveprime	.
chr2:clu_84221_-	30.7268	4	1.4353e-12	2.1333e-09	DNER	5	cryptic	chr2:229586024:229588394:clu_84221_-	0.260428	0.623186	0.722696	0.0995095	ENSG00000126214	chr2	229586024	229588394	annotated	ENST00000341772
chr11:clu_88242_+	26.7396	2	2.4385e-12	3.5075e-09	APLP2	3	annotated	chr11:130122513:130123612:clu_88242_+	0.0567554	0.183821	0.202331	0.0185102	ENSG00000126214	chr11	130122513	130123612	annotated	ENST00000263574+ENST00000278756+ENST00000338167+ENST00000650012
chr11:clu_88242_+	26.7396	2	2.4385e-12	3.5075e-09	APLP2	3	annotated	chr11:130122513:130126700:clu_88242_+	-0.10235	0.606099	0.569001	-0.0370981	ENSG00000126214	chr11	130122513	130126700	annotated	ENST00000263574+ENST00000278756+ENST00000338167+ENST00000528499+ENST00000533616+ENST00000650012
chr11:clu_88242_+	26.7396	2	2.4385e-12	3.5075e-09	APLP2	3	annotated	chr11:130123779:130126700:clu_88242_+	0.0455942	0.21008	0.228668	0.0185879	ENSG00000126214	chr11	130123779	130126700	annotated	ENST00000263574+ENST00000278756+ENST00000338167+ENST00000650012
chr8:clu_15939_+	28.2814	3	3.186e-12	4.4394e-09	SLC7A2	4	cryptic	chr8:17551986:17554560:clu_15939_+	0.0469536	0.486625	0.488693	0.00206798	ENSG00000126214	chr8	17551986	17554560	annotated	ENST00000004531+ENST00000494857+ENST00000522656+ENST00000640220
chr8:clu_15939_+	28.2814	3	3.186e-12	4.4394e-09	SLC7A2	4	cryptic	chr8:17551986:17554946:clu_15939_+	-0.0957063	0.0281839	0.0245406	-0.0036432	ENSG00000126214	chr8	17551986	17554946	annotated	ENST00000398090+ENST00000470360
chr8:clu_15939_+	28.2814	3	3.186e-12	4.4394e-09	SLC7A2	4	cryptic	chr8:17551986:17558295:clu_15939_+	0.00184403	0.0105017	0.0100812	-0.0004205	ENSG00000126214	chr8	17551986	17558295	novel annotated pair	ENST00000004531+ENST00000398090+ENST00000470360+ENST00000494857+ENST00000522656+ENST00000640220
chr8:clu_15939_+	28.2814	3	3.186e-12	4.4394e-09	SLC7A2	4	cryptic	chr8:17554699:17558295:clu_15939_+	0.0469086	0.474689	0.476685	0.00199579	ENSG00000126214	chr8	17554699	17558295	annotated	ENST00000004531+ENST00000494857+ENST00000522656+ENST00000640220
chr17:clu_54591_-	23.9288	2	4.0535e-11	5.477e-08	MIR22HG	3	annotated	chr17:1714014:1714371:clu_54591_-	-0.086262	0.214591	0.193166	-0.0214252	ENSG00000126214	chr17	1714014	1714371	annotated	ENST00000334146+ENST00000573075+ENST00000574016+ENST00000576489+ENST00000576749+ENST00000577164+ENST00000608198+ENST00000609442+ENST00000609990+ENST00000610106
chr17:clu_54591_-	23.9288	2	4.0535e-11	5.477e-08	MIR22HG	3	annotated	chr17:1714014:1716130:clu_54591_-	0.170851	0.375966	0.437654	0.0616875	ENSG00000126214	chr17	1714014	1716130	annotated	ENST00000334146+ENST00000570416+ENST00000571091+ENST00000571595+ENST00000573075+ENST00000574016+ENST00000574306+ENST00000575626+ENST00000576489+ENST00000576749+ENST00000577164+ENST00000608198+ENST00000608245+ENST00000608913+ENST00000609398+ENST00000609442+ENST00000609990+ENST00000610106
chr17:clu_54591_-	23.9288	2	4.0535e-11	5.477e-08	MIR22HG	3	annotated	chr17:1714453:1716130:clu_54591_-	-0.0845893	0.409442	0.36918	-0.0402624	ENSG00000126214	chr17	1714453	1716130	annotated	ENST00000334146+ENST00000573075+ENST00000573127+ENST00000574016+ENST00000576489+ENST00000576749+ENST00000577164+ENST00000608198+ENST00000609442+ENST00000609990+ENST00000610106
chr1:clu_14451_-	21.0268	1	8.881e-11	1.1647e-07	COPA	2	cryptic	chr1:160325652:160325950:clu_14451_-	0.239854	0.12824	0.192026	0.0637854	ENSG00000071054	chr1	160325652	160325950	cryptic_fiveprime	.
chr1:clu_14451_-	21.0268	1	8.881e-11	1.1647e-07	COPA	2	cryptic	chr1:160325652:160332448:clu_14451_-	-0.239854	0.87176	0.807974	-0.0637854	ENSG00000071054	chr1	160325652	160332448	annotated	ENST00000241704+ENST00000368069+ENST00000647683+ENST00000647693+ENST00000647799+ENST00000648501+ENST00000648805+ENST00000649231+ENST00000649676+ENST00000649787+ENST00000649963+ENST00000650154
chr1:clu_69407_+	20.9349	1	9.7556e-11	1.2428e-07		2	annotated	chr1:146987978:146989599:clu_69407_+	7.61688	0.993025	1	0.0069751	ENSG00000071054	chr1	146987978	146989599	unknown_strand	NA
chr1:clu_69407_+	20.9349	1	9.7556e-11	1.2428e-07		2	annotated	chr1:146987978:146991138:clu_69407_+	-7.61688	0.0069751	1.7008e-09	-0.0069751	ENSG00000164587	chr1	146987978	146991138	unknown_strand	NA
chr1:clu_13350_-	22.4166	2	1.8391e-10	2.2779e-07	COL11A1	3	cryptic	chr1:103021769:103022742:clu_13350_-	0.0520102	0.463183	0.475092	0.0119095	ENSG00000164587	chr1	103021769	103022742	annotated	ENST00000353414+ENST00000358392+ENST00000370096+ENST00000427239+ENST00000461720+ENST00000635193+ENST00000644186+ENST00000645458+ENST00000647280
chr1:clu_13350_-	22.4166	2	1.8391e-10	2.2779e-07	COL11A1	3	cryptic	chr1:103021769:103025521:clu_13350_-	-0.167869	0.229614	0.18903	-0.0405836	ENSG00000068137	chr1	103021769	103025521	novel annotated pair	ENST00000353414+ENST00000358392+ENST00000370096+ENST00000427239+ENST00000461720+ENST00000635193+ENST00000644186+ENST00000645458+ENST00000647280
chr1:clu_13350_-	22.4166	2	1.8391e-10	2.2779e-07	COL11A1	3	cryptic	chr1:103022996:103025521:clu_13350_-	0.115859	0.307204	0.335878	0.0286741	ENSG00000068137	chr1	103022996	103025521	annotated	ENST00000353414+ENST00000358392+ENST00000370096+ENST00000427239+ENST00000461720+ENST00000635193+ENST00000644186+ENST00000645458+ENST00000647280
chr14:clu_29867_+	32.388	10	4.4736e-10	5.3911e-07	KLC1,AL139300.1	11	cryptic	chr14:103679518:103684986:clu_29867_+	-0.0488773	0.0488896	0.0454922	-0.0033973	ENSG00000115414	chr14	103679518	103684986	annotated	ENST00000380038+ENST00000445352+ENST00000553325+ENST00000555856
chr14:clu_29867_+	32.388	10	4.4736e-10	5.3911e-07	KLC1,AL139300.1	11	cryptic	chr14:103679518:103685638:clu_29867_+	-0.0224436	0.0223599	0.0213634	-0.0009965	ENSG00000115414	chr14	103679518	103685638	novel annotated pair	ENST00000445352+ENST00000553325+ENST00000555856
chr14:clu_29867_+	32.388	10	4.4736e-10	5.3911e-07	KLC1,AL139300.1	11	cryptic	chr14:103679518:103687081:clu_29867_+	0.102668	0.101046	0.109409	0.00836359	ENSG00000115414	chr14	103679518	103687081	annotated	ENST00000347839+ENST00000554280+ENST00000555836
chr14:clu_29867_+	32.388	10	4.4736e-10	5.3911e-07	KLC1,AL139300.1	11	cryptic	chr14:103679518:103700655:clu_29867_+	-0.0184712	0.029347	0.0281507	-0.0011963	ENSG00000078269	chr14	103679518	103700655	annotated	ENST00000554280+ENST00000555836+ENST00000557450
chr14:clu_29867_+	32.388	10	4.4736e-10	5.3911e-07	KLC1,AL139300.1	11	cryptic	chr14:103679545:103684986:clu_29867_+	-0.165517	0.0747611	0.0619071	-0.012854	ENSG00000078269	chr14	103679545	103684986	annotated	ENST00000389744+ENST00000553286+ENST00000554228+ENST00000472726
chr14:clu_29867_+	32.388	10	4.4736e-10	5.3911e-07	KLC1,AL139300.1	11	cryptic	chr14:103679545:103687081:clu_29867_+	0.102129	0.125806	0.136146	0.0103395	ENSG00000147010	chr14	103679545	103687081	annotated	ENST00000246489+ENST00000334553+ENST00000452929+ENST00000537046+ENST00000554228
chr14:clu_29867_+	32.388	10	4.4736e-10	5.3911e-07	KLC1,AL139300.1	11	cryptic	chr14:103679545:103700655:clu_29867_+	-0.0688474	0.0197072	0.0179752	-0.001732	ENSG00000147010	chr14	103679545	103700655	annotated	ENST00000334553+ENST00000348520+ENST00000452929
chr14:clu_29867_+	32.388	10	4.4736e-10	5.3911e-07	KLC1,AL139300.1	11	cryptic	chr14:103685036:103685638:clu_29867_+	-0.141773	0.152225	0.129081	-0.0231438	ENSG00000186088	chr14	103685036	103685638	annotated	ENST00000389744+ENST00000445352+ENST00000553325+ENST00000553680+ENST00000555856+ENST00000472726
chr14:clu_29867_+	32.388	10	4.4736e-10	5.3911e-07	KLC1,AL139300.1	11	cryptic	chr14:103687211:103692359:clu_29867_+	0.0684305	0.237941	0.248964	0.0110229	ENSG00000186088	chr14	103687211	103692359	annotated	ENST00000246489+ENST00000334553+ENST00000347839+ENST00000537046+ENST00000554228+ENST00000555836+ENST00000557143
chr14:clu_29867_+	32.388	10	4.4736e-10	5.3911e-07	KLC1,AL139300.1	11	cryptic	chr14:103687211:103700655:clu_29867_+	0.0820344	0.11666	0.123736	0.00707628	ENSG00000186088	chr14	103687211	103700655	annotated	ENST00000334553+ENST00000452929+ENST00000538504+ENST00000554280+ENST00000555836
chr14:clu_29867_+	32.388	10	4.4736e-10	5.3911e-07	KLC1,AL139300.1	11	cryptic	chr14:103693634:103700655:clu_29867_+	0.110668	0.0712574	0.0777751	0.00651769	ENSG00000161011	chr14	103693634	103700655	annotated	ENST00000557686
chr2:clu_38883_+	21.3468	2	5.3602e-10	6.2897e-07	MAP4K4	3	annotated	chr2:101870415:101871494:clu_38883_+	-0.0893583	0.476501	0.458604	-0.0178965	ENSG00000161011	chr2	101870415	101871494	annotated	ENST00000350878+ENST00000425019
chr2:clu_38883_+	21.3468	2	5.3602e-10	6.2897e-07	MAP4K4	3	annotated	chr2:101870415:101873647:clu_38883_+	0.152851	0.102101	0.125197	0.0230962	ENSG00000161011	chr2	101870415	101873647	annotated	ENST00000302217+ENST00000324219+ENST00000347699+ENST00000350198+ENST00000350878+ENST00000413150+ENST00000417294+ENST00000421882+ENST00000425019+ENST00000456652+ENST00000625522+ENST00000627726+ENST00000634702
chr2:clu_38883_+	21.3468	2	5.3602e-10	6.2897e-07	MAP4K4	3	annotated	chr2:101871685:101873647:clu_38883_+	-0.0634924	0.421398	0.416198	-0.0051997	ENSG00000112511	chr2	101871685	101873647	annotated	ENST00000350878+ENST00000425019
chr5:clu_18683_-	19.1681	1	5.9545e-10	6.8079e-07	RPS14	2	cryptic	chr5:150446963:150447474:clu_18683_-	0.179501	0.00415429	0.00593786	0.00178358	ENSG00000112511	chr5	150446963	150447474	cryptic_fiveprime	.
chr5:clu_18683_-	19.1681	1	5.9545e-10	6.8079e-07	RPS14	2	cryptic	chr5:150446963:150447585:clu_18683_-	-0.179501	0.995846	0.994062	-0.0017836	ENSG00000003989	chr5	150446963	150447585	annotated	ENST00000312037+ENST00000401695+ENST00000407193+ENST00000518139+ENST00000521466+ENST00000642507
chr17:clu_55900_-	18.8588	1	8.1765e-10	9.1146e-07	PLEKHH3	2	cryptic	chr17:42671558:42672002:clu_55900_-	14.0983	1.8738e-28	3.2987e-16	3.2987e-16	ENSG00000003989	chr17	42671558	42672002	cryptic_fiveprime	.
chr17:clu_55900_-	18.8588	1	8.1765e-10	9.1146e-07	PLEKHH3	2	cryptic	chr17:42671558:42672086:clu_55900_-	-14.0983	1	1	-2.22e-16	ENSG00000003989	chr17	42671558	42672086	annotated	ENST00000293349+ENST00000456950+ENST00000591022+ENST00000591196+ENST00000591490
chr2:clu_83932_-	20.5055	2	1.2433e-09	1.3521e-06	FN1	3	cryptic	chr2:215384184:215384860:clu_83932_-	-0.696299	0.394455	0.387566	-0.0068887	ENSG00000003989	chr2	215384184	215384860	annotated	ENST00000323926+ENST00000336916+ENST00000354785+ENST00000356005+ENST00000357867+ENST00000359671+ENST00000421182+ENST00000432072+ENST00000443816+ENST00000446046+ENST00000456923
chr2:clu_83932_-	20.5055	2	1.2433e-09	1.3521e-06	FN1	3	cryptic	chr2:215384184:215386689:clu_83932_-	1.36627	0.00023702	0.00183187	0.00159485	ENSG00000003989	chr2	215384184	215386689	novel annotated pair	ENST00000323926+ENST00000336916+ENST00000354785+ENST00000356005+ENST00000357867+ENST00000359671+ENST00000421182+ENST00000432072+ENST00000443816+ENST00000446046+ENST00000456923
chr2:clu_83932_-	20.5055	2	1.2433e-09	1.3521e-06	FN1	3	cryptic	chr2:215384976:215386689:clu_83932_-	-0.669973	0.605308	0.610602	0.00529389	ENSG00000003989	chr2	215384976	215386689	annotated	ENST00000323926+ENST00000336916+ENST00000354785+ENST00000356005+ENST00000357867+ENST00000359671+ENST00000421182+ENST00000432072+ENST00000443816+ENST00000446046+ENST00000456923+ENST00000492816
chr6:clu_47410_+	17.7815	1	2.4694e-09	2.6217e-06	SYNJ2	2	cryptic	chr6:158068728:158069533:clu_47410_+	0.224683	0.864278	0.908931	0.0446529	ENSG00000003989	chr6	158068728	158069533	annotated	ENST00000355585+ENST00000638626+ENST00000640338
chr6:clu_47410_+	17.7815	1	2.4694e-09	2.6217e-06	SYNJ2	2	cryptic	chr6:158069411:158069533:clu_47410_+	-0.224683	0.135722	0.0910688	-0.0446529	ENSG00000003989	chr6	158069411	158069533	cryptic_fiveprime	.
chrX:clu_27458_-	17.5625	1	3.092e-09	3.2063e-06	SH3KBP1	2	annotated	chrX:19645475:19670862:clu_27458_-	0.303537	0.181233	0.288857	0.107624	ENSG00000003989	chrX	19645475	19670862	annotated	ENST00000379716
chrX:clu_27458_-	17.5625	1	3.092e-09	3.2063e-06	SH3KBP1	2	annotated	chrX:19645475:19683823:clu_27458_-	-0.303537	0.818767	0.711143	-0.107624	ENSG00000003989	chrX	19645475	19683823	annotated	ENST00000379697+ENST00000379698+ENST00000379726+ENST00000397821+ENST00000432234
chr7:clu_74130_-	19.3671	2	3.8815e-09	3.9334e-06	GSAP	3	cryptic	chr7:77377390:77379847:clu_74130_-	0.323053	0.0630279	0.122667	0.0596391	ENSG00000101972	chr7	77377390	77379847	cryptic_fiveprime	.
chr7:clu_74130_-	19.3671	2	3.8815e-09	3.9334e-06	GSAP	3	cryptic	chr7:77377390:77381305:clu_74130_-	-0.633423	0.786498	0.588166	-0.198332	ENSG00000101972	chr7	77377390	77381305	annotated	ENST00000257626+ENST00000334003
chr7:clu_74130_-	19.3671	2	3.8815e-09	3.9334e-06	GSAP	3	cryptic	chr7:77380000:77381305:clu_74130_-	0.31037	0.150474	0.289167	0.138693	ENSG00000101972	chr7	77380000	77381305	cryptic_threeprime	.
chr5:clu_53367_+	19.3167	2	4.0819e-09	4.0446e-06	SQSTM1	3	cryptic	chr5:179833246:179833587:clu_53367_+	-0.113386	0.975651	0.971068	-0.0045829	ENSG00000132334	chr5	179833246	179833587	annotated	ENST00000360718+ENST00000389805
chr5:clu_53367_+	19.3167	2	4.0819e-09	4.0446e-06	SQSTM1	3	cryptic	chr5:179833246:179833593:clu_53367_+	-0.0841866	0.0124184	0.0127262	0.00030789	ENSG00000132334	chr5	179833246	179833593	cryptic_threeprime	.
chr5:clu_53367_+	19.3167	2	4.0819e-09	4.0446e-06	SQSTM1	3	cryptic	chr5:179833437:179833587:clu_53367_+	0.197573	0.0119308	0.0162058	0.00427505	ENSG00000132334	chr5	179833437	179833587	cryptic_fiveprime	.
chr10:clu_72879_-	17.05	1	5.2351e-09	5.0745e-06		2	annotated	chr10:119042185:119042246:clu_72879_-	14.7264	8.6735e-48	5.3625e-35	5.3625e-35	ENSG00000114573	chr10	119042185	119042246	unknown_strand	NA
chr10:clu_72879_-	17.05	1	5.2351e-09	5.0745e-06		2	annotated	chr10:119042185:119042276:clu_72879_-	-14.7264	1	1	0	ENSG00000114573	chr10	119042185	119042276	unknown_strand	NA
chr6:clu_46037_+	16.6633	1	7.791e-09	7.3913e-06	PHF1	2	cryptic	chr6:33414366:33414477:clu_46037_+	9.80751	0.999969	1	3.1372e-05	ENSG00000198467	chr6	33414366	33414477	annotated	ENST00000374512+ENST00000374516+ENST00000486845+ENST00000487667+ENST00000495509
chr6:clu_46037_+	16.6633	1	7.791e-09	7.3913e-06	PHF1	2	cryptic	chr6:33414366:33414984:clu_46037_+	-9.80751	3.1372e-05	9.503e-14	-3.137e-05	ENSG00000198467	chr6	33414366	33414984	cryptic_threeprime	.
chr8:clu_15938_+	27.3772	9	1.3564e-08	1.2601e-05	SLC7A2	10	cryptic	chr8:17494497:17502257:clu_15938_+	0.0777391	0.0387264	0.0423902	0.00366386	ENSG00000198467	chr8	17494497	17502257	cryptic_fiveprime	.
chr8:clu_15938_+	27.3772	9	1.3564e-08	1.2601e-05	SLC7A2	10	cryptic	chr8:17494497:17502260:clu_15938_+	0.0769665	0.0774787	0.0847433	0.00726467	ENSG00000198467	chr8	17494497	17502260	cryptic_unanchored	NA
chr8:clu_15938_+	27.3772	9	1.3564e-08	1.2601e-05	SLC7A2	10	cryptic	chr8:17494497:17543318:clu_15938_+	0.12104	0.162475	0.185716	0.0232416	ENSG00000198467	chr8	17494497	17543318	cryptic_fiveprime	.
chr8:clu_15938_+	27.3772	9	1.3564e-08	1.2601e-05	SLC7A2	10	cryptic	chr8:17497237:17502257:clu_15938_+	-0.0967243	0.100677	0.0925591	-0.0081175	ENSG00000159658	chr8	17497237	17502257	annotated	ENST00000470360+ENST00000494857
chr8:clu_15938_+	27.3772	9	1.3564e-08	1.2601e-05	SLC7A2	10	cryptic	chr8:17497237:17502260:clu_15938_+	-0.060498	0.0149057	0.0142094	-0.0006963	ENSG00000159658	chr8	17497237	17502260	cryptic_threeprime	.
chr8:clu_15938_+	27.3772	9	1.3564e-08	1.2601e-05	SLC7A2	10	cryptic	chr8:17497237:17543318:clu_15938_+	-0.0372726	0.194292	0.189568	-0.004724	ENSG00000029559	chr8	17497237	17543318	annotated	ENST00000470360+ENST00000494857+ENST00000522656
chr8:clu_15938_+	27.3772	9	1.3564e-08	1.2601e-05	SLC7A2	10	cryptic	chr8:17501381:17502257:clu_15938_+	-0.0261233	0.038457	0.0379426	-0.0005144	ENSG00000029559	chr8	17501381	17502257	cryptic_fiveprime	.
chr8:clu_15938_+	27.3772	9	1.3564e-08	1.2601e-05	SLC7A2	10	cryptic	chr8:17502302:17517199:clu_15938_+	-0.0130925	0.0128289	0.0128234	-5.573e-06	ENSG00000198682	chr8	17502302	17517199	cryptic_threeprime	.
chr8:clu_15938_+	27.3772	9	1.3564e-08	1.2601e-05	SLC7A2	10	cryptic	chr8:17502302:17543318:clu_15938_+	-0.0733225	0.349685	0.329103	-0.0205829	ENSG00000198682	chr8	17502302	17543318	annotated	ENST00000470360+ENST00000494857
chr8:clu_15938_+	27.3772	9	1.3564e-08	1.2601e-05	SLC7A2	10	cryptic	chr8:17538922:17543318:clu_15938_+	0.0312879	0.0104748	0.0109454	0.00047059	ENSG00000143013	chr8	17538922	17543318	annotated	ENST00000004531+ENST00000398090+ENST00000470360+ENST00000640220
chrX:clu_1045_+	17.6781	2	2.1013e-08	1.9121e-05	STAG2	3	annotated	chrX:124090764:124090854:clu_1045_+	-0.09796	0.434831	0.39739	-0.0374404	ENSG00000143013	chrX	124090764	124090854	annotated	ENST00000218089+ENST00000371145
chrX:clu_1045_+	17.6781	2	2.1013e-08	1.9121e-05	STAG2	3	annotated	chrX:124090764:124094018:clu_1045_+	0.119851	0.301532	0.34263	0.0410973	ENSG00000161265	chrX	124090764	124094018	annotated	ENST00000218089+ENST00000371144+ENST00000371145+ENST00000371157+ENST00000371160
chrX:clu_1045_+	17.6781	2	2.1013e-08	1.9121e-05	STAG2	3	annotated	chrX:124090964:124094018:clu_1045_+	-0.0218906	0.263637	0.25998	-0.003657	ENSG00000161265	chrX	124090964	124094018	annotated	ENST00000218089+ENST00000371145
chr10:clu_35695_+	17.4115	2	2.7435e-08	2.4466e-05	PTPRE	3	cryptic	chr10:128047489:128047764:clu_35695_+	0.297551	0.253198	0.337847	0.0846493	ENSG00000145681	chr10	128047489	128047764	annotated	ENST00000254667+ENST00000442830+ENST00000455661+ENST00000471218
chr10:clu_35695_+	17.4115	2	2.7435e-08	2.4466e-05	PTPRE	3	cryptic	chr10:128047683:128047764:clu_35695_+	-0.107514	0.712345	0.633918	-0.0784269	ENSG00000145681	chr10	128047683	128047764	annotated	ENST00000306042+ENST00000479896+ENST00000495530
chr10:clu_35695_+	17.4115	2	2.7435e-08	2.4466e-05	PTPRE	3	cryptic	chr10:128047683:128047770:clu_35695_+	-0.190036	0.034457	0.0282346	-0.0062224	ENSG00000145681	chr10	128047683	128047770	novel annotated pair	.
chr16:clu_30886_+	15.3516	1	3.0067e-08	2.6287e-05		2	annotated	chr16:28752272:28752435:clu_30886_+	-5.48295	2.7258e-11	4.7105e-16	-2.726e-11	ENSG00000145681	chr16	28752272	28752435	unknown_strand	NA
chr16:clu_30886_+	15.3516	1	3.0067e-08	2.6287e-05		2	annotated	chr16:28752282:28752435:clu_30886_+	5.48295	1	1	2.7258e-11	ENSG00000145681	chr16	28752282	28752435	unknown_strand	NA
chr3:clu_41945_+	15.2539	1	3.3254e-08	2.8515e-05	ATP6V1A	2	cryptic	chr3:113795939:113798243:clu_41945_+	-13.2075	1	1	-1.532e-14	ENSG00000145681	chr3	113795939	113798243	annotated	ENST00000273398+ENST00000470455
chr3:clu_41945_+	15.2539	1	3.3254e-08	2.8515e-05	ATP6V1A	2	cryptic	chr3:113795939:113798311:clu_41945_+	13.2075	5.1958e-26	1.5399e-14	1.5399e-14	ENSG00000100503	chr3	113795939	113798311	cryptic_threeprime	.
chr9:clu_32500_-	20.2279	4	3.4837e-08	2.9308e-05	TPM2	5	cryptic	chr9:35684550:35684732:clu_32500_-	-0.104311	0.192575	0.169923	-0.0226523	ENSG00000100503	chr9	35684550	35684732	annotated	ENST00000329305+ENST00000607559+ENST00000643485+ENST00000644325+ENST00000645482
chr9:clu_32500_-	20.2279	4	3.4837e-08	2.9308e-05	TPM2	5	cryptic	chr9:35684550:35685064:clu_32500_-	0.0651575	0.298772	0.312314	0.0135415	ENSG00000149212	chr9	35684550	35685064	annotated	ENST00000378292+ENST00000647435
chr9:clu_32500_-	20.2279	4	3.4837e-08	2.9308e-05	TPM2	5	cryptic	chr9:35684807:35685064:clu_32500_-	0.0695303	0.0328688	0.0345091	0.00164031	ENSG00000149212	chr9	35684807	35685064	novel annotated pair	.
chr9:clu_32500_-	20.2279	4	3.4837e-08	2.9308e-05	TPM2	5	cryptic	chr9:35684807:35685269:clu_32500_-	-0.125347	0.136858	0.118246	-0.0186122	ENSG00000197442	chr9	35684807	35685269	annotated	ENST00000329305+ENST00000607559+ENST00000643485+ENST00000645482
chr9:clu_32500_-	20.2279	4	3.4837e-08	2.9308e-05	TPM2	5	cryptic	chr9:35685139:35685269:clu_32500_-	0.0949703	0.338926	0.365008	0.0260827	ENSG00000197442	chr9	35685139	35685269	annotated	ENST00000378292+ENST00000471212+ENST00000647435
chr1:clu_12767_-	14.824	1	5.1804e-08	4.2776e-05	EFCAB14	2	cryptic	chr1:46691937:46696516:clu_12767_-	6.62251	2.6542e-19	1.5003e-13	1.5003e-13	ENSG00000116717	chr1	46691937	46696516	cryptic_fiveprime	.
chr1:clu_12767_-	14.824	1	5.1804e-08	4.2776e-05	EFCAB14	2	cryptic	chr1:46691937:46696551:clu_12767_-	-6.62251	1	1	-1.5e-13	ENSG00000116717	chr1	46691937	46696551	annotated	ENST00000371933+ENST00000484461
chr4:clu_36749_+	14.5875	1	6.6124e-08	5.3608e-05	IBSP	2	cryptic	chr4:87806184:87810606:clu_36749_+	5.04815	1	1	1.2843e-08	ENSG00000116717	chr4	87806184	87810606	annotated	ENST00000226284
chr4:clu_36749_+	14.5875	1	6.6124e-08	5.3608e-05	IBSP	2	cryptic	chr4:87806184:87810609:clu_36749_+	-5.04815	1.2844e-08	5.2957e-13	-1.284e-08	ENSG00000116717	chr4	87806184	87810609	cryptic_threeprime	.
chr10:clu_35005_+	14.5674	1	6.7513e-08	5.3756e-05	PAPSS2	2	cryptic	chr10:87745231:87745832:clu_35005_+	-0.221467	0.991051	0.986133	-0.004918	ENSG00000116717	chr10	87745231	87745832	annotated	ENST00000361175+ENST00000456849
chr10:clu_35005_+	14.5674	1	6.7513e-08	5.3756e-05	PAPSS2	2	cryptic	chr10:87745231:87770316:clu_35005_+	0.221467	0.00894927	0.0138673	0.00491801	ENSG00000099783	chr10	87745231	87770316	cryptic_threeprime	.
chr1:clu_68713_+	13.977	1	1.2423e-07	9.7179e-05	LMO4	2	cryptic	chr1:87332251:87339536:clu_68713_+	-1.71589	0.999826	0.994648	-0.0051783	ENSG00000099783	chr1	87332251	87339536	annotated	ENST00000370542+ENST00000370544+ENST00000489303+ENST00000495705
chr1:clu_68713_+	13.977	1	1.2423e-07	9.7179e-05	LMO4	2	cryptic	chr1:87335745:87339536:clu_68713_+	1.71589	0.00017393	0.0053522	0.00517826	ENSG00000099783	chr1	87335745	87339536	cryptic_fiveprime	.
chr19:clu_21294_-	13.9571	1	1.2682e-07	9.7494e-05	AD000671.2,U2AF1L4	2	cryptic	chr19:35744145:35744323:clu_21294_-	7.36876	1	1	0	ENSG00000125107	chr19	35744145	35744323	annotated	ENST00000292879+ENST00000378975+ENST00000412391+ENST00000585554+ENST00000585771+ENST00000586476+ENST00000587987+ENST00000589429+ENST00000591057+ENST00000591084+ENST00000591855+ENST00000594792+ENST00000600296+ENST00000601236+ENST00000589807
chr19:clu_21294_-	13.9571	1	1.2682e-07	9.7494e-05	AD000671.2,U2AF1L4	2	cryptic	chr19:35744222:35744323:clu_21294_-	-7.36876	7.8939e-39	3.1396e-45	-7.894e-39	ENSG00000125107	chr19	35744222	35744323	cryptic_threeprime	.
chr5:clu_18052_-	20.1494	5	1.2999e-07	9.8237e-05	HAPLN1	6	cryptic	chr5:83673549:83674133:clu_18052_-	0.281543	0.0164663	0.0217184	0.00525209	ENSG00000198060	chr5	83673549	83674133	annotated	ENST00000508307
chr5:clu_18052_-	20.1494	5	1.2999e-07	9.8237e-05	HAPLN1	6	cryptic	chr5:83673549:83675288:clu_18052_-	-0.15072	0.0137565	0.0117763	-0.0019802	ENSG00000198060	chr5	83673549	83675288	annotated	ENST00000515590
chr5:clu_18052_-	20.1494	5	1.2999e-07	9.8237e-05	HAPLN1	6	cryptic	chr5:83673549:83693170:clu_18052_-	-0.0075354	0.00912814	0.00901714	-0.000111	ENSG00000198060	chr5	83673549	83693170	cryptic_fiveprime	.
chr5:clu_18052_-	20.1494	5	1.2999e-07	9.8237e-05	HAPLN1	6	cryptic	chr5:83673549:83720789:clu_18052_-	0.00375762	0.926765	0.925892	-0.0008727	ENSG00000162521	chr5	83673549	83720789	annotated	ENST00000274341+ENST00000515590
chr5:clu_18052_-	20.1494	5	1.2999e-07	9.8237e-05	HAPLN1	6	cryptic	chr5:83675337:83720789:clu_18052_-	-0.0682775	0.0230211	0.0214009	-0.0016202	ENSG00000162521	chr5	83675337	83720789	annotated	ENST00000515590
chr5:clu_18052_-	20.1494	5	1.2999e-07	9.8237e-05	HAPLN1	6	cryptic	chr5:83693259:83720789:clu_18052_-	-0.058768	0.0108632	0.0101952	-0.000668	ENSG00000115414	chr5	83693259	83720789	cryptic_threeprime	.
chr14:clu_84970_-	13.6593	1	1.7254e-07	0.00012823	NIN	2	cryptic	chr14:50770992:50771316:clu_84970_-	3.62702	5.4053e-10	7.642e-07	7.6366e-07	ENSG00000115414	chr14	50770992	50771316	cryptic_fiveprime	.
chr14:clu_84970_-	13.6593	1	1.7254e-07	0.00012823	NIN	2	cryptic	chr14:50770992:50771332:clu_84970_-	-3.62702	1	0.999999	-7.637e-07	ENSG00000138385	chr14	50770992	50771332	annotated	ENST00000245441+ENST00000324330+ENST00000382041+ENST00000382043+ENST00000453196+ENST00000453401+ENST00000476352+ENST00000530997
chr11:clu_50948_-	13.3236	1	2.4421e-07	0.00017851	SESN3	2	cryptic	chr11:95191601:95193457:clu_50948_-	12.9766	1	1	3.7303e-14	ENSG00000138385	chr11	95191601	95193457	annotated	ENST00000278499+ENST00000416495+ENST00000536441+ENST00000537480+ENST00000542176+ENST00000634898
chr11:clu_50948_-	13.3236	1	2.4421e-07	0.00017851	SESN3	2	cryptic	chr11:95191992:95193457:clu_50948_-	-12.9766	3.7239e-14	1.9938e-25	-3.724e-14	ENSG00000100234	chr11	95191992	95193457	cryptic_threeprime	.
chr6:clu_9759_-	12.9938	1	3.4361e-07	0.00024711	MAP3K5	2	cryptic	chr6:136698682:136705110:clu_9759_-	-2.18325	0.999999	0.999956	-4.3e-05	ENSG00000100234	chr6	136698682	136705110	annotated	ENST00000359015
chr6:clu_9759_-	12.9938	1	3.4361e-07	0.00024711	MAP3K5	2	cryptic	chr6:136698751:136705110:clu_9759_-	2.18325	5.5293e-07	4.3551e-05	4.2998e-05	ENSG00000100234	chr6	136698751	136705110	cryptic_threeprime	.
chr1:clu_68570_+	17.7569	4	3.6427e-07	0.00025782	GADD45A	5	annotated	chr1:67685538:67686025:clu_68570_+	0.142567	0.407406	0.411986	0.00457955	ENSG00000072364	chr1	67685538	67686025	annotated	ENST00000370986+ENST00000460575+ENST00000617962+ENST00000650283
chr1:clu_68570_+	17.7569	4	3.6427e-07	0.00025782	GADD45A	5	annotated	chr1:67685538:67686350:clu_68570_+	-0.110986	0.0220178	0.0172787	-0.0047391	ENSG00000072364	chr1	67685538	67686350	annotated	ENST00000370985+ENST00000370986
chr1:clu_68570_+	17.7569	4	3.6427e-07	0.00025782	GADD45A	5	annotated	chr1:67685538:67687661:clu_68570_+	-0.304111	0.00777674	0.00503109	-0.0027456	ENSG00000072364	chr1	67685538	67687661	annotated	ENST00000370985+ENST00000370986+ENST00000617962+ENST00000648742+ENST00000650283
chr1:clu_68570_+	17.7569	4	3.6427e-07	0.00025782	GADD45A	5	annotated	chr1:67686126:67686350:clu_68570_+	0.134254	0.243611	0.24431	0.00069902	ENSG00000138131	chr1	67686126	67686350	annotated	ENST00000370986+ENST00000484245
chr1:clu_68570_+	17.7569	4	3.6427e-07	0.00025782	GADD45A	5	annotated	chr1:67686587:67687661:clu_68570_+	0.138277	0.319188	0.321395	0.00220614	ENSG00000138131	chr1	67686587	67687661	annotated	ENST00000370985+ENST00000370986+ENST00000617962
chr19:clu_77516_+	14.7017	2	4.1223e-07	0.0002872	HNRNPM	3	annotated	chr19:8455574:8462529:clu_77516_+	-0.0965695	0.454188	0.454679	0.0004905	ENSG00000187676	chr19	8455574	8462529	annotated	ENST00000325495+ENST00000348943+ENST00000594907+ENST00000600092+ENST00000601645+ENST00000620401
chr19:clu_77516_+	14.7017	2	4.1223e-07	0.0002872	HNRNPM	3	annotated	chr19:8455574:8463497:clu_77516_+	0.214315	0.0268624	0.0366968	0.00983445	ENSG00000187676	chr19	8455574	8463497	annotated	ENST00000325495+ENST00000348943+ENST00000594907+ENST00000596984+ENST00000597813+ENST00000600092+ENST00000600806+ENST00000601645
chr19:clu_77516_+	14.7017	2	4.1223e-07	0.0002872	HNRNPM	3	annotated	chr19:8462581:8463497:clu_77516_+	-0.117745	0.518949	0.508624	-0.0103249	ENSG00000185787	chr19	8462581	8463497	annotated	ENST00000325495+ENST00000348943+ENST00000593293+ENST00000594907+ENST00000600092+ENST00000601645
chr16:clu_3856_-	12.6723	1	4.7949e-07	0.00032893	CNOT1	2	annotated	chr16:58546414:58546672:clu_3856_-	6.15995	1.3312e-14	2.9834e-09	2.9834e-09	ENSG00000185787	chr16	58546414	58546672	annotated	ENST00000567133
chr16:clu_3856_-	12.6723	1	4.7949e-07	0.00032893	CNOT1	2	annotated	chr16:58546498:58546672:clu_3856_-	-6.15995	1	1	-2.983e-09	ENSG00000185787	chr16	58546498	58546672	annotated	ENST00000317147+ENST00000441024+ENST00000567188+ENST00000567285+ENST00000569240
chr10:clu_35082_+	14.438	2	5.3662e-07	0.00036253	2005-03-01	3	cryptic	chr10:92291529:92311135:clu_35082_+	-0.712598	0.98752	0.985785	-0.0017347	ENSG00000106105	chr10	92291529	92311135	annotated	ENST00000358935
chr10:clu_35082_+	14.438	2	5.3662e-07	0.00036253	2005-03-01	3	cryptic	chr10:92291607:92311135:clu_35082_+	-0.607462	0.0124222	0.0137751	0.0013529	ENSG00000106105	chr10	92291607	92311135	cryptic_fiveprime	.
chr10:clu_35082_+	14.438	2	5.3662e-07	0.00036253	2005-03-01	3	cryptic	chr10:92301028:92311135:clu_35082_+	1.32006	5.7669e-05	0.00043949	0.00038183	ENSG00000106105	chr10	92301028	92311135	cryptic_fiveprime	.
chr1:clu_67809_+	12.3975	1	6.3761e-07	0.00042434	RBBP4	2	cryptic	chr1:32652061:32657427:clu_67809_+	-2.7548	1	1	-2.299e-07	ENSG00000145592	chr1	32652061	32657427	annotated	ENST00000373485+ENST00000373493+ENST00000401893+ENST00000414241+ENST00000445722+ENST00000458695+ENST00000477563+ENST00000490500+ENST00000525506
chr1:clu_67809_+	12.3975	1	6.3761e-07	0.00042434	RBBP4	2	cryptic	chr1:32652061:32657432:clu_67809_+	2.7548	9.3455e-10	2.3088e-07	2.2995e-07	ENSG00000145592	chr1	32652061	32657432	cryptic_threeprime	.
chr2:clu_83930_-	12.2556	1	7.3878e-07	0.00048443	FN1	2	annotated	chr2:215379317:215380811:clu_83930_-	-0.0877177	0.0326238	0.0275188	-0.005105	ENSG00000179476	chr2	215379317	215380811	annotated	ENST00000323926+ENST00000336916+ENST00000354785+ENST00000359671+ENST00000446046+ENST00000474036+ENST00000490833
chr2:clu_83930_-	12.2556	1	7.3878e-07	0.00048443	FN1	2	annotated	chr2:215379317:215382212:clu_83930_-	0.0877177	0.967376	0.972481	0.00510498	ENSG00000179476	chr2	215379317	215382212	annotated	ENST00000323926+ENST00000336916+ENST00000354785+ENST00000356005+ENST00000357867+ENST00000359671+ENST00000421182+ENST00000432072+ENST00000443816+ENST00000446046+ENST00000456923+ENST00000490833
chr2:clu_39501_+	12.2344	1	7.5519e-07	0.00048802	SSB	2	annotated	chr2:169798976:169800952:clu_39501_+	0.184078	0.765364	0.824981	0.0596179	ENSG00000167578	chr2	169798976	169800952	annotated	ENST00000260956+ENST00000413002+ENST00000461708
chr2:clu_39501_+	12.2344	1	7.5519e-07	0.00048802	SSB	2	annotated	chr2:169799516:169800952:clu_39501_+	-0.184078	0.234636	0.175019	-0.0596179	ENSG00000167578	chr2	169799516	169800952	annotated	ENST00000409333
chr22:clu_76486_+	14.0514	2	7.8986e-07	0.00050313	TIMP3	3	cryptic	chr22:32849534:32857249:clu_76486_+	0.0956143	0.573536	0.573823	0.00028674	ENSG00000167578	chr22	32849534	32857249	annotated	ENST00000266085
chr22:clu_76486_+	14.0514	2	7.8986e-07	0.00050313	TIMP3	3	cryptic	chr22:32849534:32858017:clu_76486_+	-0.190218	0.00027825	0.00020918	-6.907e-05	ENSG00000138246	chr22	32849534	32858017	novel annotated pair	ENST00000266085
chr22:clu_76486_+	14.0514	2	7.8986e-07	0.00050313	TIMP3	3	cryptic	chr22:32857360:32858017:clu_76486_+	0.0946036	0.426185	0.425968	-0.0002177	ENSG00000138246	chr22	32857360	32858017	annotated	ENST00000266085
chr5:clu_18385_-	14.0089	2	8.2417e-07	0.00051759	AFF4	3	cryptic	chr5:132885119:132886310:clu_18385_-	-0.0636639	0.491678	0.514464	0.022786	ENSG00000255717	chr5	132885119	132886310	annotated	ENST00000265343
chr5:clu_18385_-	14.0089	2	8.2417e-07	0.00051759	AFF4	3	cryptic	chr5:132885119:132887521:clu_18385_-	0.224495	0.00651151	0.00908869	0.00257719	ENSG00000255717	chr5	132885119	132887521	novel annotated pair	ENST00000265343
chr5:clu_18385_-	14.0089	2	8.2417e-07	0.00051759	AFF4	3	cryptic	chr5:132886403:132887521:clu_18385_-	-0.160831	0.501811	0.476448	-0.0253632	ENSG00000255717	chr5	132886403	132887521	annotated	ENST00000265343
chr10:clu_72532_-	12.0132	1	9.5028e-07	0.0005885	LOXL4	2	cryptic	chr10:98252468:98252813:clu_72532_-	0.673577	0.00019797	0.00076107	0.0005631	ENSG00000276674	chr10	98252468	98252813	cryptic_fiveprime	.
chr10:clu_72532_-	12.0132	1	9.5028e-07	0.0005885	LOXL4	2	cryptic	chr10:98252468:98253553:clu_72532_-	-0.673577	0.999802	0.999239	-0.0005631	ENSG00000276674	chr10	98252468	98253553	annotated	ENST00000260702
chr13:clu_57370_+	11.9354	1	1.0303e-06	0.00062929	B3GLCT	2	cryptic	chr13:31247966:31248953:clu_57370_+	5.6155	2.3565e-13	1.7776e-08	1.7775e-08	ENSG00000139219	chr13	31247966	31248953	cryptic_threeprime	.
chr13:clu_57370_+	11.9354	1	1.0303e-06	0.00062929	B3GLCT	2	cryptic	chr13:31247966:31260946:clu_57370_+	-5.6155	1	1	-1.778e-08	ENSG00000139219	chr13	31247966	31260946	annotated	ENST00000343307
chr15:clu_44727_+	13.541	2	1.3159e-06	0.00079289	MORF4L1	3	cryptic	chr15:78892313:78893539:clu_44727_+	-0.0903022	0.499294	0.495226	-0.0040689	ENSG00000139219	chr15	78892313	78893539	annotated	ENST00000331268+ENST00000379535+ENST00000426013+ENST00000558502+ENST00000558746+ENST00000558830+ENST00000558923+ENST00000559158+ENST00000559258+ENST00000559345+ENST00000559690+ENST00000559751+ENST00000560422+ENST00000560710
chr15:clu_44727_+	13.541	2	1.3159e-06	0.00079289	MORF4L1	3	cryptic	chr15:78892313:78894058:clu_44727_+	0.165146	0.00151078	0.00193458	0.0004238	ENSG00000139219	chr15	78892313	78894058	novel annotated pair	ENST00000331268+ENST00000379535+ENST00000426013+ENST00000558502+ENST00000558746+ENST00000559158+ENST00000559345+ENST00000560422+ENST00000560710
chr15:clu_44727_+	13.541	2	1.3159e-06	0.00079289	MORF4L1	3	cryptic	chr15:78893627:78894058:clu_44727_+	-0.0748442	0.499195	0.50284	0.00364507	ENSG00000020577	chr15	78893627	78894058	annotated	ENST00000331268+ENST00000379535+ENST00000426013+ENST00000558502+ENST00000558746+ENST00000559158+ENST00000559345+ENST00000560422+ENST00000560710
chr7:clu_62575_+	13.4557	2	1.433e-06	0.00085196	GARS	3	cryptic	chr7:30628669:30631448:clu_62575_+	-0.026167	0.539953	0.531828	-0.0081257	ENSG00000020577	chr7	30628669	30631448	annotated	ENST00000389266+ENST00000444666+ENST00000465748
chr7:clu_62575_+	13.4557	2	1.433e-06	0.00085196	GARS	3	cryptic	chr7:30628669:30632247:clu_62575_+	0.0198539	0.00647834	0.00668136	0.00020302	ENSG00000020577	chr7	30628669	30632247	novel annotated pair	ENST00000389266+ENST00000444666+ENST00000465748
chr7:clu_62575_+	13.4557	2	1.433e-06	0.00085196	GARS	3	cryptic	chr7:30631541:30632247:clu_62575_+	0.00631305	0.453568	0.461491	0.00792271	ENSG00000133048	chr7	30631541	30632247	annotated	ENST00000389266+ENST00000444666+ENST00000465748+ENST00000485784
chr5:clu_17676_-	11.5471	1	1.5425e-06	0.00090497	RPL37	2	annotated	chr5:40832573:40833961:clu_17676_-	-1.58144	6.6758e-07	2.8241e-08	-6.393e-07	ENSG00000133048	chr5	40832573	40833961	annotated	ENST00000507642
chr5:clu_17676_-	11.5471	1	1.5425e-06	0.00090497	RPL37	2	annotated	chr5:40832573:40834181:clu_17676_-	1.58144	0.999999	1	6.3934e-07	ENSG00000000971	chr5	40832573	40834181	annotated	ENST00000274242+ENST00000504562+ENST00000507642
chr14:clu_28979_+	11.5335	1	1.5645e-06	0.00090598	C14orf28	2	cryptic	chr14:44904493:44905367:clu_28979_+	0.593855	0.00693392	0.0223864	0.0154525	ENSG00000000971	chr14	44904493	44905367	cryptic_fiveprime	.
chr14:clu_28979_+	11.5335	1	1.5645e-06	0.00090598	C14orf28	2	cryptic	chr14:44904529:44905367:clu_28979_+	-0.593855	0.993066	0.977614	-0.0154525	ENSG00000153246	chr14	44904529	44905367	annotated	ENST00000325192+ENST00000557112
chr19:clu_78607_+	13.1938	2	1.8621e-06	0.00106446	MIA,MIA-RAB4B,RAB4B,RAB4B-EGLN2	3	annotated	chr19:40777079:40777397:clu_78607_+	-0.128937	0.941538	0.929547	-0.0119908	ENSG00000153246	chr19	40777079	40777397	annotated	ENST00000263369+ENST00000593317+ENST00000594436+ENST00000597140+ENST00000597784+ENST00000601159
chr19:clu_78607_+	13.1938	2	1.8621e-06	0.00106446	MIA,MIA-RAB4B,RAB4B,RAB4B-EGLN2	3	annotated	chr19:40777079:40780019:clu_78607_+	0.0433424	0.021244	0.0249166	0.00367265	ENSG00000108821	chr19	40777079	40780019	annotated	ENST00000600729
chr19:clu_78607_+	13.1938	2	1.8621e-06	0.00106446	MIA,MIA-RAB4B,RAB4B,RAB4B-EGLN2	3	annotated	chr19:40778391:40780019:clu_78607_+	0.0855942	0.0372179	0.045536	0.00831812	ENSG00000108821	chr19	40778391	40780019	annotated	ENST00000357052+ENST00000378307+ENST00000594800+ENST00000600078+ENST00000602069+ENST00000602173+ENST00000594136
chr3:clu_42222_+	11.3003	1	1.9943e-06	0.00112562	DNAJC13	3	annotated	chr11:62854551:62854888:clu_50257_-	0.0370958	0.36313	0.374992	0.0118612	ENSG00000108821	chr3	132460357	132461050	annotated	ENST00000260818+ENST00000486798+ENST00000650455
chr3:clu_42222_+	11.3003	1	1.9943e-06	0.00112562	DNAJC13	3	annotated	chr11:62854551:62855133:clu_50257_-	-0.108724	0.316162	0.282189	-0.033973	ENSG00000013441	chr3	132460357	132461124	cryptic_threeprime	.
chr3:clu_42222_+	11.3003	1	1.9943e-06	0.00112562	DNAJC13	3	annotated	chr11:62854938:62855133:clu_50257_-	0.0716279	0.320708	0.34282	0.0221118	ENSG00000013441	chr11	62854551	62854888	annotated	ENST00000535689+ENST00000537024+ENST00000537869+ENST00000537925+ENST00000537965+ENST00000538654+ENST00000539303+ENST00000539921+ENST00000540725+ENST00000540865+ENST00000541416+ENST00000541578+ENST00000544550+ENST00000545688+ENST00000656240+ENST00000656241+ENST00000656589+ENST00000658540+ENST00000660547+ENST00000661616+ENST00000661936+ENST00000662229+ENST00000662400+ENST00000663092+ENST00000663967…
chr11:clu_50257_-	13.1088	2	2.0274e-06	0.00112997	SNHG1	2	cryptic	chr3:132460357:132461050:clu_42222_+	23.396	1	1	8.3267e-15	ENSG00000013441	chr11	62854551	62855133	annotated	ENST00000535689+ENST00000537024+ENST00000537068+ENST00000537869+ENST00000537925+ENST00000538266+ENST00000539303+ENST00000539921+ENST00000540725+ENST00000540865+ENST00000541416+ENST00000541578+ENST00000541615+ENST00000542112+ENST00000544550+ENST00000545440+ENST00000545688+ENST00000656241+ENST00000656589+ENST00000658540+ENST00000660547+ENST00000661616+ENST00000661936+ENST00000662229+ENST00000662400…
chr11:clu_50257_-	13.1088	2	2.0274e-06	0.00112997	SNHG1	2	cryptic	chr3:132460357:132461124:clu_42222_+	-23.396	8.3546e-15	3.9848e-35	-8.355e-15	ENSG00000123130	chr11	62854938	62855133	annotated	ENST00000535689+ENST00000537024+ENST00000537869+ENST00000537925+ENST00000539303+ENST00000539921+ENST00000540725+ENST00000540865+ENST00000541416+ENST00000541578+ENST00000544550+ENST00000545308+ENST00000545688+ENST00000653690+ENST00000656241+ENST00000656589+ENST00000658540+ENST00000660547+ENST00000660730+ENST00000661616+ENST00000661936+ENST00000662229+ENST00000662400+ENST00000663092+ENST00000663967…
chr1:clu_69293_+	11.2541	1	2.0925e-06	0.00115186	IGKV1OR1-1	2	cryptic	chr1:144068326:144085801:clu_69293_+	-11.6109	1	1	-5.713e-10	ENSG00000123130	chr1	144068326	144085801	cryptic_fiveprime	.
chr1:clu_69293_+	11.2541	1	2.0925e-06	0.00115186	IGKV1OR1-1	2	cryptic	chr1:144068483:144085801:clu_69293_+	11.6109	4.6965e-20	5.7129e-10	5.7129e-10	ENSG00000272636	chr1	144068483	144085801	cryptic_fiveprime	.
chr12:clu_64980_-	14.5394	3	2.1557e-06	0.00115805	COL2A1	4	cryptic	chr12:47982133:47985534:clu_64980_-	-1.32976	0.0309986	0.00524313	-0.0257555	ENSG00000272636	chr12	47982133	47985534	cryptic_threeprime	.
chr12:clu_64980_-	14.5394	3	2.1557e-06	0.00115805	COL2A1	4	cryptic	chr12:47985093:47985534:clu_64980_-	0.47635	0.47719	0.491274	0.0140836	ENSG00000159335	chr12	47985093	47985534	annotated	ENST00000337299+ENST00000380518+ENST00000493991
chr12:clu_64980_-	14.5394	3	2.1557e-06	0.00115805	COL2A1	4	cryptic	chr12:47985093:47985912:clu_64980_-	0.381855	0.00480554	0.00450128	-0.0003043	ENSG00000159335	chr12	47985093	47985912	novel annotated pair	ENST00000337299+ENST00000380518+ENST00000493991
chr12:clu_64980_-	14.5394	3	2.1557e-06	0.00115805	COL2A1	4	cryptic	chr12:47985826:47985912:clu_64980_-	0.471557	0.487005	0.498981	0.0119761	ENSG00000013275	chr12	47985826	47985912	annotated	ENST00000337299+ENST00000380518+ENST00000493991
chr14:clu_29079_+	13.0576	2	2.1338e-06	0.00115805	SAMD4A	3	cryptic	chr14:54568112:54582280:clu_29079_+	-0.410961	0.0307753	0.0202382	-0.0105371	ENSG00000013275	chr14	54568112	54582280	cryptic_threeprime	.
chr14:clu_29079_+	13.0576	2	2.1338e-06	0.00115805	SAMD4A	3	cryptic	chr14:54568112:54702062:clu_29079_+	-0.0077521	0.91983	0.905293	-0.0145369	ENSG00000071859	chr14	54568112	54702062	annotated	ENST00000251091+ENST00000392067+ENST00000554335+ENST00000555112+ENST00000631086
chr14:clu_29079_+	13.0576	2	2.1338e-06	0.00115805	SAMD4A	3	cryptic	chr14:54694926:54702062:clu_29079_+	0.418713	0.0493947	0.0744687	0.025074	ENSG00000071859	chr14	54694926	54702062	novel annotated pair	ENST00000557013
chr1:clu_14978_-	11.0466	1	2.5972e-06	0.00137864	CHI3L1	2	cryptic	chr1:203179425:203179761:clu_14978_-	0.0818775	0.0116845	0.0137349	0.00205042	ENSG00000173575	chr1	203179425	203179761	cryptic_threeprime	.
chr1:clu_14978_-	11.0466	1	2.5972e-06	0.00137864	CHI3L1	2	cryptic	chr1:203179585:203179761:clu_14978_-	-0.0818775	0.988315	0.986265	-0.0020504	ENSG00000173575	chr1	203179585	203179761	annotated	ENST00000255409+ENST00000404436+ENST00000478742
chr1:clu_70443_+	11.026	1	2.6537e-06	0.00138781	CFH	2	annotated	chr1:196690239:196701318:clu_70443_+	-0.101074	0.680564	0.635114	-0.0454507	ENSG00000173575	chr1	196690239	196701318	annotated	ENST00000359637+ENST00000630130
chr1:clu_70443_+	11.026	1	2.6537e-06	0.00138781	CFH	2	annotated	chr1:196690239:196713735:clu_70443_+	0.101074	0.319436	0.364886	0.0454507	ENSG00000014123	chr1	196690239	196713735	annotated	ENST00000367429+ENST00000466229
chr2:clu_83367_-	11.0177	1	2.6767e-06	0.00138781	PLA2R1	2	cryptic	chr2:160022859:160028218:clu_83367_-	2.99416	1	1	1.9026e-08	ENSG00000014123	chr2	160022859	160028218	annotated	ENST00000283243+ENST00000392771
chr2:clu_83367_-	11.0177	1	2.6767e-06	0.00138781	PLA2R1	2	cryptic	chr2:160022859:160028281:clu_83367_-	-2.99416	1.9074e-08	4.7836e-11	-1.903e-08	ENSG00000107099	chr2	160022859	160028281	cryptic_fiveprime	.
chr17:clu_56235_-	12.6722	2	3.137e-06	0.00160776	COL1A1	3	cryptic	chr17:50189732:50189859:clu_56235_-	-0.286851	0.468333	0.465009	-0.0033244	ENSG00000107099	chr17	50189732	50189859	annotated	ENST00000225964
chr17:clu_56235_-	12.6722	2	3.137e-06	0.00160776	COL1A1	3	cryptic	chr17:50189732:50190327:clu_56235_-	0.560416	2.9401e-05	6.8113e-05	3.8712e-05	ENSG00000255717	chr17	50189732	50190327	novel annotated pair	ENST00000225964
chr17:clu_56235_-	12.6722	2	3.137e-06	0.00160776	COL1A1	3	cryptic	chr17:50190108:50190327:clu_56235_-	-0.273566	0.531637	0.534923	0.00328567	ENSG00000255717	chr17	50190108	50190327	annotated	ENST00000225964
chr2:clu_83770_-	12.5575	2	3.5185e-06	0.00178281	CLK1	3	annotated	chr2:200859746:200860125:clu_83770_-	0.0667063	0.486813	0.497199	0.0103866	ENSG00000255717	chr2	200859746	200860125	annotated	ENST00000321356+ENST00000409403+ENST00000434813
chr2:clu_83770_-	12.5575	2	3.5185e-06	0.00178281	CLK1	3	annotated	chr2:200859746:200861238:clu_83770_-	-0.127221	0.104183	0.0876486	-0.0165347	ENSG00000164761	chr2	200859746	200861238	annotated	ENST00000321356+ENST00000409403+ENST00000432425+ENST00000434813
chr2:clu_83770_-	12.5575	2	3.5185e-06	0.00178281	CLK1	3	annotated	chr2:200860215:200861238:clu_83770_-	0.0605148	0.409004	0.415152	0.00614809	ENSG00000164761	chr2	200860215	200861238	annotated	ENST00000321356+ENST00000409403+ENST00000434813
chrX:clu_27488_-	10.6167	1	4.066e-06	0.00203706	ACOT9	2	cryptic	chrX:23705080:23705498:clu_27488_-	7.94137	1.0092e-22	7.976e-16	7.976e-16	ENSG00000164761	chrX	23705080	23705498	cryptic_fiveprime	.
chrX:clu_27488_-	10.6167	1	4.066e-06	0.00203706	ACOT9	2	cryptic	chrX:23705080:23705509:clu_27488_-	-7.94137	1	1	-7.772e-16	ENSG00000164761	chrX	23705080	23705509	annotated	ENST00000336430+ENST00000379295+ENST00000379297+ENST00000379303+ENST00000473710+ENST00000494361
chr17:clu_54540_-	10.5595	1	4.3161e-06	0.00213836	DOC2B	2	cryptic	chr17:161541:162077:clu_54540_-	0.697063	0.0037009	0.0147544	0.0110535	ENSG00000130985	chr17	161541	162077	cryptic_fiveprime	.
chr17:clu_54540_-	10.5595	1	4.3161e-06	0.00213836	DOC2B	2	cryptic	chr17:161541:162081:clu_54540_-	-0.697063	0.996299	0.985246	-0.0110535	ENSG00000130985	chr17	161541	162081	annotated	ENST00000343572+ENST00000613549
chr12:clu_22588_+	10.4113	1	5.0383e-06	0.00246872	PTMS	2	cryptic	chr12:6766750:6769603:clu_22588_+	0.247433	0.997863	0.998696	0.00083323	ENSG00000111678	chr12	6766750	6769603	annotated	ENST00000309083+ENST00000389462+ENST00000540828+ENST00000540874+ENST00000619580
chr12:clu_22588_+	10.4113	1	5.0383e-06	0.00246872	PTMS	2	cryptic	chr12:6767777:6769603:clu_22588_+	-0.247433	0.00213738	0.00130415	-0.0008332	ENSG00000111678	chr12	6767777	6769603	cryptic_fiveprime	.
chr19:clu_78558_+	10.3243	1	5.518e-06	0.00264919	PSMC4	2	cryptic	chr19:39980146:39980236:clu_78558_+	0.581216	0.00993519	0.0310909	0.0211557	ENSG00000160408	chr19	39980146	39980236	cryptic_threeprime	.
chr19:clu_78558_+	10.3243	1	5.518e-06	0.00264919	PSMC4	2	cryptic	chr19:39980146:39980286:clu_78558_+	-0.581216	0.990065	0.968909	-0.0211557	ENSG00000160408	chr19	39980146	39980286	annotated	ENST00000157812+ENST00000455878+ENST00000601697
chrX:clu_1325_+	10.323	1	5.5255e-06	0.00264919	FAM50A	2	cryptic	chrX:154448560:154448690:clu_1325_+	1.604	0.99985	0.999994	0.0001439	ENSG00000160408	chrX	154448560	154448690	annotated	ENST00000158526+ENST00000393600+ENST00000464419+ENST00000478509+ENST00000481619
chrX:clu_1325_+	10.323	1	5.5255e-06	0.00264919	FAM50A	2	cryptic	chrX:154448560:154448693:clu_1325_+	-1.604	0.00014997	6.0651e-06	-0.0001439	ENSG00000160408	chrX	154448560	154448693	cryptic_threeprime	.
chr15:clu_45117_+	12.0695	2	5.7317e-06	0.00269129	CHD2	3	cryptic	chr15:92943068:92944415:clu_45117_+	-0.134301	0.510479	0.514681	0.00420227	ENSG00000167074	chr15	92943068	92944415	annotated	ENST00000394196+ENST00000420239+ENST00000625243+ENST00000626782+ENST00000626874+ENST00000628375+ENST00000635856+ENST00000636881+ENST00000637572+ENST00000637613
chr15:clu_45117_+	12.0695	2	5.7317e-06	0.00269129	CHD2	3	cryptic	chr15:92943068:92945821:clu_45117_+	0.294968	0.00813479	0.012599	0.00446421	ENSG00000167074	chr15	92943068	92945821	novel annotated pair	ENST00000394196+ENST00000420239+ENST00000626782+ENST00000626874+ENST00000628375+ENST00000635856+ENST00000636881+ENST00000637572+ENST00000637613
chr15:clu_45117_+	12.0695	2	5.7317e-06	0.00269129	CHD2	3	cryptic	chr15:92944515:92945821:clu_45117_+	-0.160667	0.481387	0.47272	-0.0086665	ENSG00000157766	chr15	92944515	92945821	annotated	ENST00000394196+ENST00000420239+ENST00000626782+ENST00000626874+ENST00000628375+ENST00000635856+ENST00000636881+ENST00000637572+ENST00000637613
chr6:clu_46820_+	10.2875	1	5.734e-06	0.00269129	UFL1	2	cryptic	chr6:96540655:96542894:clu_46820_+	-6.23961	1	1	0	ENSG00000157766	chr6	96540655	96542894	annotated	ENST00000369278
chr6:clu_46820_+	10.2875	1	5.734e-06	0.00269129	UFL1	2	cryptic	chr6:96542430:96542894:clu_46820_+	6.23961	1.0261e-33	2.6967e-28	2.6967e-28	ENSG00000157766	chr6	96542430	96542894	cryptic_fiveprime	.
chr9:clu_79531_+	10.2261	1	6.1138e-06	0.00283968	DOCK8	2	cryptic	chr9:418207:419852:clu_79531_+	11.2295	2.6479e-24	1.5023e-14	1.5023e-14	ENSG00000157766	chr9	418207	419852	cryptic_threeprime	.
chr9:clu_79531_+	10.2261	1	6.1138e-06	0.00283968	DOCK8	2	cryptic	chr9:418207:420401:clu_79531_+	-11.2295	1	1	-1.499e-14	ENSG00000140416	chr9	418207	420401	annotated	ENST00000382329+ENST00000432829+ENST00000453981+ENST00000469391+ENST00000495184
chr11:clu_50256_-	11.9363	2	6.5482e-06	0.00301009	SNHG1	3	annotated	chr11:62853833:62854018:clu_50256_-	0.067906	0.487515	0.495524	0.00800874	ENSG00000140416	chr11	62853833	62854018	annotated	ENST00000535689+ENST00000537068+ENST00000537925+ENST00000539921+ENST00000539975+ENST00000540725+ENST00000541578+ENST00000541615+ENST00000542112+ENST00000544550+ENST00000544983+ENST00000545688+ENST00000653690+ENST00000656241+ENST00000658540+ENST00000660547+ENST00000660730+ENST00000663092+ENST00000663237+ENST00000663967+ENST00000670323+ENST00000670502
chr11:clu_50256_-	11.9363	2	6.5482e-06	0.00301009	SNHG1	3	annotated	chr11:62853833:62854519:clu_50256_-	-0.123011	0.05987	0.0502772	-0.0095928	ENSG00000140416	chr11	62853833	62854519	annotated	ENST00000535689+ENST00000537068+ENST00000537869+ENST00000537925+ENST00000538266+ENST00000539921+ENST00000540725+ENST00000540865+ENST00000541578+ENST00000541615+ENST00000542112+ENST00000544550+ENST00000544983+ENST00000545440+ENST00000545688+ENST00000653690+ENST00000656241+ENST00000658540+ENST00000660547+ENST00000660730+ENST00000663092+ENST00000663967+ENST00000670323
chr11:clu_50256_-	11.9363	2	6.5482e-06	0.00301009	SNHG1	3	annotated	chr11:62854064:62854519:clu_50256_-	0.0551055	0.452615	0.454199	0.00158403	ENSG00000140416	chr11	62854064	62854519	annotated	ENST00000535689+ENST00000537024+ENST00000537068+ENST00000537925+ENST00000538654+ENST00000539303+ENST00000539921+ENST00000540725+ENST00000541578+ENST00000541615+ENST00000542112+ENST00000544550+ENST00000544983+ENST00000545688+ENST00000653690+ENST00000656241+ENST00000658540+ENST00000660547+ENST00000660730+ENST00000662229+ENST00000663092+ENST00000663967+ENST00000670323
chr8:clu_48835_-	13.3718	3	6.6628e-06	0.00303149	TNFRSF11B	4	cryptic	chr8:118928929:118930643:clu_48835_-	-0.208016	0.00749885	0.00711857	-0.0003803	ENSG00000137817	chr8	118928929	118930643	cryptic_fiveprime	.
chr8:clu_48835_-	13.3718	3	6.6628e-06	0.00303149	TNFRSF11B	4	cryptic	chr8:118928929:118932931:clu_48835_-	-0.155639	0.978079	0.978405	0.00032596	ENSG00000137817	chr8	118928929	118932931	annotated	ENST00000297350+ENST00000517352
chr8:clu_48835_-	13.3718	3	6.6628e-06	0.00303149	TNFRSF11B	4	cryptic	chr8:118928929:118933192:clu_48835_-	0.538705	0.00031983	0.00064063	0.00032081	ENSG00000134352	chr8	118928929	118933192	cryptic_fiveprime	.
chr8:clu_48835_-	13.3718	3	6.6628e-06	0.00303149	TNFRSF11B	4	cryptic	chr8:118930768:118932931:clu_48835_-	-0.17505	0.014102	0.0138355	-0.0002665	ENSG00000134352	chr8	118930768	118932931	annotated	ENST00000517352
chrX:clu_398_+	10.0424	1	7.4087e-06	0.00333683	UBA1	2	cryptic	chrX:47203047:47203134:clu_398_+	2.20915	0.999993	1	7.1418e-06	ENSG00000134352	chrX	47203047	47203134	annotated	ENST00000335972+ENST00000377351+ENST00000490869
chrX:clu_398_+	10.0424	1	7.4087e-06	0.00333683	UBA1	2	cryptic	chrX:47203047:47203140:clu_398_+	-2.20915	7.2289e-06	8.7143e-08	-7.142e-06	ENSG00000267106	chrX	47203047	47203140	cryptic_threeprime	.
chr12:clu_22625_+	10.0171	1	7.6067e-06	0.00337321	C12orf57	2	annotated	chr12:6944565:6945771:clu_22625_+	0.0656599	0.110524	0.124109	0.0135852	ENSG00000267106	chr12	6944565	6945771	annotated	ENST00000537087
chr12:clu_22625_+	10.0171	1	7.6067e-06	0.00337321	C12orf57	2	annotated	chr12:6944652:6945771:clu_22625_+	-0.0656599	0.889476	0.875891	-0.0135852	ENSG00000164032	chr12	6944652	6945771	annotated	ENST00000229281+ENST00000540506+ENST00000542222+ENST00000545581
chr9:clu_33487_-	13.2299	3	7.6408e-06	0.00337321	AL157935.2,ST6GALNAC6	4	annotated	chr9:127896332:127897956:clu_33487_-	-0.114899	0.183059	0.161055	-0.0220037	ENSG00000164032	chr9	127896332	127897956	annotated	ENST00000291839+ENST00000373142+ENST00000373146+ENST00000481355+ENST00000485320+ENST00000494541+ENST00000645007
chr9:clu_33487_-	13.2299	3	7.6408e-06	0.00337321	AL157935.2,ST6GALNAC6	4	annotated	chr9:127896332:127899503:clu_33487_-	-0.0094053	0.335044	0.327567	-0.0074765	ENSG00000155660	chr9	127896332	127899503	annotated	ENST00000373142+ENST00000373144+ENST00000373146+ENST00000463086+ENST00000478319+ENST00000480417+ENST00000485320+ENST00000494541+ENST00000645007+ENST00000646171
chr9:clu_33487_-	13.2299	3	7.6408e-06	0.00337321	AL157935.2,ST6GALNAC6	4	annotated	chr9:127896332:127905207:clu_33487_-	0.164139	0.253298	0.294578	0.04128	ENSG00000155660	chr9	127896332	127905207	annotated	ENST00000447681+ENST00000494611+ENST00000622357+ENST00000643029+ENST00000643338
chr9:clu_33487_-	13.2299	3	7.6408e-06	0.00337321	AL157935.2,ST6GALNAC6	4	annotated	chr9:127898010:127899503:clu_33487_-	-0.0398354	0.228599	0.216799	-0.0117998	ENSG00000155660	chr9	127898010	127899503	annotated	ENST00000373142+ENST00000373146+ENST00000478319+ENST00000485320+ENST00000494541+ENST00000645007
chr22:clu_76739_+	9.96915	1	7.9982e-06	0.0034964	TEF	2	cryptic	chr22:41387668:41394096:clu_76739_+	16.9871	1	1	1.6986e-14	ENSG00000174233	chr22	41387668	41394096	annotated	ENST00000266304+ENST00000406644+ENST00000413942
chr22:clu_76739_+	9.96915	1	7.9982e-06	0.0034964	TEF	2	cryptic	chr22:41387754:41394096:clu_76739_+	-16.9871	1.6932e-14	2.9776e-29	-1.693e-14	ENSG00000174233	chr22	41387754	41394096	cryptic_fiveprime	.
chr15:clu_44940_+	13.1558	3	8.2065e-06	0.00355262	ACAN	4	cryptic	chr15:88803763:88836200:clu_44940_+	-0.0516069	0.0550995	0.0548672	-0.0002323	ENSG00000132432	chr15	88803763	88836200	cryptic_fiveprime	.
chr15:clu_44940_+	13.1558	3	8.2065e-06	0.00355262	ACAN	4	cryptic	chr15:88803809:88811218:clu_44940_+	0.056515	0.0628292	0.0697082	0.00687899	ENSG00000132432	chr15	88803809	88811218	cryptic_threeprime	.
chr15:clu_44940_+	13.1558	3	8.2065e-06	0.00355262	ACAN	4	cryptic	chr15:88803809:88836200:clu_44940_+	-0.0647112	0.816798	0.802766	-0.0140318	ENSG00000132432	chr15	88803809	88836200	annotated	ENST00000352105+ENST00000439576+ENST00000558207+ENST00000559004+ENST00000560601+ENST00000617301
chr15:clu_44940_+	13.1558	3	8.2065e-06	0.00355262	ACAN	4	cryptic	chr15:88811415:88836200:clu_44940_+	0.059803	0.0652734	0.0726585	0.0073851	ENSG00000076248	chr15	88811415	88836200	cryptic_fiveprime	.
chr15:clu_44360_+	13.0823	3	8.8094e-06	0.00377696	TPM1	4	annotated	chr15:63062645:63064064:clu_44360_+	-0.274567	0.0700143	0.0450809	-0.0249334	ENSG00000076248	chr15	63062645	63064064	annotated	ENST00000288398+ENST00000403994+ENST00000558910+ENST00000559281+ENST00000560970+ENST00000561266+ENST00000561395+ENST00000651622
chr15:clu_44360_+	13.0823	3	8.8094e-06	0.00377696	TPM1	4	annotated	chr15:63062645:63065896:clu_44360_+	0.236532	0.0318824	0.0342234	0.00234107	ENSG00000142864	chr15	63062645	63065896	annotated	ENST00000288398+ENST00000403994+ENST00000559108+ENST00000559281+ENST00000560970+ENST00000561266+ENST00000561395+ENST00000651590+ENST00000651622
chr15:clu_44360_+	13.0823	3	8.8094e-06	0.00377696	TPM1	4	annotated	chr15:63062645:63071090:clu_44360_+	0.206276	0.853156	0.888509	0.0353522	ENSG00000142864	chr15	63062645	63071090	annotated	ENST00000267996+ENST00000357980+ENST00000358278+ENST00000404484+ENST00000558072+ENST00000558264+ENST00000558347+ENST00000558544+ENST00000559397+ENST00000559556+ENST00000560975
chr15:clu_44360_+	13.0823	3	8.8094e-06	0.00377696	TPM1	4	annotated	chr15:63064142:63065896:clu_44360_+	-0.168241	0.0449469	0.0321871	-0.0127598	ENSG00000111199	chr15	63064142	63065896	annotated	ENST00000403994+ENST00000559281+ENST00000560131+ENST00000561266+ENST00000561395
chr15:clu_6242_-	9.8568	1	8.9959e-06	0.00382016	PARP6	2	annotated	chr15:72250092:72250845:clu_6242_-	0.15186	0.536722	0.610847	0.0741247	ENSG00000111199	chr15	72250092	72250845	annotated	ENST00000260376+ENST00000287196+ENST00000419739+ENST00000544520+ENST00000564610+ENST00000565443+ENST00000567042+ENST00000567974+ENST00000569795
chr15:clu_6242_-	9.8568	1	8.9959e-06	0.00382016	PARP6	2	annotated	chr15:72250092:72251207:clu_6242_-	-0.15186	0.463278	0.389153	-0.0741247	ENSG00000111199	chr15	72250092	72251207	annotated	ENST00000260376+ENST00000287196+ENST00000413097+ENST00000419739+ENST00000544520+ENST00000564610+ENST00000565443+ENST00000566831+ENST00000567042+ENST00000567440+ENST00000567974+ENST00000569795+ENST00000569890+ENST00000616176
chr5:clu_17781_-	11.6041	2	9.1284e-06	0.00383989	IL6ST	3	annotated	chr5:55947589:55948102:clu_17781_-	-0.0531787	0.00681397	0.00472281	-0.0020912	ENSG00000111199	chr5	55947589	55948102	annotated	ENST00000651614
chr5:clu_17781_-	11.6041	2	9.1284e-06	0.00383989	IL6ST	3	annotated	chr5:55947589:55951464:clu_17781_-	0.31933	0.984611	0.990474	0.00586307	ENSG00000111199	chr5	55947589	55951464	annotated	ENST00000336909+ENST00000381287+ENST00000381294+ENST00000381298+ENST00000423954+ENST00000502326+ENST00000503773+ENST00000522633+ENST00000583149+ENST00000651614
chr5:clu_17781_-	11.6041	2	9.1284e-06	0.00383989	IL6ST	3	annotated	chr5:55948982:55951464:clu_17781_-	-0.266151	0.00857552	0.00480361	-0.0037719	ENSG00000163565	chr5	55948982	55951464	annotated	ENST00000423954+ENST00000651614
chr19:clu_77550_+	9.69467	1	1.066e-05	0.00444223	ZNF561-AS1	2	annotated	chr19:9632417:9633460:clu_77550_+	-0.891658	0.996365	0.978757	-0.017608	ENSG00000163565	chr19	9632417	9633460	annotated	ENST00000585797+ENST00000586614+ENST00000587536+ENST00000588765+ENST00000591932+ENST00000652787
chr19:clu_77550_+	9.69467	1	1.066e-05	0.00444223	ZNF561-AS1	2	annotated	chr19:9632417:9645074:clu_77550_+	0.891658	0.0036347	0.0212427	0.017608	ENSG00000182473	chr19	9632417	9645074	annotated	ENST00000592851+ENST00000652061
chr4:clu_59035_-	9.68202	1	1.0802e-05	0.0044598	H2AFZ	2	annotated	chr4:99948523:99948811:clu_59035_-	-0.0891365	0.946645	0.93689	-0.0097552	ENSG00000182473	chr4	99948523	99948811	annotated	ENST00000296417+ENST00000511319+ENST00000529158
chr4:clu_59035_-	9.68202	1	1.0802e-05	0.0044598	H2AFZ	2	annotated	chr4:99948523:99948814:clu_59035_-	0.0891365	0.053355	0.0631102	0.0097552	ENSG00000151632	chr4	99948523	99948814	annotated	ENST00000651623
chr7:clu_75066_-	11.3436	2	1.1845e-05	0.00484531	PDIA4	3	cryptic	chr7:149012360:149014904:clu_75066_-	0.493508	0.441174	0.448388	0.00721437	ENSG00000151632	chr7	149012360	149014904	annotated	ENST00000286091+ENST00000652332
chr7:clu_75066_-	11.3436	2	1.1845e-05	0.00484531	PDIA4	3	cryptic	chr7:149012360:149020967:clu_75066_-	-0.958112	0.00022894	5.4493e-05	-0.0001744	ENSG00000274611	chr7	149012360	149020967	novel annotated pair	ENST00000286091+ENST00000652332
chr7:clu_75066_-	11.3436	2	1.1845e-05	0.00484531	PDIA4	3	cryptic	chr7:149019197:149020967:clu_75066_-	0.464604	0.558597	0.551557	-0.0070399	ENSG00000274611	chr7	149019197	149020967	annotated	ENST00000286091+ENST00000413966+ENST00000652332
chr12:clu_65096_-	9.52354	1	1.2753e-05	0.00512301	ADCY6	2	cryptic	chr12:48783438:48788906:clu_65096_-	-6.85774	1	1	0	ENSG00000204590	chr12	48783438	48788906	annotated	ENST00000550422
chr12:clu_65096_-	9.52354	1	1.2753e-05	0.00512301	ADCY6	2	cryptic	chr12:48783438:48800906:clu_65096_-	6.85774	2.9722e-24	2.6893e-18	2.6893e-18	ENSG00000204590	chr12	48783438	48800906	cryptic_fiveprime	.
chr7:clu_73815_-	11.2729	2	1.2712e-05	0.00512301	SEC61G	3	cryptic	chr7:54755881:54756290:clu_73815_-	0.96681	0.0006739	0.00293678	0.00226288	ENSG00000150316	chr7	54755881	54756290	cryptic_fiveprime	.
chr7:clu_73815_-	11.2729	2	1.2712e-05	0.00512301	SEC61G	3	cryptic	chr7:54755881:54757495:clu_73815_-	-0.508788	0.973555	0.970048	-0.0035073	ENSG00000150316	chr7	54755881	54757495	annotated	ENST00000352861+ENST00000395535+ENST00000415949+ENST00000450622+ENST00000460484+ENST00000480303
chr7:clu_73815_-	11.2729	2	1.2712e-05	0.00512301	SEC61G	3	cryptic	chr7:54755924:54757495:clu_73815_-	-0.458021	0.0257711	0.0270155	0.00124442	ENSG00000105373	chr7	54755924	54757495	cryptic_threeprime	.
chr12:clu_24113_+	9.50341	1	1.3025e-05	0.00518554	UNG	2	cryptic	chr12:109098638:109099189:clu_24113_+	-18.9636	1	1	0	ENSG00000105373	chr12	109098638	109099189	annotated	ENST00000242576+ENST00000336865+ENST00000446767+ENST00000539287+ENST00000540158
chr12:clu_24113_+	9.50341	1	1.3025e-05	0.00518554	UNG	2	cryptic	chr12:109098638:109099208:clu_24113_+	18.9636	1.0073e-34	2.9834e-18	2.9834e-18	ENSG00000089597	chr12	109098638	109099208	cryptic_threeprime	.
chr1:clu_13029_-	9.45461	1	1.3709e-05	0.00540943	SERBP1	2	cryptic	chr1:67413258:67415166:clu_13029_-	0.582605	1.5761e-17	5.054e-17	3.4779e-17	ENSG00000089597	chr1	67413258	67415166	cryptic_threeprime	.
chr1:clu_13029_-	9.45461	1	1.3709e-05	0.00540943	SERBP1	2	cryptic	chr1:67413263:67415166:clu_13029_-	-0.582605	1	1	0	ENSG00000196230	chr1	67413263	67415166	annotated	ENST00000361219+ENST00000370990+ENST00000370994+ENST00000370995+ENST00000493607
chr12:clu_66157_-	13.8619	4	1.4188e-05	0.00554942	TRPV4	5	cryptic	chr12:109794487:109796525:clu_66157_-	0.0780059	0.537266	0.539176	0.00190964	ENSG00000196230	chr12	109794487	109796525	annotated	ENST00000261740+ENST00000418703+ENST00000536838+ENST00000538125+ENST00000541794
chr12:clu_66157_-	13.8619	4	1.4188e-05	0.00554942	TRPV4	5	cryptic	chr12:109794487:109798614:clu_66157_-	0.159443	0.0348327	0.0379224	0.00308968	ENSG00000196230	chr12	109794487	109798614	annotated	ENST00000261740+ENST00000418703+ENST00000536838+ENST00000537083+ENST00000538125+ENST00000541794+ENST00000544971
chr12:clu_66157_-	13.8619	4	1.4188e-05	0.00554942	TRPV4	5	cryptic	chr12:109796704:109797817:clu_66157_-	-0.182792	0.00828154	0.00640308	-0.0018785	ENSG00000075391	chr12	109796704	109797817	cryptic_fiveprime	.
chr12:clu_66157_-	13.8619	4	1.4188e-05	0.00554942	TRPV4	5	cryptic	chr12:109796704:109798614:clu_66157_-	0.0722826	0.407363	0.406478	-0.0008851	ENSG00000075391	chr12	109796704	109798614	annotated	ENST00000261740+ENST00000418703+ENST00000536838+ENST00000538125+ENST00000541794
chr12:clu_66157_-	13.8619	4	1.4188e-05	0.00554942	TRPV4	5	cryptic	chr12:109798122:109798614:clu_66157_-	-0.126939	0.0122565	0.0100208	-0.0022357	ENSG00000075391	chr12	109798122	109798614	cryptic_threeprime	.
chr1:clu_69896_+	9.3401	1	1.5458e-05	0.00599353	IFI16	2	cryptic	chr1:159014945:159015872:clu_69896_+	-1.31903	1	1	-6.077e-08	ENSG00000125827	chr1	159014945	159015872	annotated	ENST00000295809+ENST00000340979+ENST00000359709+ENST00000368131+ENST00000368132+ENST00000426592+ENST00000447473+ENST00000448393+ENST00000483916+ENST00000493884
chr1:clu_69896_+	9.3401	1	1.5458e-05	0.00599353	IFI16	2	cryptic	chr1:159014945:159015878:clu_69896_+	1.31903	4.6793e-09	6.5445e-08	6.0766e-08	ENSG00000125827	chr1	159014945	159015878	cryptic_threeprime	.
chr17:clu_56904_-	9.32052	1	1.5779e-05	0.00606514	EXOC7	2	cryptic	chr17:76088562:76088771:clu_56904_-	1.5373	0.999623	0.999983	0.00035927	ENSG00000147316	chr17	76088562	76088771	annotated	ENST00000332065+ENST00000335146+ENST00000357231+ENST00000405575+ENST00000411744+ENST00000467586+ENST00000467929+ENST00000589210+ENST00000592559+ENST00000607838+ENST00000634349
chr17:clu_56904_-	9.32052	1	1.5779e-05	0.00606514	EXOC7	2	cryptic	chr17:76088562:76088780:clu_56904_-	-1.5373	0.00037668	1.7412e-05	-0.0003593	ENSG00000147316	chr17	76088562	76088780	cryptic_fiveprime	.
chr10:clu_71431_-	9.28048	1	1.6456e-05	0.00627129	AKR1C2	2	cryptic	chr10:4995838:4998625:clu_71431_-	1.80692	0.148592	0.866246	0.717653	ENSG00000143321	chr10	4995838	4998625	cryptic_threeprime	.
chr10:clu_71431_-	9.28048	1	1.6456e-05	0.00627129	AKR1C2	2	cryptic	chr10:4995865:4998625:clu_71431_-	-1.80692	0.851408	0.133754	-0.717653	ENSG00000143321	chr10	4995865	4998625	annotated	ENST00000380753+ENST00000421196+ENST00000460124+ENST00000604507
chr17:clu_55686_-	9.25493	1	1.6903e-05	0.00637531	TBC1D3	2	cryptic	chr17:38185988:38186532:clu_55686_-	0.766033	0.990051	0.997833	0.0077826	ENSG00000143321	chr17	38185988	38186532	annotated	ENST00000620215
chr17:clu_55686_-	9.25493	1	1.6903e-05	0.00637531	TBC1D3	2	cryptic	chr17:38186112:38186532:clu_55686_-	-0.766033	0.00994947	0.00216687	-0.0077826	ENSG00000052841	chr17	38186112	38186532	cryptic_threeprime	.
chr6:clu_8237_-	9.24865	1	1.7015e-05	0.00637531	GNL1	2	cryptic	chr6:30547264:30547352:clu_8237_-	-3.39653	7.0886e-12	7.9501e-15	-7.081e-12	ENSG00000052841	chr6	30547264	30547352	cryptic_threeprime	.
chr6:clu_8237_-	9.24865	1	1.7015e-05	0.00637531	GNL1	2	cryptic	chr6:30547274:30547352:clu_8237_-	3.39653	1	1	7.0806e-12	ENSG00000104756	chr6	30547274	30547352	annotated	ENST00000376621+ENST00000462708+ENST00000464231
chr1:clu_14653_-	9.19568	1	1.7987e-05	0.00664182		2	annotated	chr1:175157957:175160341:clu_14653_-	1.98265	1	1	4.555e-08	ENSG00000104756	chr1	175157957	175160341	unknown_strand	NA
chr1:clu_14653_-	9.19568	1	1.7987e-05	0.00664182		2	annotated	chr1:175158001:175160341:clu_14653_-	-1.98265	4.6431e-08	8.8043e-10	-4.555e-08	ENSG00000162772	chr1	175158001	175160341	unknown_strand	NA
chr11:clu_50943_-	9.18899	1	1.8114e-05	0.00664182	CWC15	2	cryptic	chr11:94971483:94972055:clu_50943_-	3.47402	1.0006e-15	1.0418e-12	1.0408e-12	ENSG00000162772	chr11	94971483	94972055	cryptic_threeprime	.
chr11:clu_50943_-	9.18899	1	1.8114e-05	0.00664182	CWC15	2	cryptic	chr11:94971487:94972055:clu_50943_-	-3.47402	1	1	-1.041e-12	ENSG00000140350	chr11	94971487	94972055	annotated	ENST00000279839+ENST00000539856+ENST00000542165+ENST00000542907+ENST00000621358
chr19:clu_78931_+	9.1859	1	1.8173e-05	0.00664182	NOP53	2	cryptic	chr19:47754631:47754709:clu_78931_+	3.04997	1	1	5.4088e-10	ENSG00000140350	chr19	47754631	47754709	annotated	ENST00000246802+ENST00000595143+ENST00000598681
chr19:clu_78931_+	9.1859	1	1.8173e-05	0.00664182	NOP53	2	cryptic	chr19:47754631:47754724:clu_78931_+	-3.04997	5.421e-10	1.2159e-12	-5.409e-10	ENSG00000090273	chr19	47754631	47754724	cryptic_threeprime	.
chr11:clu_50220_-	9.1392	1	1.9086e-05	0.00691885	GANAB	2	cryptic	chr11:62626160:62626335:clu_50220_-	1.04903	7.6568e-05	0.00062372	0.00054715	ENSG00000090273	chr11	62626160	62626335	cryptic_threeprime	.
chr11:clu_50220_-	9.1392	1	1.9086e-05	0.00691885	GANAB	2	cryptic	chr11:62626165:62626335:clu_50220_-	-1.04903	0.999923	0.999376	-0.0005471	ENSG00000170485	chr11	62626165	62626335	annotated	ENST00000346178+ENST00000356638+ENST00000528503+ENST00000532402+ENST00000534779+ENST00000540933+ENST00000648273
chr6:clu_45759_+	10.8574	2	1.9262e-05	0.00692634	TUBB	3	annotated	chr6:30720563:30722537:clu_45759_+	-0.484972	0.977279	0.954222	-0.0230572	ENSG00000170485	chr6	30720563	30722537	annotated	ENST00000327892
chr6:clu_45759_+	10.8574	2	1.9262e-05	0.00692634	TUBB	3	annotated	chr6:30721898:30722537:clu_45759_+	-0.561545	0.015735	0.0142313	-0.0015038	ENSG00000170485	chr6	30721898	30722537	annotated	ENST00000330914
chr6:clu_45759_+	10.8574	2	1.9262e-05	0.00692634	TUBB	3	annotated	chr6:30722214:30722537:clu_45759_+	1.04652	0.00698562	0.0315466	0.024561	ENSG00000266412	chr6	30722214	30722537	annotated	ENST00000396384
chr1:clu_70195_+	10.8379	2	1.964e-05	0.00700598	RASAL2	3	annotated	chr1:178467421:178470693:clu_70195_+	2.99387	4.3651e-14	3.6136e-10	3.6131e-10	ENSG00000266412	chr1	178467421	178470693	annotated	ENST00000433130
chr1:clu_70195_+	10.8379	2	1.964e-05	0.00700598	RASAL2	3	annotated	chr1:178467421:178473075:clu_70195_+	-6.02752	1	1	-3.672e-10	ENSG00000266412	chr1	178467421	178473075	annotated	ENST00000367649+ENST00000433130+ENST00000462775
chr1:clu_70195_+	10.8379	2	1.964e-05	0.00700598	RASAL2	3	annotated	chr1:178470723:178473075:clu_70195_+	3.03365	6.8284e-16	5.8822e-12	5.8815e-12	ENSG00000134308	chr1	178470723	178473075	annotated	ENST00000433130
chr20:clu_53649_-	9.03238	1	2.1352e-05	0.00755594	TMX4	2	cryptic	chr20:8010315:8018879:clu_53649_-	0.637464	9.0427e-05	0.00032351	0.00023309	ENSG00000134308	chr20	8010315	8018879	cryptic_fiveprime	.
chr20:clu_53649_-	9.03238	1	2.1352e-05	0.00755594	TMX4	2	cryptic	chr20:8010315:8019438:clu_53649_-	-0.637464	0.99991	0.999676	-0.0002331	ENSG00000104312	chr20	8010315	8019438	annotated	ENST00000246024+ENST00000462384+ENST00000527925
chr8:clu_15832_+	8.90714	1	2.4355e-05	0.00855088	MCPH1	2	cryptic	chr8:6445547:6455143:clu_15832_+	-0.330219	0.763731	0.625464	-0.138267	ENSG00000104312	chr8	6445547	6455143	annotated	ENST00000344683
chr8:clu_15832_+	8.90714	1	2.4355e-05	0.00855088	MCPH1	2	cryptic	chr8:6454859:6455143:clu_15832_+	0.330219	0.236269	0.374536	0.138267	ENSG00000104312	chr8	6454859	6455143	cryptic_fiveprime	.
chr1:clu_14390_-	10.5711	2	2.5648e-05	0.00893444	HDGF	3	cryptic	chr1:156745373:156748289:clu_14390_-	-0.117469	0.0332879	0.0256859	-0.0076019	ENSG00000149131	chr1	156745373	156748289	cryptic_fiveprime	.
chr1:clu_14390_-	10.5711	2	2.5648e-05	0.00893444	HDGF	3	cryptic	chr1:156745373:156751343:clu_14390_-	0.151966	0.953353	0.963114	0.00976101	ENSG00000149131	chr1	156745373	156751343	annotated	ENST00000357325+ENST00000469145+ENST00000495212+ENST00000537739
chr1:clu_14390_-	10.5711	2	2.5648e-05	0.00893444	HDGF	3	cryptic	chr1:156745373:156752229:clu_14390_-	-0.0344972	0.0133595	0.0112005	-0.0021591	ENSG00000146282	chr1	156745373	156752229	annotated	ENST00000368206+ENST00000471377
chr11:clu_86495_+	8.82645	1	2.6511e-05	0.00916362	TTC17	2	cryptic	chr11:43405717:43407138:clu_86495_+	-0.589872	0.00016174	4.9717e-05	-0.000112	ENSG00000146282	chr11	43405717	43407138	cryptic_fiveprime	.
chr11:clu_86495_+	8.82645	1	2.6511e-05	0.00916362	TTC17	2	cryptic	chr11:43405951:43407138:clu_86495_+	0.589872	0.999838	0.99995	0.00011202	ENSG00000165644	chr11	43405951	43407138	annotated	ENST00000039989+ENST00000299240+ENST00000526774
chr8:clu_48087_-	8.8053	1	2.7107e-05	0.00929763	KCTD9	2	annotated	chr8:25439664:25440577:clu_48087_-	-0.104293	0.771858	0.733069	-0.0387896	ENSG00000165644	chr8	25439664	25440577	annotated	ENST00000221200+ENST00000522493+ENST00000523140
chr8:clu_48087_-	8.8053	1	2.7107e-05	0.00929763	KCTD9	2	annotated	chr8:25439792:25440577:clu_48087_-	0.104293	0.228142	0.266931	0.0387896	ENSG00000204536	chr8	25439792	25440577	annotated	ENST00000518067+ENST00000518997+ENST00000519665+ENST00000523294
chr1:clu_70845_+	8.76146	1	2.8387e-05	0.00966203	ATF3	2	cryptic	chr1:212608930:212615018:clu_70845_+	-0.105525	0.882458	0.85874	-0.0237178	ENSG00000204536	chr1	212608930	212615018	annotated	ENST00000341491+ENST00000366985+ENST00000465155+ENST00000613954
chr1:clu_70845_+	8.76146	1	2.8387e-05	0.00966203	ATF3	2	cryptic	chr1:212609271:212615018:clu_70845_+	0.105525	0.117542	0.14126	0.0237178	ENSG00000124486	chr1	212609271	212615018	cryptic_fiveprime	.
chr15:clu_6193_-	8.71669	1	2.9755e-05	0.0100512	ANP32A	2	cryptic	chr15:68780139:68780410:clu_6193_-	-1.11945	0.00010101	1.0766e-05	-9.024e-05	ENSG00000124486	chr15	68780139	68780410	cryptic_threeprime	.
chr15:clu_6193_-	8.71669	1	2.9755e-05	0.0100512	ANP32A	2	cryptic	chr15:68780142:68780410:clu_6193_-	1.11945	0.999899	0.999989	9.024e-05	ENSG00000063245	chr15	68780142	68780410	annotated	ENST00000267918+ENST00000409628+ENST00000465139+ENST00000483551+ENST00000486054
chr1:clu_67635_+	8.69636	1	3.0399e-05	0.0101913	NUDC	2	cryptic	chr1:26945686:26945930:clu_67635_+	0.353941	0.00599868	0.0121007	0.00610202	ENSG00000063245	chr1	26945686	26945930	cryptic_threeprime	.
chr1:clu_67635_+	8.69636	1	3.0399e-05	0.0101913	NUDC	2	cryptic	chr1:26945686:26946130:clu_67635_+	-0.353941	0.994001	0.987899	-0.006102	ENSG00000100644	chr1	26945686	26946130	annotated	ENST00000321265+ENST00000484772
chr2:clu_38859_+	10.2734	2	3.454e-05	0.0114933	NPAS2	3	cryptic	chr2:100968428:100968551:clu_38859_+	0.109055	0.0495102	0.0599429	0.0104327	ENSG00000100644	chr2	100968428	100968551	cryptic_threeprime	.
chr2:clu_38859_+	10.2734	2	3.454e-05	0.0114933	NPAS2	3	cryptic	chr2:100968428:100970990:clu_38859_+	-0.217797	0.623872	0.544739	-0.0791333	ENSG00000170348	chr2	100968428	100970990	annotated	ENST00000335681+ENST00000448812
chr2:clu_38859_+	10.2734	2	3.454e-05	0.0114933	NPAS2	3	cryptic	chr2:100968716:100970990:clu_38859_+	0.108742	0.326618	0.395318	0.0687006	ENSG00000170348	chr2	100968716	100970990	cryptic_fiveprime	.
chr10:clu_71917_-	10.2545	2	3.52e-05	0.0116261	NCOA4	3	cryptic	chr10:46006597:46009411:clu_71917_-	0.354441	0.50233	0.513003	0.010673	ENSG00000083799	chr10	46006597	46009411	annotated	ENST00000578454+ENST00000579039+ENST00000580070+ENST00000581486+ENST00000583565+ENST00000585056+ENST00000585132
chr10:clu_71917_-	10.2545	2	3.52e-05	0.0116261	NCOA4	3	cryptic	chr10:46006597:46010223:clu_71917_-	-0.683957	0.0137657	0.00497689	-0.0087888	ENSG00000083799	chr10	46006597	46010223	novel annotated pair	ENST00000578454+ENST00000579039+ENST00000580070+ENST00000581486+ENST00000583565+ENST00000585056+ENST00000585132
chr10:clu_71917_-	10.2545	2	3.52e-05	0.0116261	NCOA4	3	cryptic	chr10:46009551:46010223:clu_71917_-	0.329516	0.483905	0.482021	-0.0018842	ENSG00000083799	chr10	46009551	46010223	annotated	ENST00000578454+ENST00000579039+ENST00000580070+ENST00000581486+ENST00000583565+ENST00000585056+ENST00000585132
chr2:clu_81559_-	8.50584	1	3.7151e-05	0.0120913	YWHAQ	2	annotated	chr11:57606547:57611717:clu_86633_+	1.50635	1	1	2.4791e-09	ENSG00000113851	chr2	9591515	9620642	annotated	ENST00000474715
chr2:clu_81559_-	8.50584	1	3.7151e-05	0.0120913	YWHAQ	2	annotated	chr11:57606547:57611828:clu_86633_+	-1.50635	2.6073e-09	1.2817e-10	-2.479e-09	ENSG00000113851	chr2	9591515	9630159	annotated	ENST00000238081+ENST00000381844+ENST00000446619
chr8:clu_16746_+	10.207	2	3.6913e-05	0.0120913	RIPK2	2	annotated	chr2:9591515:9620642:clu_81559_-	1.18781	0.00575567	0.058625	0.0528693	ENSG00000170525	chr8	89758233	89762829	annotated	ENST00000220751+ENST00000517696
chr8:clu_16746_+	10.207	2	3.6913e-05	0.0120913	RIPK2	2	annotated	chr2:9591515:9630159:clu_81559_-	-1.18781	0.994244	0.941375	-0.0528693	ENSG00000170525	chr8	89758233	89765341	annotated	ENST00000220751+ENST00000522965
chr11:clu_86633_+	8.49636	1	3.7524e-05	0.0121242	SERPING1	3	annotated	chr8:89758233:89762829:clu_16746_+	0.0490113	0.315107	0.329338	0.0142317	ENSG00000170525	chr8	89762982	89765341	annotated	ENST00000220751
chr11:clu_86633_+	8.49636	1	3.7524e-05	0.0121242	SERPING1	3	annotated	chr8:89758233:89765341:clu_16746_+	-0.0854738	0.305847	0.279436	-0.0264108	ENSG00000170525	chr11	57606547	57611717	annotated	ENST00000278407+ENST00000378323+ENST00000378324+ENST00000403558+ENST00000528996+ENST00000531133
chr11:clu_86633_+	8.49636	1	3.7524e-05	0.0121242	SERPING1	3	annotated	chr8:89762982:89765341:clu_16746_+	0.0364625	0.379046	0.391225	0.0121791	ENSG00000170525	chr11	57606547	57611828	annotated	ENST00000340687
chr6:clu_9263_-	8.48277	1	3.8065e-05	0.0122105	RARS2	2	cryptic	chr6:87518152:87518630:clu_9263_-	0.597646	0.00010275	0.00033945	0.00023671	ENSG00000147251	chr6	87518152	87518630	cryptic_threeprime	.
chr6:clu_9263_-	8.48277	1	3.8065e-05	0.0122105	RARS2	2	cryptic	chr6:87518264:87518630:clu_9263_-	-0.597646	0.999897	0.999661	-0.0002367	ENSG00000147251	chr6	87518264	87518630	annotated	ENST00000369536
chr10:clu_72225_-	8.4638	1	3.8833e-05	0.0123332	COMTD1	2	cryptic	chr10:75234225:75234610:clu_72225_-	-17.3816	1	0.997419	-0.0025806	ENSG00000058673	chr10	75234225	75234610	annotated	ENST00000372538+ENST00000460899+ENST00000469299+ENST00000470947+ENST00000494596
chr10:clu_72225_-	8.4638	1	3.8833e-05	0.0123332	COMTD1	2	cryptic	chr10:75234435:75234610:clu_72225_-	17.3816	2.0674e-18	0.00258062	0.00258062	ENSG00000058673	chr10	75234435	75234610	cryptic_threeprime	.
chr6:clu_8303_-	8.45972	1	3.9e-05	0.0123332	CCHCR1	2	cryptic	chr6:31150556:31150725:clu_8303_-	-6.21386	1.3193e-16	5.2852e-22	-1.319e-16	ENSG00000058673	chr6	31150556	31150725	cryptic_threeprime	.
chr6:clu_8303_-	8.45972	1	3.9e-05	0.0123332	CCHCR1	2	cryptic	chr6:31150565:31150725:clu_8303_-	6.21386	1	1	2.2204e-16	ENSG00000145388	chr6	31150565	31150725	annotated	ENST00000376266+ENST00000396263+ENST00000396268+ENST00000451521+ENST00000509552+ENST00000512418+ENST00000652427+ENST00000652535
chrX:clu_344_+	8.41363	1	4.0941e-05	0.0128558	USP9X	2	cryptic	chrX:41170067:41170470:clu_344_+	-3.47141	5.9784e-15	5.7724e-18	-5.973e-15	ENSG00000145388	chrX	41170067	41170470	cryptic_fiveprime	.
chrX:clu_344_+	8.41363	1	4.0941e-05	0.0128558	USP9X	2	cryptic	chrX:41170235:41170470:clu_344_+	3.47141	1	1	6.1062e-15	ENSG00000198363	chrX	41170235	41170470	annotated	ENST00000324545+ENST00000378308
chr19:clu_79396_+	8.39718	1	4.1657e-05	0.0129891	EPN1	2	annotated	chr14:61695839:61720379:clu_29177_+	-0.0504576	0.244464	0.226308	-0.0181556	ENSG00000198363	chr19	55678696	55685396	cryptic_fiveprime	.
chr19:clu_79396_+	8.39718	1	4.1657e-05	0.0129891	EPN1	2	annotated	chr14:61695839:61720382:clu_29177_+	0.0504576	0.755536	0.773692	0.0181556	ENSG00000198363	chr19	55678855	55685396	annotated	ENST00000085079+ENST00000270460+ENST00000411543
chr14:clu_29177_+	8.38172	1	4.2341e-05	0.0130204	HIF1A	2	annotated	chr14:75135006:75135663:clu_85337_-	-0.112363	0.0258881	0.0207861	-0.0051021	ENSG00000106366	chr14	61695839	61720379	annotated	ENST00000394997
chr14:clu_29177_+	8.38172	1	4.2341e-05	0.0130204	HIF1A	2	annotated	chr14:75135006:75135760:clu_85337_-	0.112363	0.974112	0.979214	0.00510208	ENSG00000106366	chr14	61695839	61720382	annotated	ENST00000323441+ENST00000337138
chr14:clu_85337_-	8.38423	1	4.2229e-05	0.0130204	TMED10	3	cryptic	chr16:50780044:50781246:clu_31321_+	0.0083305	0.50906	0.513637	0.00457687	ENSG00000106366	chr14	75135006	75135663	annotated	ENST00000555036
chr14:clu_85337_-	8.38423	1	4.2229e-05	0.0130204	TMED10	3	cryptic	chr16:50780044:50782325:clu_31321_+	0.00206659	0.0160747	0.0161179	4.3246e-05	ENSG00000175782	chr14	75135006	75135760	annotated	ENST00000303575+ENST00000555873+ENST00000556969+ENST00000557670
chr14:clu_85337_-	8.38423	1	4.2229e-05	0.0130204	TMED10	3	cryptic	chr16:50781411:50782325:clu_31321_+	-0.0103971	0.474865	0.470245	-0.0046201	ENSG00000175782	chr16	50780044	50781246	annotated	ENST00000311559+ENST00000398568+ENST00000427738+ENST00000563629+ENST00000564326+ENST00000566206+ENST00000569418+ENST00000569891
chr16:clu_31321_+	10.062	2	4.2671e-05	0.013032	CYLD	2	cryptic	chr19:55678696:55685396:clu_79396_+	2.42484	2.7869e-13	3.5589e-11	3.531e-11	ENSG00000116991	chr16	50780044	50782325	novel annotated pair	ENST00000311559+ENST00000398568+ENST00000427738+ENST00000563629+ENST00000564326+ENST00000566206+ENST00000569418+ENST00000569891
chr16:clu_31321_+	10.062	2	4.2671e-05	0.013032	CYLD	2	cryptic	chr19:55678855:55685396:clu_79396_+	-2.42484	1	1	-3.531e-11	ENSG00000116991	chr16	50781411	50782325	annotated	ENST00000311559+ENST00000398568+ENST00000427738+ENST00000563629+ENST00000564326+ENST00000566206+ENST00000569418+ENST00000569891
chr3:clu_59699_-	8.35759	1	4.3432e-05	0.0131742	CRBN	2	cryptic	chr3:3172915:3174059:clu_59699_-	-2.26225	2.5863e-07	2.8036e-09	-2.558e-07	ENSG00000071054	chr3	3172915	3174059	cryptic_threeprime	.
chr3:clu_59699_-	8.35759	1	4.3432e-05	0.0131742	CRBN	2	cryptic	chr3:3172925:3174059:clu_59699_-	2.26225	1	1	2.5582e-07	ENSG00000071054	chr3	3172925	3174059	annotated	ENST00000231948+ENST00000424814+ENST00000432408+ENST00000450014+ENST00000480249+ENST00000491834+ENST00000492178+ENST00000498700+ENST00000639284
chr10:clu_34135_+	12.5891	4	4.6326e-05	0.0138632	PFKFB3	5	cryptic	chr10:6221527:6221641:clu_34135_+	0.17174	0.311348	0.323917	0.0125688	ENSG00000071054	chr10	6221527	6221641	annotated	ENST00000317350+ENST00000360521+ENST00000379775+ENST00000379785+ENST00000379789+ENST00000461744+ENST00000467491+ENST00000477914+ENST00000490474+ENST00000536985+ENST00000625260+ENST00000626882+ENST00000640683
chr10:clu_34135_+	12.5891	4	4.6326e-05	0.0138632	PFKFB3	5	cryptic	chr10:6221527:6222855:clu_34135_+	-0.041099	0.0017205	0.0014468	-0.0002737	ENSG00000132475	chr10	6221527	6222855	annotated	ENST00000317350+ENST00000360521+ENST00000379775+ENST00000379785+ENST00000379789+ENST00000450232+ENST00000461744+ENST00000467491+ENST00000477914+ENST00000490474+ENST00000536985+ENST00000625260+ENST00000626882+ENST00000640683
chr10:clu_34135_+	12.5891	4	4.6326e-05	0.0138632	PFKFB3	5	cryptic	chr10:6221527:6223958:clu_34135_+	-0.360127	0.00113663	0.00069473	-0.0004419	ENSG00000132475	chr10	6221527	6223958	novel annotated pair	ENST00000317350+ENST00000360521+ENST00000379775+ENST00000379785+ENST00000379789+ENST00000450232+ENST00000461744+ENST00000467491+ENST00000477914+ENST00000490474+ENST00000536985+ENST00000625260+ENST00000626882+ENST00000640683
chr10:clu_34135_+	12.5891	4	4.6326e-05	0.0138632	PFKFB3	5	cryptic	chr10:6221745:6222855:clu_34135_+	0.135088	0.339194	0.340187	0.00099285	ENSG00000138814	chr10	6221745	6222855	annotated	ENST00000317350+ENST00000360521+ENST00000379775+ENST00000379785+ENST00000379789+ENST00000461744+ENST00000467491+ENST00000477914+ENST00000490474+ENST00000536985+ENST00000625260+ENST00000626882+ENST00000640683
chr10:clu_34135_+	12.5891	4	4.6326e-05	0.0138632	PFKFB3	5	cryptic	chr10:6222984:6223958:clu_34135_+	0.094398	0.346601	0.333755	-0.012846	ENSG00000138814	chr10	6222984	6223958	annotated	ENST00000317350+ENST00000360521+ENST00000379775+ENST00000379785+ENST00000379789+ENST00000450232+ENST00000461744+ENST00000467491+ENST00000477914+ENST00000487989+ENST00000490474+ENST00000536985+ENST00000625260+ENST00000626882+ENST00000640683
chr11:clu_50165_-	8.30091	1	4.6107e-05	0.0138632		2	annotated	chr11:62520222:62525113:clu_50165_-	1.95331	0.973789	0.999459	0.0256702	ENSG00000138814	chr11	62520222	62525113	unknown_strand	NA
chr11:clu_50165_-	8.30091	1	4.6107e-05	0.0138632		2	annotated	chr11:62522844:62525113:clu_50165_-	-1.95331	0.0262111	0.00054096	-0.0256702	ENSG00000163660	chr11	62522844	62525113	unknown_strand	NA
chrX:clu_973_+	8.25491	1	4.8399e-05	0.014387	DOCK11	2	cryptic	chrX:118608141:118608231:clu_973_+	-5.23875	1	1	-2.971e-08	ENSG00000163660	chrX	118608141	118608231	annotated	ENST00000276202+ENST00000276204+ENST00000633080
chrX:clu_973_+	8.25491	1	4.8399e-05	0.014387	DOCK11	2	cryptic	chrX:118608141:118608236:clu_973_+	5.23875	8.3662e-13	2.9706e-08	2.9706e-08	ENSG00000163660	chrX	118608141	118608236	cryptic_threeprime	.
chr1:clu_70632_+	9.914	2	4.9477e-05	0.0146062	ZC3H11A,ZBED6	3	annotated	chr1:203833853:203833937:clu_70632_+	-0.164576	0.0671534	0.0533225	-0.0138308	ENSG00000163660	chr1	203833853	203833937	annotated	ENST00000638800
chr1:clu_70632_+	9.914	2	4.9477e-05	0.0146062	ZC3H11A,ZBED6	3	annotated	chr1:203833853:203837966:clu_70632_+	0.0804245	0.848603	0.860894	0.0122915	ENSG00000047849	chr1	203833853	203837966	annotated	ENST00000332127+ENST00000367210+ENST00000367212+ENST00000367214+ENST00000453771+ENST00000495527+ENST00000638800+ENST00000639812+ENST00000640465+ENST00000545588+ENST00000550078
chr1:clu_70632_+	9.914	2	4.9477e-05	0.0146062	ZC3H11A,ZBED6	3	annotated	chr1:203834102:203837966:clu_70632_+	0.0841513	0.0842438	0.0857831	0.00153932	ENSG00000047849	chr1	203834102	203837966	annotated	ENST00000638800
chr4:clu_36969_+	8.22802	1	4.9791e-05	0.0146062	METTL14	2	annotated	chr4:118689404:118691532:clu_36969_+	-10.5418	6.5331e-14	4.5569e-23	-6.533e-14	ENSG00000173848	chr4	118689404	118691532	annotated	ENST00000626212
chr4:clu_36969_+	8.22802	1	4.9791e-05	0.0146062	METTL14	2	annotated	chr4:118689457:118691532:clu_36969_+	10.5418	1	1	6.5392e-14	ENSG00000173848	chr4	118689457	118691532	annotated	ENST00000388822
chr8:clu_48416_-	9.80488	2	5.5181e-05	0.0160816	ASPH	3	annotated	chr8:61643433:61643945:clu_48416_-	0.0462519	0.429637	0.438538	0.00890149	ENSG00000130299	chr8	61643433	61643945	annotated	ENST00000356457+ENST00000379454+ENST00000517847+ENST00000517903+ENST00000518068+ENST00000519234+ENST00000519678+ENST00000522835+ENST00000522919+ENST00000523927+ENST00000524173+ENST00000541428
chr8:clu_48416_-	9.80488	2	5.5181e-05	0.0160816	ASPH	3	annotated	chr8:61643433:61644600:clu_48416_-	-0.101613	0.174058	0.153244	-0.0208141	ENSG00000130299	chr8	61643433	61644600	annotated	ENST00000356457+ENST00000379454+ENST00000445642+ENST00000517847+ENST00000517903+ENST00000518068+ENST00000518306+ENST00000519234+ENST00000519678+ENST00000522835+ENST00000522919+ENST00000523927+ENST00000524173+ENST00000541428
chr8:clu_48416_-	9.80488	2	5.5181e-05	0.0160816	ASPH	3	annotated	chr8:61644001:61644600:clu_48416_-	0.0553612	0.396305	0.408218	0.0119126	ENSG00000130299	chr8	61644001	61644600	annotated	ENST00000356457+ENST00000379454+ENST00000517847+ENST00000517903+ENST00000518068+ENST00000519234+ENST00000519678+ENST00000522835+ENST00000522919+ENST00000523927+ENST00000524173+ENST00000541428
chr7:clu_63600_+	9.73385	2	5.9244e-05	0.0171533	SERPINE1	3	cryptic	chr7:101137084:101137254:clu_63600_+	1.11165	0.00402414	0.00222298	-0.0018012	ENSG00000130299	chr7	101137084	101137254	cryptic_threeprime	.
chr7:clu_63600_+	9.73385	2	5.9244e-05	0.0171533	SERPINE1	3	cryptic	chr7:101137084:101137405:clu_63600_+	1.70692	0.995974	0.997777	0.00180253	ENSG00000237441	chr7	101137084	101137405	annotated	ENST00000223095
chr7:clu_63600_+	9.73385	2	5.9244e-05	0.0171533	SERPINE1	3	cryptic	chr7:101137084:101137411:clu_63600_+	-2.81857	1.3817e-06	1.499e-08	-1.367e-06	ENSG00000237441	chr7	101137084	101137411	cryptic_threeprime	.
chr12:clu_23688_+	8.05014	1	6.0075e-05	0.0172819	SLC35E3	2	annotated	chr12:68759239:68760040:clu_23688_+	-0.470366	0.739886	0.526137	-0.213749	ENSG00000115310	chr12	68759239	68760040	annotated	ENST00000319429
chr12:clu_23688_+	8.05014	1	6.0075e-05	0.0172819	SLC35E3	2	annotated	chr12:68759239:68764704:clu_23688_+	0.470366	0.260114	0.473863	0.213749	ENSG00000115310	chr12	68759239	68764704	annotated	ENST00000398004
chr1:clu_15535_-	7.99998	1	6.3344e-05	0.0179901	SIPA1L2	2	cryptic	chr1:232402473:232403149:clu_15535_-	0.316857	0.00191983	0.00361198	0.00169214	ENSG00000115310	chr1	232402473	232403149	cryptic_fiveprime	.
chr1:clu_15535_-	7.99998	1	6.3344e-05	0.0179901	SIPA1L2	2	cryptic	chr1:232402473:232403448:clu_15535_-	-0.316857	0.99808	0.996388	-0.0016921	ENSG00000115310	chr1	232402473	232403448	annotated	ENST00000262861+ENST00000308942+ENST00000366630
chr2:clu_38882_+	9.67245	2	6.2995e-05	0.0179901	MAP4K4	3	annotated	chr2:101867309:101868029:clu_38882_+	-0.0391539	0.128146	0.116517	-0.0116288	ENSG00000172071	chr2	101867309	101868029	annotated	ENST00000302217+ENST00000634702
chr2:clu_38882_+	9.67245	2	6.2995e-05	0.0179901	MAP4K4	3	annotated	chr2:101867309:101869622:clu_38882_+	0.0958542	0.709943	0.738825	0.0288823	ENSG00000172071	chr2	101867309	101869622	annotated	ENST00000302217+ENST00000347699+ENST00000350878+ENST00000413150+ENST00000417294+ENST00000421882+ENST00000425019+ENST00000456652+ENST00000634702
chr2:clu_38882_+	9.67245	2	6.2995e-05	0.0179901	MAP4K4	3	annotated	chr2:101868037:101869622:clu_38882_+	-0.0567003	0.161911	0.144658	-0.0172535	ENSG00000155096	chr2	101868037	101869622	annotated	ENST00000302217+ENST00000491743+ENST00000498066+ENST00000634702
chr17:clu_56844_-	7.89428	1	7.083e-05	0.0199388	H3F3B	2	cryptic	chr17:75778464:75778810:clu_56844_-	-1.09522	1.1649e-06	1.3032e-07	-1.035e-06	ENSG00000155096	chr17	75778464	75778810	cryptic_threeprime	.
chr17:clu_56844_-	7.89428	1	7.083e-05	0.0199388	H3F3B	2	cryptic	chr17:75778723:75778810:clu_56844_-	1.09522	0.999999	1	1.0346e-06	ENSG00000130723	chr17	75778723	75778810	annotated	ENST00000254810+ENST00000586270+ENST00000586607+ENST00000587560+ENST00000589417+ENST00000589599+ENST00000593254
chr4:clu_59047_-	9.55142	2	7.11e-05	0.0199388	PPP3CA	3	annotated	chr4:101061161:101063232:clu_59047_-	-0.0610079	0.448049	0.434737	-0.0133127	ENSG00000130723	chr4	101061161	101063232	annotated	ENST00000394853+ENST00000394854+ENST00000507176+ENST00000512215
chr4:clu_59047_-	9.55142	2	7.11e-05	0.0199388	PPP3CA	3	annotated	chr4:101061161:101080532:clu_59047_-	0.0742358	0.0376538	0.0418258	0.00417205	ENSG00000130558	chr4	101061161	101080532	annotated	ENST00000323055+ENST00000394853+ENST00000394854+ENST00000507176
chr4:clu_59047_-	9.55142	2	7.11e-05	0.0199388	PPP3CA	3	annotated	chr4:101063357:101080532:clu_59047_-	-0.0132279	0.514297	0.523438	0.00914066	ENSG00000130558	chr4	101063357	101080532	annotated	ENST00000394853+ENST00000394854+ENST00000507176
chr3:clu_61599_-	10.8948	3	7.215e-05	0.020107	CCNL1	4	annotated	chr3:157153156:157156936:clu_61599_-	-0.0379954	0.135822	0.127145	-0.0086776	ENSG00000197530	chr3	157153156	157156936	annotated	ENST00000477127+ENST00000478454+ENST00000631619
chr3:clu_61599_-	10.8948	3	7.215e-05	0.020107	CCNL1	4	annotated	chr3:157153156:157157011:clu_61599_-	-0.0963432	0.174247	0.153869	-0.0203776	ENSG00000197530	chr3	157153156	157157011	annotated	ENST00000475298+ENST00000476367+ENST00000479596
chr3:clu_61599_-	10.8948	3	7.215e-05	0.020107	CCNL1	4	annotated	chr3:157153156:157158866:clu_61599_-	0.111227	0.35388	0.384583	0.0307028	ENSG00000197530	chr3	157153156	157158866	annotated	ENST00000295926+ENST00000461804+ENST00000464575+ENST00000465947+ENST00000467081+ENST00000470121+ENST00000475298+ENST00000476367+ENST00000477127+ENST00000478454+ENST00000479596+ENST00000631619
chr3:clu_61599_-	10.8948	3	7.215e-05	0.020107	CCNL1	4	annotated	chr3:157157083:157158866:clu_61599_-	0.0231113	0.336051	0.334403	-0.0016476	ENSG00000186635	chr3	157157083	157158866	annotated	ENST00000295925+ENST00000465947+ENST00000475298+ENST00000476367+ENST00000477127+ENST00000478454+ENST00000479596+ENST00000631619
chr3:clu_60254_-	7.84228	1	7.4833e-05	0.0207249	MAP4	2	annotated	chr3:47852938:47853163:clu_60254_-	-0.123853	0.137908	0.111009	-0.0268996	ENSG00000186635	chr3	47852938	47853163	annotated	ENST00000429422
chr3:clu_60254_-	7.84228	1	7.4833e-05	0.0207249	MAP4	2	annotated	chr3:47853039:47853163:clu_60254_-	0.123853	0.862092	0.888991	0.0268996	ENSG00000013364	chr3	47853039	47853163	annotated	ENST00000360240+ENST00000426837
chr10:clu_34112_+	7.82663	1	7.6081e-05	0.0208366	NET1	2	cryptic	chr10:5453560:5454203:clu_34112_+	-0.581529	6.4024e-05	2.001e-05	-4.401e-05	ENSG00000013364	chr10	5453560	5454203	cryptic_threeprime	.
chr10:clu_34112_+	7.82663	1	7.6081e-05	0.0208366	NET1	2	cryptic	chr10:5453560:5454265:clu_34112_+	0.581529	0.999936	0.99998	4.4014e-05	ENSG00000013364	chr10	5453560	5454265	annotated	ENST00000355029+ENST00000380359+ENST00000449083
chr19:clu_77957_+	10.8318	3	7.6638e-05	0.0208366	GTPBP3	4	cryptic	chr19:17339599:17341044:clu_77957_+	-0.899515	0.478114	0.39949	-0.0786241	ENSG00000169246	chr19	17339599	17341044	annotated	ENST00000324894+ENST00000358792+ENST00000361619+ENST00000594018+ENST00000596125+ENST00000598493+ENST00000602056
chr19:clu_77957_+	10.8318	3	7.6638e-05	0.0208366	GTPBP3	4	cryptic	chr19:17339599:17341107:clu_77957_+	-1.47202	0.0431051	0.0203174	-0.0227877	ENSG00000169246	chr19	17339599	17341107	annotated	ENST00000598038+ENST00000600625
chr19:clu_77957_+	10.8318	3	7.6638e-05	0.0208366	GTPBP3	4	cryptic	chr19:17339599:17341478:clu_77957_+	2.89927	6.1745e-09	2.3034e-07	2.2417e-07	ENSG00000169246	chr19	17339599	17341478	novel annotated pair	ENST00000324894+ENST00000358792+ENST00000361619+ENST00000596125+ENST00000598038+ENST00000600625
chr19:clu_77957_+	10.8318	3	7.6638e-05	0.0208366	GTPBP3	4	cryptic	chr19:17341322:17341478:clu_77957_+	-0.527738	0.478781	0.580193	0.101412	ENSG00000147274	chr19	17341322	17341478	annotated	ENST00000324894+ENST00000358792+ENST00000361619+ENST00000595194+ENST00000596125+ENST00000598038+ENST00000600625
chr6:clu_8641_-	7.82133	1	7.6509e-05	0.0208366	RGL2	2	cryptic	chr6:33295211:33295319:clu_8641_-	-21.5218	1	1	-8.882e-16	ENSG00000147274	chr6	33295211	33295319	annotated	ENST00000437840+ENST00000476616+ENST00000483151+ENST00000491168+ENST00000497454
chr6:clu_8641_-	7.82133	1	7.6509e-05	0.0208366	RGL2	2	cryptic	chr6:33295234:33295319:clu_8641_-	21.5218	1.6563e-34	8.1805e-16	8.1805e-16	ENSG00000147274	chr6	33295234	33295319	cryptic_threeprime	.
chr2:clu_82157_-	10.7762	3	8.0828e-05	0.021581	RTN4	4	annotated	chr2:54987698:55025086:clu_82157_-	-0.0944114	0.0296762	0.0239348	-0.0057414	ENSG00000196843	chr2	54987698	55025086	annotated	ENST00000337526+ENST00000357376+ENST00000394611+ENST00000404909+ENST00000405240
chr2:clu_82157_-	10.7762	3	8.0828e-05	0.021581	RTN4	4	annotated	chr2:54987698:55028164:clu_82157_-	0.00147909	0.02868	0.0254592	-0.0032208	ENSG00000196843	chr2	54987698	55028164	annotated	ENST00000337526+ENST00000357376+ENST00000357732+ENST00000394611+ENST00000404909+ENST00000405240
chr2:clu_82157_-	10.7762	3	8.0828e-05	0.021581	RTN4	4	annotated	chr2:54987698:55049745:clu_82157_-	0.137114	0.901803	0.916818	0.0150149	ENSG00000196843	chr2	54987698	55049745	annotated	ENST00000317610+ENST00000337526+ENST00000357732+ENST00000402434
chr2:clu_82157_-	10.7762	3	8.0828e-05	0.021581	RTN4	4	annotated	chr2:55028220:55049745:clu_82157_-	-0.0441818	0.0398404	0.0337878	-0.0060527	ENSG00000141543	chr2	55028220	55049745	annotated	ENST00000337526+ENST00000357732
chr2:clu_82574_-	7.7748	1	8.0369e-05	0.021581	EIF2AK3	2	cryptic	chr2:88579640:88583430:clu_82574_-	0.494656	0.983142	0.993665	0.0105225	ENSG00000141543	chr2	88579640	88583430	annotated	ENST00000303236+ENST00000415570+ENST00000652099+ENST00000652736
chr2:clu_82574_-	7.7748	1	8.0369e-05	0.021581	EIF2AK3	2	cryptic	chr2:88582824:88583430:clu_82574_-	-0.494656	0.0168579	0.00633542	-0.0105225	ENSG00000141543	chr2	88582824	88583430	cryptic_threeprime	.
chr8:clu_48742_-	7.77059	1	8.0727e-05	0.021581	AZIN1	2	annotated	chr8:102836390:102838744:clu_48742_-	-0.0952194	0.836545	0.808811	-0.0277339	ENSG00000141543	chr8	102836390	102838744	annotated	ENST00000337198+ENST00000347770+ENST00000521536
chr8:clu_48742_-	7.77059	1	8.0727e-05	0.021581	AZIN1	2	annotated	chr8:102836541:102838744:clu_48742_-	0.0952194	0.163455	0.191189	0.0277339	ENSG00000141543	chr8	102836541	102838744	annotated	ENST00000522311
chr9:clu_81139_+	7.76082	1	8.1566e-05	0.021591	PRRC2B	2	cryptic	chr9:131483445:131484686:clu_81139_+	-0.386998	0.991611	0.981986	-0.0096252	ENSG00000141543	chr9	131483445	131484686	annotated	ENST00000357304+ENST00000405995+ENST00000451855+ENST00000651535+ENST00000651665
chr9:clu_81139_+	7.76082	1	8.1566e-05	0.021591	PRRC2B	2	cryptic	chr9:131484027:131484686:clu_81139_+	0.386998	0.00838893	0.0180141	0.00962517	ENSG00000141543	chr9	131484027	131484686	cryptic_fiveprime	.
chr9:clu_81271_+	7.75773	1	8.1834e-05	0.021591	OLFM1	2	cryptic	chr9:135090344:135095864:clu_81271_+	0.914148	0.996694	0.999467	0.00277365	ENSG00000141543	chr9	135090344	135095864	annotated	ENST00000252854+ENST00000277415+ENST00000339720+ENST00000371793+ENST00000371796+ENST00000392991+ENST00000539529
chr9:clu_81271_+	7.75773	1	8.1834e-05	0.021591	OLFM1	2	cryptic	chr9:135095641:135095864:clu_81271_+	-0.914148	0.00330643	0.00053278	-0.0027737	ENSG00000165655	chr9	135095641	135095864	cryptic_fiveprime	.
chr1:clu_66928_+	9.38451	2	8.4015e-05	0.0217946	MIB2	3	annotated	chr1:1623482:1623774:clu_66928_+	-0.403068	0.132091	0.0874514	-0.0446397	ENSG00000165655	chr1	1623482	1623774	annotated	ENST00000489635+ENST00000512004+ENST00000514363
chr1:clu_66928_+	9.38451	2	8.4015e-05	0.0217946	MIB2	3	annotated	chr1:1623679:1623774:clu_66928_+	0.418049	0.12383	0.186349	0.0625185	ENSG00000165655	chr1	1623679	1623774	annotated	ENST00000502470
chr1:clu_66928_+	9.38451	2	8.4015e-05	0.0217946	MIB2	3	annotated	chr1:1623699:1623774:clu_66928_+	-0.0149809	0.744079	0.7262	-0.0178788	ENSG00000102181	chr1	1623699	1623774	annotated	ENST00000355826+ENST00000378708+ENST00000378712+ENST00000479659+ENST00000487053+ENST00000503789+ENST00000504599+ENST00000505820+ENST00000506488+ENST00000507229+ENST00000508455+ENST00000510793+ENST00000511502+ENST00000518681+ENST00000520777
chr11:clu_50687_-	7.72675	1	8.456e-05	0.0217946	ARAP1	2	cryptic	chr11:72687502:72687688:clu_50687_-	1.16498	0.999684	0.999969	0.00028484	ENSG00000102181	chr11	72687502	72687688	annotated	ENST00000334211+ENST00000359373+ENST00000393605+ENST00000393609+ENST00000426523+ENST00000429686+ENST00000455638+ENST00000465814+ENST00000495878+ENST00000536885+ENST00000542596+ENST00000542612+ENST00000544721
chr11:clu_50687_-	7.72675	1	8.456e-05	0.0217946	ARAP1	2	cryptic	chr11:72687602:72687688:clu_50687_-	-1.16498	0.00031556	3.0712e-05	-0.0002848	ENSG00000135966	chr11	72687602	72687688	cryptic_threeprime	.
chr16:clu_31009_+	9.38627	2	8.3868e-05	0.0217946	MVP,AC120114.4	3	cryptic	chr16:29819902:29830515:clu_31009_+	0.645182	0.00103633	0.00263773	0.0016014	ENSG00000135966	chr16	29819902	29830515	novel annotated pair	.
chr16:clu_31009_+	9.38627	2	8.3868e-05	0.0217946	MVP,AC120114.4	3	cryptic	chr16:29820510:29830474:clu_31009_+	-0.376884	0.214629	0.196581	-0.0180476	ENSG00000125826	chr16	29820510	29830474	annotated	ENST00000395353+ENST00000563096+ENST00000563558+ENST00000563915+ENST00000565830+ENST00000566066
chr16:clu_31009_+	9.38627	2	8.3868e-05	0.0217946	MVP,AC120114.4	3	cryptic	chr16:29820510:29830515:clu_31009_+	-0.268298	0.784335	0.800781	0.0164462	ENSG00000125826	chr16	29820510	29830515	annotated	ENST00000357402+ENST00000562463+ENST00000566859+ENST00000569887
chr16:clu_3259_-	9.37937	2	8.4448e-05	0.0217946	NPIPB3	3	annotated	chr16:21425136:21425290:clu_3259_-	0.0742497	0.297613	0.310806	0.0131933	ENSG00000007384	chr16	21425136	21425290	annotated	ENST00000521589+ENST00000534903
chr16:clu_3259_-	9.37937	2	8.4448e-05	0.0217946	NPIPB3	3	annotated	chr16:21425136:21425300:clu_3259_-	0.059248	0.51715	0.532033	0.0148838	ENSG00000007384	chr16	21425136	21425300	annotated	ENST00000419180+ENST00000535190+ENST00000543368+ENST00000545358
chr16:clu_3259_-	9.37937	2	8.4448e-05	0.0217946	NPIPB3	3	annotated	chr16:21425136:21425379:clu_3259_-	-0.133498	0.185238	0.157161	-0.0280771	ENSG00000100263	chr16	21425136	21425379	annotated	ENST00000519305+ENST00000544154
chr19:clu_78274_+	7.67979	1	8.8869e-05	0.0227735		2	annotated	chr19:34391543:34391993:clu_78274_+	1.04595	0.976806	0.997077	0.0202709	ENSG00000100263	chr19	34391543	34391993	unknown_strand	NA
chr19:clu_78274_+	7.67979	1	8.8869e-05	0.0227735		2	annotated	chr19:34391694:34391993:clu_78274_+	-1.04595	0.0231936	0.00292271	-0.0202709	ENSG00000172053	chr19	34391694	34391993	unknown_strand	NA
chrX:clu_28333_-	9.30937	2	9.0571e-05	0.023077	RBMX	8	cryptic	chr17:80147004:80147061:clu_57064_-	1.26127	0.017534	0.033484	0.01595	ENSG00000172053	chrX	136872345	136873246	annotated	ENST00000496459+ENST00000561733
chrX:clu_28333_-	9.30937	2	9.0571e-05	0.023077	RBMX	8	cryptic	chr17:80147004:80147081:clu_57064_-	1.26438	0.0081863	0.0156817	0.0074954	ENSG00000172053	chrX	136872345	136875086	annotated	ENST00000419968+ENST00000431446
chrX:clu_28333_-	9.30937	2	9.0571e-05	0.023077	RBMX	8	cryptic	chr17:80147004:80147101:clu_57064_-	1.27392	0.00428377	0.00828471	0.00400094	ENSG00000106526	chrX	136874452	136875086	annotated	ENST00000320676+ENST00000464781+ENST00000565438
chrX:clu_28333_-	9.30937	2	9.0571e-05	0.023077	RBMX	8	cryptic	chr17:80147004:80147121:clu_57064_-	2.07661	0.00110585	0.00477257	0.00366672	ENSG00000106526	chr2	96549805	96550026	cryptic_threeprime	.
chrX:clu_28333_-	9.30937	2	9.0571e-05	0.023077	RBMX	8	cryptic	chr17:80147022:80147081:clu_57064_-	0.690022	0.867655	0.935864	0.0682093	ENSG00000115760	chr2	96549805	96550029	cryptic_threeprime	.
chrX:clu_28333_-	9.30937	2	9.0571e-05	0.023077	RBMX	8	cryptic	chr17:80147022:80147101:clu_57064_-	-3.38903	0.100717	0.00183847	-0.0988786	ENSG00000115760	chr2	96549805	96550188	annotated	ENST00000357485+ENST00000412735+ENST00000454558
chrX:clu_28333_-	9.30937	2	9.0571e-05	0.023077	RBMX	8	cryptic	chr17:80147022:80147121:clu_57064_-	0.527872	7.4687e-05	6.85e-05	-6.187e-06	ENSG00000103544	chr17	80147004	80147061	cryptic_threeprime	.
chrX:clu_28333_-	9.30937	2	9.0571e-05	0.023077	RBMX	8	cryptic	chr17:80147060:80147121:clu_57064_-	-3.70505	0.00044355	5.9027e-06	-0.0004376	ENSG00000103544	chr17	80147004	80147081	cryptic_unanchored	NA
chr2:clu_38778_+	9.30281	2	9.1168e-05	0.0230971	ARID5A	3	cryptic	chr2:96549805:96550026:clu_38778_+	-0.865449	0.00281983	0.00070623	-0.0021136	ENSG00000112983	chr17	80147004	80147101	cryptic_unanchored	NA
chr2:clu_38778_+	9.30281	2	9.1168e-05	0.0230971	ARID5A	3	cryptic	chr2:96549805:96550029:clu_38778_+	0.305326	0.169401	0.136804	-0.0325972	ENSG00000112983	chr17	80147004	80147121	cryptic_unanchored	NA
chr2:clu_38778_+	9.30281	2	9.1168e-05	0.0230971	ARID5A	3	cryptic	chr2:96549805:96550188:clu_38778_+	0.560124	0.827779	0.86249	0.0347108	ENSG00000162402	chr17	80147022	80147081	cryptic_fiveprime	.
chr17:clu_57064_-	15.0389	7	9.1893e-05	0.0231493	EIF4A3	3	annotated	chrX:136872345:136873246:clu_28333_-	0.0307521	0.0956158	0.106405	0.0107891	ENSG00000162402	chr17	80147022	80147101	cryptic_fiveprime	.
chr17:clu_57064_-	15.0389	7	9.1893e-05	0.0231493	EIF4A3	3	annotated	chrX:136872345:136875086:clu_28333_-	0.0753622	0.0823252	0.0957941	0.0134689	ENSG00000125835	chr17	80147022	80147121	cryptic_fiveprime	.
chr17:clu_57064_-	15.0389	7	9.1893e-05	0.0231493	EIF4A3	3	annotated	chrX:136874452:136875086:clu_28333_-	-0.106114	0.822059	0.797801	-0.024258	ENSG00000125835	chr17	80147060	80147121	cryptic_unanchored	NA
chr10:clu_72228_-	9.24677	2	9.6423e-05	0.0241539	AC010997.3,ZNF503	3	cryptic	chr10:75395983:75401105:clu_72228_-	-1.05846	1.3683e-10	8.6354e-10	7.2671e-10	ENSG00000125835	chr10	75395983	75401105	cryptic_threeprime	.
chr10:clu_72228_-	9.24677	2	9.6423e-05	0.0241539	AC010997.3,ZNF503	3	cryptic	chr10:75400374:75401105:clu_72228_-	-2.90078	1	1	-4.919e-08	ENSG00000153898	chr10	75400374	75401105	annotated	ENST00000372524
chr10:clu_72228_-	9.24677	2	9.6423e-05	0.0241539	AC010997.3,ZNF503	3	cryptic	chr10:75400865:75401105:clu_72228_-	3.95925	5.089e-11	4.8518e-08	4.8467e-08	ENSG00000153898	chr10	75400865	75401105	cryptic_threeprime	.
chrX:clu_28407_-	7.59087	1	9.7643e-05	0.0243229	CD99L2	2	cryptic	chrX:150831293:150879515:clu_28407_-	-0.351804	0.191964	0.105184	-0.0867799	ENSG00000153898	chrX	150831293	150879515	cryptic_fiveprime	.
chrX:clu_28407_-	7.59087	1	9.7643e-05	0.0243229	CD99L2	2	cryptic	chrX:150831293:150898522:clu_28407_-	0.351804	0.808036	0.894816	0.0867799	ENSG00000089597	chrX	150831293	150898522	annotated	ENST00000346693+ENST00000355149+ENST00000370377+ENST00000437787+ENST00000466436+ENST00000491877+ENST00000613030
chr2:clu_82847_-	7.56866	1	9.9968e-05	0.0246269	TGFBRAP1	2	cryptic	chr2:105269705:105272855:clu_82847_-	12.2447	1	1	0	ENSG00000089597	chr2	105269705	105272855	annotated	ENST00000258449+ENST00000393359+ENST00000595531
chr2:clu_82847_-	7.56866	1	9.9968e-05	0.0246269	TGFBRAP1	2	cryptic	chr2:105269786:105272855:clu_82847_-	-12.2447	4.9911e-44	1.1549e-54	-4.991e-44	ENSG00000151092	chr2	105269786	105272855	cryptic_threeprime	.
chr20:clu_1398_+	7.56887	1	9.9946e-05	0.0246269	RBCK1	2	cryptic	chr20:427492:428491:clu_1398_+	-0.719768	0.618425	0.277546	-0.340879	ENSG00000151092	chr20	427492	428491	annotated	ENST00000353660+ENST00000356286+ENST00000382181+ENST00000382214+ENST00000415942+ENST00000468272+ENST00000640614
chr20:clu_1398_+	7.56887	1	9.9946e-05	0.0246269	RBCK1	2	cryptic	chr20:428058:428491:clu_1398_+	0.719768	0.381575	0.722454	0.340879	ENSG00000137767	chr20	428058	428491	cryptic_fiveprime	.
chr16:clu_2531_-	7.55898	1	0.000101	0.0246773	RHBDF1	2	cryptic	chr16:62883:62973:clu_2531_-	-3.5797	1.7406e-15	1.3534e-18	-1.739e-15	ENSG00000137767	chr16	62883	62973	cryptic_threeprime	.
chr16:clu_2531_-	7.55898	1	0.000101	0.0246773	RHBDF1	2	cryptic	chr16:62897:62973:clu_2531_-	3.5797	1	1	1.7764e-15	ENSG00000137767	chr16	62897	62973	annotated	ENST00000262316+ENST00000428730
chr22:clu_10550_-	7.55635	1	0.00010128	0.0246773	RHBDD3	2	annotated	chr22:29265668:29267335:clu_10550_-	9.18904	1.0197e-18	9.772e-11	9.772e-11	ENSG00000266074	chr22	29265668	29267335	annotated	ENST00000488106
chr22:clu_10550_-	7.55635	1	0.00010128	0.0246773	RHBDD3	2	annotated	chr22:29265668:29267426:clu_10550_-	-9.18904	1	1	-9.772e-11	ENSG00000266074	chr22	29265668	29267426	annotated	ENST00000216085+ENST00000406335+ENST00000413137+ENST00000414672+ENST00000493894
chr3:clu_60402_-	9.15901	2	0.00010527	0.0255094	QARS	3	annotated	chr3:49103972:49104324:clu_60402_-	0.166522	0.85314	0.899759	0.046619	ENSG00000101290	chr3	49103972	49104324	annotated	ENST00000306125+ENST00000417025+ENST00000464962+ENST00000470619+ENST00000479495+ENST00000482261+ENST00000494767+ENST00000634359+ENST00000634527+ENST00000634602+ENST00000634609+ENST00000635194+ENST00000635231+ENST00000635278+ENST00000635292+ENST00000635375+ENST00000635443+ENST00000635501+ENST00000635541+ENST00000635622+ENST00000636669
chr3:clu_60402_-	9.15901	2	0.00010527	0.0255094	QARS	3	annotated	chr3:49103972:49104373:clu_60402_-	0.134854	0.00895287	0.00914777	0.00019489	ENSG00000101290	chr3	49103972	49104373	annotated	ENST00000418549+ENST00000430182+ENST00000634953+ENST00000635052+ENST00000635494+ENST00000636018
chr3:clu_60402_-	9.15901	2	0.00010527	0.0255094	QARS	3	annotated	chr3:49104098:49104324:clu_60402_-	-0.301376	0.137908	0.0910937	-0.0468139	ENSG00000163975	chr3	49104098	49104324	annotated	ENST00000452739+ENST00000634425+ENST00000634724
chr7:clu_75094_-	7.47939	1	0.00010989	0.0264849	ACTR3C	2	cryptic	chr7:150286540:150289450:clu_75094_-	1.45224	0.999964	0.999998	3.3661e-05	ENSG00000163975	chr7	150286540	150289450	annotated	ENST00000252071+ENST00000477871+ENST00000478393+ENST00000539352
chr7:clu_75094_-	7.47939	1	0.00010989	0.0264849	ACTR3C	2	cryptic	chr7:150286540:150289545:clu_75094_-	-1.45224	3.5612e-05	1.9508e-06	-3.366e-05	ENSG00000163975	chr7	150286540	150289545	cryptic_fiveprime	.
chr2:clu_37986_+	7.46544	1	0.00011152	0.0267349	BIRC6	2	cryptic	chr2:32478818:32479442:clu_37986_+	20.1236	2.4605e-27	7.4158e-10	7.4158e-10	ENSG00000163975	chr2	32478818	32479442	cryptic_threeprime	.
chr2:clu_37986_+	7.46544	1	0.00011152	0.0267349	BIRC6	2	cryptic	chr2:32478818:32479462:clu_37986_+	-20.1236	1	1	-7.416e-10	ENSG00000135679	chr2	32478818	32479462	annotated	ENST00000421745+ENST00000648282
chr16:clu_30684_+	7.45359	1	0.00011293	0.0268508	VPS35L	2	cryptic	chr16:19682390:19691353:clu_30684_+	-0.990146	0.216913	0.0368257	-0.180087	ENSG00000135679	chr16	19682390	19691353	annotated	ENST00000251143+ENST00000417362+ENST00000438132+ENST00000448695+ENST00000542263+ENST00000543152
chr16:clu_30684_+	7.45359	1	0.00011293	0.0268508	VPS35L	2	cryptic	chr16:19688791:19691353:clu_30684_+	0.990146	0.783087	0.963174	0.180087	ENSG00000248333	chr16	19688791	19691353	cryptic_fiveprime	.
chr5:clu_18455_-	7.45127	1	0.00011321	0.0268508	BRD8	2	cryptic	chr5:138160173:138160891:clu_18455_-	2.86362	1	1	4.7269e-10	ENSG00000248333	chr5	138160173	138160891	annotated	ENST00000230901+ENST00000254900+ENST00000402931+ENST00000411594+ENST00000418329+ENST00000441656+ENST00000454473+ENST00000460746+ENST00000489351+ENST00000512140
chr5:clu_18455_-	7.45127	1	0.00011321	0.0268508	BRD8	2	cryptic	chr5:138160208:138160891:clu_18455_-	-2.86362	4.7424e-10	1.5441e-12	-4.727e-10	ENSG00000248333	chr5	138160208	138160891	cryptic_threeprime	.
chr1:clu_12899_-	7.44095	1	0.00011446	0.0270025	USP24	2	cryptic	chr1:55096620:55096952:clu_12899_-	5.15318	2.7158e-13	8.1264e-09	8.1261e-09	ENSG00000070540	chr1	55096620	55096952	cryptic_threeprime	.
chr1:clu_12899_-	7.44095	1	0.00011446	0.0270025	USP24	2	cryptic	chr1:55096622:55096952:clu_12899_-	-5.15318	1	1	-8.126e-09	ENSG00000070540	chr1	55096622	55096952	annotated	ENST00000294383
chr20:clu_53503_-	9.03219	2	0.0001195	0.0280442	SNRPB,AL049650.1	3	annotated	chr20:2465819:2467192:clu_53503_-	0.0442459	0.0230844	0.0278793	0.00479487	ENSG00000070540	chr20	2465819	2467192	annotated	ENST00000474384
chr20:clu_53503_-	9.03219	2	0.0001195	0.0280442	SNRPB,AL049650.1	3	annotated	chr20:2465819:2467607:clu_53503_-	-0.156712	0.953708	0.942114	-0.0115941	ENSG00000070540	chr20	2465819	2467607	annotated	ENST00000381342+ENST00000438552+ENST00000474384
chr20:clu_53503_-	9.03219	2	0.0001195	0.0280442	SNRPB,AL049650.1	3	annotated	chr20:2467315:2467607:clu_53503_-	0.112466	0.0232076	0.0300069	0.00679927	ENSG00000233016	chr20	2467315	2467607	annotated	ENST00000474384+ENST00000461548
chr1:clu_13135_-	9.02528	2	0.00012033	0.0280909	MCOLN2	3	cryptic	chr1:84952530:84953292:clu_13135_-	0.108932	0.0065454	0.00492405	-0.0016213	ENSG00000233016	chr1	84952530	84953292	cryptic_fiveprime	.
chr1:clu_13135_-	9.02528	2	0.00012033	0.0280909	MCOLN2	3	cryptic	chr1:84952530:84956431:clu_13135_-	0.396751	0.990853	0.994017	0.00316464	ENSG00000233016	chr1	84952530	84956431	annotated	ENST00000284027+ENST00000370608+ENST00000463065+ENST00000531325
chr1:clu_13135_-	9.02528	2	0.00012033	0.0280909	MCOLN2	3	cryptic	chr1:84953543:84956431:clu_13135_-	-0.505683	0.00260198	0.00105868	-0.0015433	ENSG00000172053	chr1	84953543	84956431	cryptic_threeprime	.
chr11:clu_50221_-	7.36723	1	0.00012376	0.028742	GANAB	2	cryptic	chr11:62626440:62626571:clu_50221_-	-0.97889	0.00017845	2.5196e-05	-0.0001533	ENSG00000172053	chr11	62626440	62626571	cryptic_threeprime	.
chr11:clu_50221_-	7.36723	1	0.00012376	0.028742	GANAB	2	cryptic	chr11:62626447:62626571:clu_50221_-	0.97889	0.999822	0.999975	0.00015325	ENSG00000149084	chr11	62626447	62626571	annotated	ENST00000346178+ENST00000356638+ENST00000528503+ENST00000531563+ENST00000532402+ENST00000534779+ENST00000540933+ENST00000648273
chr3:clu_59964_-	7.29812	1	0.00013318	0.0307688	NGLY1	2	cryptic	chr3:25751263:25764066:clu_59964_-	0.949907	0.999817	0.999973	0.00015595	ENSG00000149084	chr3	25751263	25764066	annotated	ENST00000280699+ENST00000280700+ENST00000308710+ENST00000396649+ENST00000417874+ENST00000427041+ENST00000428257+ENST00000493324
chr3:clu_59964_-	7.29812	1	0.00013318	0.0307688	NGLY1	2	cryptic	chr3:25761708:25764066:clu_59964_-	-0.949907	0.00018339	2.7439e-05	-0.000156	ENSG00000149084	chr3	25761708	25764066	cryptic_threeprime	.
chr15:clu_44175_+	8.87705	2	0.00013956	0.0320754	AC090527.2,SQOR	3	cryptic	chr15:45662125:45669928:clu_44175_+	-1.00348	0.541371	0.46707	-0.0743013	ENSG00000101158	chr15	45662125	45669928	annotated	ENST00000260324+ENST00000561493+ENST00000561735+ENST00000566934+ENST00000568606+ENST00000564080
chr15:clu_44175_+	8.87705	2	0.00013956	0.0320754	AC090527.2,SQOR	3	cryptic	chr15:45662125:45673607:clu_44175_+	2.00605	0.00823078	0.143995	0.135764	ENSG00000101158	chr15	45662125	45673607	novel annotated pair	ENST00000260324+ENST00000566934+ENST00000568606+ENST00000564080
chr15:clu_44175_+	8.87705	2	0.00013956	0.0320754	AC090527.2,SQOR	3	cryptic	chr15:45669981:45673607:clu_44175_+	-1.00257	0.450398	0.388935	-0.0614629	ENSG00000101158	chr15	45669981	45673607	annotated	ENST00000260324+ENST00000566934+ENST00000568606+ENST00000564080
chr17:clu_27090_+	7.24279	1	0.00014124	0.0321307	BAHCC1	2	cryptic	chr17:81459604:81460211:clu_27090_+	-1.29138	0.0439693	0.00346331	-0.040506	ENSG00000181404	chr17	81459604	81460211	cryptic_threeprime	.
chr17:clu_27090_+	7.24279	1	0.00014124	0.0321307	BAHCC1	2	cryptic	chr17:81459604:81460277:clu_27090_+	1.29138	0.956031	0.996537	0.040506	ENSG00000181404	chr17	81459604	81460277	annotated	ENST00000307745+ENST00000578541+ENST00000584436
chr20:clu_1521_+	7.24537	1	0.00014085	0.0321307	CDS2	2	cryptic	chr20:5189838:5190102:clu_1521_+	1.02446	0.999769	0.99997	0.00020149	ENSG00000188641	chr20	5189838	5190102	annotated	ENST00000379070+ENST00000460006
chr20:clu_1521_+	7.24537	1	0.00014085	0.0321307	CDS2	2	cryptic	chr20:5189838:5190104:clu_1521_+	-1.02446	0.00023131	2.9815e-05	-0.0002015	ENSG00000188641	chr20	5189838	5190104	cryptic_threeprime	.
chr3:clu_62029_-	10.1325	3	0.00014957	0.0338545	MELTF	4	cryptic	chr3:197004015:197006549:clu_62029_-	-0.0488721	0.0146036	0.0138003	-0.0008033	ENSG00000036054	chr3	197004015	197006549	cryptic_threeprime	.
chr3:clu_62029_-	10.1325	3	0.00014957	0.0338545	MELTF	4	cryptic	chr3:197004099:197006549:clu_62029_-	0.0138819	0.877827	0.883268	0.00544126	ENSG00000036054	chr3	197004099	197006549	annotated	ENST00000296350
chr3:clu_62029_-	10.1325	3	0.00014957	0.0338545	MELTF	4	cryptic	chr3:197004180:197006549:clu_62029_-	-0.124911	0.0773473	0.067741	-0.0096063	ENSG00000136935	chr3	197004180	197006549	cryptic_threeprime	.
chr3:clu_62029_-	10.1325	3	0.00014957	0.0338545	MELTF	4	cryptic	chr3:197004982:197006549:clu_62029_-	0.159901	0.0302221	0.0351903	0.00496826	ENSG00000136935	chr3	197004982	197006549	cryptic_threeprime	.
chr12:clu_23689_+	7.17025	1	0.00015255	0.0343531	MDM2	2	annotated	chr12:68808491:68809208:clu_23689_+	0.117767	0.756193	0.796968	0.0407754	ENSG00000149547	chr12	68808491	68809208	annotated	ENST00000258148+ENST00000258149+ENST00000311420+ENST00000393412+ENST00000393417+ENST00000428863+ENST00000493419
chr12:clu_23689_+	7.17025	1	0.00015255	0.0343531	MDM2	2	annotated	chr12:68809086:68809208:clu_23689_+	-0.117767	0.243807	0.203032	-0.0407754	ENSG00000149547	chr12	68809086	68809208	annotated	ENST00000393415+ENST00000393416+ENST00000523991+ENST00000539479+ENST00000543323
chr1:clu_11356_-	8.77814	2	0.00015406	0.0345204	CDK11B	3	annotated	chr1:1655484:1657256:clu_11356_-	-0.0784227	0.222932	0.192942	-0.0299904	ENSG00000149547	chr1	1655484	1657256	annotated	ENST00000340677+ENST00000341028
chr1:clu_11356_-	8.77814	2	0.00015406	0.0345204	CDK11B	3	annotated	chr1:1655484:1657375:clu_11356_-	0.140183	0.625748	0.673895	0.0481466	ENSG00000169045	chr1	1655484	1657375	annotated	ENST00000340677+ENST00000341028+ENST00000341832+ENST00000407249+ENST00000611150+ENST00000615951+ENST00000626918+ENST00000629289+ENST00000629312
chr1:clu_11356_-	8.77814	2	0.00015406	0.0345204	CDK11B	3	annotated	chr1:1657302:1657375:clu_11356_-	-0.0617599	0.15132	0.133164	-0.0181562	ENSG00000169045	chr1	1657302	1657375	annotated	ENST00000340677+ENST00000341028
chr17:clu_56659_-	10.0956	3	0.00015494	0.0345428	WIPI1	4	cryptic	chr17:68433575:68434420:clu_56659_-	-0.2425	0.0540961	0.038724	-0.0153721	ENSG00000154781	chr17	68433575	68434420	cryptic_fiveprime	.
chr17:clu_56659_-	10.0956	3	0.00015494	0.0345428	WIPI1	4	cryptic	chr17:68433575:68434556:clu_56659_-	0.147349	0.353729	0.373933	0.0202042	ENSG00000154781	chr17	68433575	68434556	annotated	ENST00000262139+ENST00000546360+ENST00000589316+ENST00000589459+ENST00000591494
chr17:clu_56659_-	10.0956	3	0.00015494	0.0345428	WIPI1	4	cryptic	chr17:68433575:68435620:clu_56659_-	0.00730429	0.0323496	0.0297284	-0.0026212	ENSG00000137478	chr17	68433575	68435620	annotated	ENST00000262139+ENST00000546360+ENST00000586815+ENST00000589316+ENST00000589459+ENST00000591494
chr17:clu_56659_-	10.0956	3	0.00015494	0.0345428	WIPI1	4	cryptic	chr17:68434626:68435620:clu_56659_-	0.087846	0.559826	0.557615	-0.0022109	ENSG00000137478	chr17	68434626	68435620	annotated	ENST00000262139+ENST00000546360+ENST00000589316+ENST00000589459+ENST00000591494
chr9:clu_33851_-	8.74815	2	0.00015875	0.0352174	SNHG7	3	cryptic	chr9:136725110:136726311:clu_33851_-	0.253839	0.530319	0.554231	0.0239125	ENSG00000006282	chr9	136725110	136726311	annotated	ENST00000414282+ENST00000416970+ENST00000436596+ENST00000653276+ENST00000663097+ENST00000668354
chr9:clu_33851_-	8.74815	2	0.00015875	0.0352174	SNHG7	3	cryptic	chr9:136725110:136727046:clu_33851_-	-0.41815	0.00724078	0.00386454	-0.0033762	ENSG00000006282	chr9	136725110	136727046	novel annotated pair	ENST00000414282+ENST00000416970+ENST00000653276
chr9:clu_33851_-	8.74815	2	0.00015875	0.0352174	SNHG7	3	cryptic	chr9:136726416:136727046:clu_33851_-	0.164311	0.462441	0.441904	-0.0205362	ENSG00000133657	chr9	136726416	136727046	annotated	ENST00000414282+ENST00000416970+ENST00000653276
chr3:clu_60400_-	7.12427	1	0.00016019	0.035359	QARS	2	annotated	chr3:49101899:49102205:clu_60400_-	-1.03165	0.999995	0.999957	-3.75e-05	ENSG00000133657	chr3	49101899	49102205	annotated	ENST00000306125+ENST00000414533+ENST00000430182+ENST00000452739+ENST00000464962+ENST00000470225+ENST00000470619+ENST00000482261+ENST00000494767+ENST00000494838+ENST00000634527+ENST00000634802+ENST00000635292+ENST00000635375+ENST00000635443+ENST00000635501+ENST00000635541+ENST00000635622+ENST00000636018+ENST00000636669+ENST00000637543
chr3:clu_60400_-	7.12427	1	0.00016019	0.035359	QARS	2	annotated	chr3:49101899:49103377:clu_60400_-	1.03165	5.4579e-06	4.2962e-05	3.7504e-05	ENSG00000133657	chr3	49101899	49103377	annotated	ENST00000634602
chr11:clu_86501_+	8.70755	2	0.00016533	0.0363156	AC068205.2,HSD17B12	3	cryptic	chr11:43680987:43704649:clu_86501_+	-0.447573	0.0137898	0.00501736	-0.0087724	ENSG00000133657	chr11	43680987	43704649	cryptic_threeprime	.
chr11:clu_86501_+	8.70755	2	0.00016533	0.0363156	AC068205.2,HSD17B12	3	cryptic	chr11:43680987:43750911:clu_86501_+	0.580441	0.970541	0.987173	0.0166318	ENSG00000133657	chr11	43680987	43750911	annotated	ENST00000278353+ENST00000395700+ENST00000637401
chr11:clu_86501_+	8.70755	2	0.00016533	0.0363156	AC068205.2,HSD17B12	3	cryptic	chr11:43681183:43704649:clu_86501_+	-0.132868	0.0156691	0.00780976	-0.0078594	ENSG00000182492	chr11	43681183	43704649	cryptic_threeprime	.
chr20:clu_2322_+	8.6825	2	0.00016953	0.0368735	NELFCD	3	cryptic	chr20:58981369:58986093:clu_2322_+	-0.653523	0.987227	0.966547	-0.0206806	ENSG00000182492	chr20	58981369	58986093	annotated	ENST00000460601+ENST00000464363+ENST00000471621+ENST00000482747+ENST00000492016+ENST00000602795+ENST00000652272
chr20:clu_2322_+	8.6825	2	0.00016953	0.0368735	NELFCD	3	cryptic	chr20:58981369:58986096:clu_2322_+	0.330478	0.012772	0.0334513	0.0206792	ENSG00000182492	chr20	58981369	58986096	cryptic_threeprime	.
chr20:clu_2322_+	8.6825	2	0.00016953	0.0368735	NELFCD	3	cryptic	chr20:58985601:58986093:clu_2322_+	0.323045	8.5444e-07	2.2213e-06	1.3669e-06	ENSG00000182492	chr20	58985601	58986093	cryptic_fiveprime	.
chr9:clu_32175_-	7.07233	1	0.00016928	0.0368735	WASHC1	2	cryptic	chr9:16876:16965:clu_32175_-	-2.54067	0.999995	0.999268	-0.0007279	ENSG00000163584	chr9	16876	16965	annotated	ENST00000442898
chr9:clu_32175_-	7.07233	1	0.00016928	0.0368735	WASHC1	2	cryptic	chr9:16876:16969:clu_32175_-	2.54067	4.5531e-06	0.00073247	0.00072791	ENSG00000163584	chr9	16876	16969	cryptic_fiveprime	.
chr1:clu_13319_-	7.05708	1	0.00017204	0.0372391	DPYD	2	cryptic	chr1:97306297:97373561:clu_13319_-	-0.455478	0.989319	0.973856	-0.0154637	ENSG00000102024	chr1	97306297	97373561	annotated	ENST00000370192
chr1:clu_13319_-	7.05708	1	0.00017204	0.0372391	DPYD	2	cryptic	chr1:97367192:97373561:clu_13319_-	0.455478	0.0106806	0.0261442	0.0154637	ENSG00000102024	chr1	97367192	97373561	cryptic_threeprime	.
chr3:clu_41828_+	7.03809	1	0.00017555	0.0378151	TBC1D23	2	cryptic	chr3:100290701:100295087:clu_41828_+	-0.354524	0.984277	0.96856	-0.0157169	ENSG00000126698	chr3	100290701	100295087	annotated	ENST00000344949+ENST00000394144+ENST00000475134+ENST00000486274
chr3:clu_41828_+	7.03809	1	0.00017555	0.0378151	TBC1D23	2	cryptic	chr3:100290715:100295087:clu_41828_+	0.354524	0.0157231	0.03144	0.015717	ENSG00000126698	chr3	100290715	100295087	cryptic_fiveprime	.
chr9:clu_33440_-	7.02991	1	0.00017709	0.0379622	GOLGA1	2	cryptic	chr9:124889532:124890389:clu_33440_-	1.45269	0.982815	0.999044	0.0162289	ENSG00000126698	chr9	124889532	124890389	cryptic_threeprime	.
chr9:clu_33440_-	7.02991	1	0.00017709	0.0379622	GOLGA1	2	cryptic	chr9:124889536:124890389:clu_33440_-	-1.45269	0.0171849	0.00095602	-0.0162289	ENSG00000103549	chr9	124889536	124890389	annotated	ENST00000373555+ENST00000475407+ENST00000485337
chr11:clu_88183_+	8.61866	2	0.0001807	0.0383681	EI24	3	annotated	chr11:125580204:125581211:clu_88183_+	0.20121	0.459703	0.456206	-0.0034967	ENSG00000103549	chr11	125580204	125581211	annotated	ENST00000278903+ENST00000531636+ENST00000534546+ENST00000615917+ENST00000618552+ENST00000620753
chr11:clu_88183_+	8.61866	2	0.0001807	0.0383681	EI24	3	annotated	chr11:125580204:125582346:clu_88183_+	-0.426026	0.0106994	0.00567071	-0.0050287	ENSG00000122786	chr11	125580204	125582346	annotated	ENST00000278903+ENST00000527235+ENST00000531636+ENST00000534546+ENST00000615917+ENST00000618552+ENST00000620753
chr11:clu_88183_+	8.61866	2	0.0001807	0.0383681	EI24	3	annotated	chr11:125581322:125582346:clu_88183_+	0.224815	0.529598	0.538123	0.00852537	ENSG00000122786	chr11	125581322	125582346	annotated	ENST00000278903+ENST00000530540+ENST00000531636+ENST00000534546+ENST00000615917+ENST00000618552+ENST00000620753
chr5:clu_19024_-	7.01233	1	0.00018043	0.0383681	HNRNPH1	2	annotated	chr5:179623164:179623595:clu_19024_-	-0.0499491	0.529047	0.504105	-0.0249419	ENSG00000198791	chr5	179623164	179623595	annotated	ENST00000393432+ENST00000510431+ENST00000513972+ENST00000514332+ENST00000514731+ENST00000515446+ENST00000519455
chr5:clu_19024_-	7.01233	1	0.00018043	0.0383681	HNRNPH1	2	annotated	chr5:179623164:179623636:clu_19024_-	0.0499491	0.470953	0.495895	0.0249419	ENSG00000198791	chr5	179623164	179623636	annotated	ENST00000442819+ENST00000503105+ENST00000504779+ENST00000505087+ENST00000508103+ENST00000513230+ENST00000519056+ENST00000519707+ENST00000523137
chr3:clu_40922_+	7.00134	1	0.00018255	0.0385769	CCDC174	2	cryptic	chr3:14654530:14655476:clu_40922_+	8.53852	1.2282e-28	3.2042e-21	3.2042e-21	ENSG00000198791	chr3	14654530	14655476	cryptic_threeprime	.
chr3:clu_40922_+	7.00134	1	0.00018255	0.0385769	CCDC174	2	cryptic	chr3:14654530:14655529:clu_40922_+	-8.53852	1	1	0	ENSG00000111647	chr3	14654530	14655529	annotated	ENST00000303688+ENST00000383794+ENST00000463438+ENST00000465759+ENST00000611584
chr11:clu_50697_-	6.98221	1	0.0001863	0.0391843	FCHSD2	2	annotated	chr11:72849879:72867865:clu_50697_-	-0.536042	0.0360632	0.0126441	-0.0234191	ENSG00000111647	chr11	72849879	72867865	annotated	ENST00000432043
chr11:clu_50697_-	6.98221	1	0.0001863	0.0391843	FCHSD2	2	annotated	chr11:72849889:72867865:clu_50697_-	0.536042	0.963937	0.987356	0.0234191	ENSG00000146085	chr11	72849889	72867865	annotated	ENST00000311172+ENST00000409314+ENST00000409418+ENST00000409853+ENST00000458644
chr17:clu_26359_+	6.95023	1	0.00019275	0.0401618	SPATA20	2	annotated	chr17:50550115:50550208:clu_26359_+	3.43021	1	1	2.1218e-09	ENSG00000146085	chr17	50550115	50550208	annotated	ENST00000006658+ENST00000356488+ENST00000503063+ENST00000503127+ENST00000511937+ENST00000619622+ENST00000634597+ENST00000635113
chr17:clu_26359_+	6.95023	1	0.00019275	0.0401618	SPATA20	2	annotated	chr17:50550115:50550230:clu_26359_+	-3.43021	2.1241e-09	2.227e-12	-2.122e-09	ENSG00000172757	chr17	50550115	50550230	annotated	ENST00000511347
chr3:clu_61905_-	11.0448	4	0.00019236	0.0401618	ATP13A3	5	cryptic	chr3:194413839:194419339:clu_61905_-	-0.0317244	0.00719392	0.00650316	-0.0006908	ENSG00000172757	chr3	194413839	194419339	cryptic_fiveprime	.
chr3:clu_61905_-	11.0448	4	0.00019236	0.0401618	ATP13A3	5	cryptic	chr3:194413839:194419879:clu_61905_-	0.0727548	0.457987	0.459608	0.00162036	ENSG00000187079	chr3	194413839	194419879	annotated	ENST00000256031+ENST00000439040+ENST00000497567+ENST00000642744+ENST00000645319+ENST00000645538+ENST00000645621
chr3:clu_61905_-	11.0448	4	0.00019236	0.0401618	ATP13A3	5	cryptic	chr3:194413839:194425342:clu_61905_-	0.0608143	0.00765245	0.00758837	-6.408e-05	ENSG00000187079	chr3	194413839	194425342	novel annotated pair	ENST00000256031+ENST00000439040+ENST00000642744+ENST00000645319+ENST00000645538+ENST00000645621
chr3:clu_61905_-	11.0448	4	0.00019236	0.0401618	ATP13A3	5	cryptic	chr3:194419812:194425342:clu_61905_-	-0.172791	0.00819078	0.00643013	-0.0017607	ENSG00000187079	chr3	194419812	194425342	cryptic_threeprime	.
chr3:clu_61905_-	11.0448	4	0.00019236	0.0401618	ATP13A3	5	cryptic	chr3:194419967:194425342:clu_61905_-	0.0709464	0.518976	0.519871	0.00089513	ENSG00000105855	chr3	194419967	194425342	annotated	ENST00000256031+ENST00000439040+ENST00000642744+ENST00000645319+ENST00000645538+ENST00000645621
chrX:clu_1209_+	9.85935	3	0.00019412	0.0402586	BGN	4	cryptic	chrX:153495113:153504621:clu_1209_+	0.158714	0.89935	0.9175	0.0181498	ENSG00000105855	chrX	153495113	153504621	annotated	ENST00000331595+ENST00000431891+ENST00000472615+ENST00000480756
chrX:clu_1209_+	9.85935	3	0.00019412	0.0402586	BGN	4	cryptic	chrX:153495749:153504621:clu_1209_+	0.0366997	0.00113103	0.00102132	-0.0001097	ENSG00000105855	chrX	153495749	153504621	cryptic_fiveprime	.
chrX:clu_1209_+	9.85935	3	0.00019412	0.0402586	BGN	4	cryptic	chrX:153502566:153504621:clu_1209_+	-0.0005595	0.0663222	0.0576985	-0.0086237	ENSG00000066739	chrX	153502566	153504621	cryptic_fiveprime	.
chrX:clu_1209_+	9.85935	3	0.00019412	0.0402586	BGN	4	cryptic	chrX:153502570:153504621:clu_1209_+	-0.194854	0.033197	0.0237807	-0.0094164	ENSG00000066739	chrX	153502570	153504621	cryptic_fiveprime	.
chr3:clu_61671_-	6.91469	1	0.00020018	0.0413235	RPL22L1	2	annotated	chr3:170868134:170868298:clu_61671_-	-0.0889142	0.642669	0.600882	-0.0417876	ENSG00000082146	chr3	170868134	170868298	annotated	ENST00000295830+ENST00000463836+ENST00000466674
chr3:clu_61671_-	6.91469	1	0.00020018	0.0413235	RPL22L1	2	annotated	chr3:170868201:170868298:clu_61671_-	0.0889142	0.357331	0.399118	0.0417876	ENSG00000082146	chr3	170868201	170868298	annotated	ENST00000475836+ENST00000494771
chrX:clu_957_+	6.89973	1	0.0002034	0.0417936	PLS3	2	annotated	chrX:115561260:115610243:clu_957_+	-0.145401	0.887495	0.855029	-0.032466	ENSG00000187957	chrX	115561260	115610243	annotated	ENST00000289290+ENST00000355899+ENST00000489283+ENST00000626746
chrX:clu_957_+	6.89973	1	0.0002034	0.0417936	PLS3	2	annotated	chrX:115593632:115610243:clu_957_+	0.145401	0.112505	0.144971	0.032466	ENSG00000187957	chrX	115593632	115610243	annotated	ENST00000481823+ENST00000539310
chr1:clu_12241_-	8.47304	2	0.00020903	0.0427538	DNAJC8	3	cryptic	chr1:28208413:28209972:clu_12241_-	-0.111097	0.491319	0.486823	-0.0044959	ENSG00000187957	chr1	28208413	28209972	annotated	ENST00000263697+ENST00000489277
chr1:clu_12241_-	8.47304	2	0.00020903	0.0427538	DNAJC8	3	cryptic	chr1:28208413:28210571:clu_12241_-	0.229849	0.0316842	0.0441491	0.0124648	ENSG00000188846	chr1	28208413	28210571	novel annotated pair	ENST00000263697+ENST00000489277
chr1:clu_12241_-	8.47304	2	0.00020903	0.0427538	DNAJC8	3	cryptic	chr1:28210066:28210571:clu_12241_-	-0.118752	0.476996	0.469027	-0.0079689	ENSG00000188846	chr1	28210066	28210571	annotated	ENST00000263697+ENST00000489277
chr16:clu_31121_+	6.83898	1	0.00021699	0.044179	RNF40	2	cryptic	chr16:30768530:30768619:clu_31121_+	-1.25451	0.999999	0.999993	-6.473e-06	.	chr16	30768530	30768619	annotated	ENST00000324685+ENST00000357890+ENST00000493683+ENST00000563683
chr16:clu_31121_+	6.83898	1	0.00021699	0.044179	RNF40	2	cryptic	chr16:30768530:30768623:clu_31121_+	1.25451	5.7323e-07	7.0466e-06	6.4734e-06	.	chr16	30768530	30768623	cryptic_threeprime	.
chr7:clu_63985_+	6.8165	1	0.00022224	0.0450437	CALD1	2	cryptic	chr7:134947769:134950117:clu_63985_+	1.96741	6.9051e-08	3.5322e-06	3.4631e-06	.	chr7	134947769	134950117	cryptic_threeprime	.
chr7:clu_63985_+	6.8165	1	0.00022224	0.0450437	CALD1	2	cryptic	chr7:134947769:134950374:clu_63985_+	-1.96741	1	0.999996	-3.463e-06	.	chr7	134947769	134950374	annotated	ENST00000361675+ENST00000361901+ENST00000393118+ENST00000417172+ENST00000422748+ENST00000424922+ENST00000430085+ENST00000436461+ENST00000443197+ENST00000482470+ENST00000495522
chr8:clu_47920_-	8.40503	2	0.00022374	0.0451415	CNOT7	3	annotated	chr8:17243185:17243442:clu_47920_-	-0.236769	0.0310934	0.0179077	-0.0131858	.	chr8	17243185	17243442	annotated	ENST00000518021+ENST00000519954
chr8:clu_47920_-	8.40503	2	0.00022374	0.0451415	CNOT7	3	annotated	chr8:17243185:17245036:clu_47920_-	0.34964	0.914211	0.946437	0.0322253	.	chr8	17243185	17245036	annotated	ENST00000361272+ENST00000518021+ENST00000519918+ENST00000519954+ENST00000519998+ENST00000520178+ENST00000523917+ENST00000524358
chr8:clu_47920_-	8.40503	2	0.00022374	0.0451415	CNOT7	3	annotated	chr8:17243622:17245036:clu_47920_-	-0.112871	0.0546951	0.0356556	-0.0190395	.	chr8	17243622	17245036	annotated	ENST00000518021
chr12:clu_65970_-	6.80326	1	0.0002254	0.0452722	UHRF1BP1L	2	annotated	chr12:100060043:100072672:clu_65970_-	0.225823	0.926269	0.951772	0.0255032	.	chr12	100060043	100072672	annotated	ENST00000279907+ENST00000545232
chr12:clu_65970_-	6.80326	1	0.0002254	0.0452722	UHRF1BP1L	2	annotated	chr12:100070169:100072672:clu_65970_-	-0.225823	0.0737313	0.0482281	-0.0255032	.	chr12	100070169	100072672	annotated	ENST00000356828
chr6:clu_8995_-	6.79339	1	0.00022779	0.0455458	MMUT	2	cryptic	chr6:49458058:49459069:clu_8995_-	1.09993	1.4477e-05	0.00013062	0.00011614	.	chr6	49458058	49459069	cryptic_fiveprime	.
chr6:clu_8995_-	6.79339	1	0.00022779	0.0455458	MMUT	2	cryptic	chr6:49458058:49459082:clu_8995_-	-1.09993	0.999986	0.999869	-0.0001161	.	chr6	49458058	49459082	annotated	ENST00000274813
chr11:clu_50469_-	6.7793	1	0.00023123	0.0460283	CFL1	2	cryptic	chr11:65855730:65855935:clu_50469_-	-0.227677	0.997838	0.996596	-0.0012426	.	chr11	65855730	65855935	annotated	ENST00000308162+ENST00000524553+ENST00000525451+ENST00000527344+ENST00000530413+ENST00000531407+ENST00000531413+ENST00000532134+ENST00000534769
chr11:clu_50469_-	6.7793	1	0.00023123	0.0460283	CFL1	2	cryptic	chr11:65855801:65855935:clu_50469_-	0.227677	0.00216189	0.00340447	0.00124258	.	chr11	65855801	65855935	cryptic_threeprime	.
chr11:clu_86268_+	8.35875	2	0.00023434	0.0462341	TEAD1	3	annotated	chr11:12674834:12675409:clu_86268_+	0.175988	0.327104	0.357632	0.0305287	.	chr11	12674834	12675409	annotated	ENST00000527636
chr11:clu_86268_+	8.35875	2	0.00023434	0.0462341	TEAD1	3	annotated	chr11:12674834:12764179:clu_86268_+	-0.271626	0.117794	0.0823146	-0.035479	.	chr11	12674834	12764179	annotated	ENST00000527376+ENST00000527636
chr11:clu_86268_+	8.35875	2	0.00023434	0.0462341	TEAD1	3	annotated	chr11:12675561:12764179:clu_86268_+	0.0956379	0.555103	0.560053	0.00495031	.	chr11	12675561	12764179	annotated	ENST00000334310+ENST00000527575+ENST00000527636
chr7:clu_62409_+	8.3598	2	0.00023409	0.0462341	ITGB8	3	cryptic	chr7:20406171:20409239:clu_62409_+	-0.0699908	0.0549964	0.0699106	0.0149142	.	chr7	20406171	20409239	cryptic_threeprime	.
chr7:clu_62409_+	8.3598	2	0.00023409	0.0462341	ITGB8	3	cryptic	chr7:20406171:20409615:clu_62409_+	-0.345181	0.928808	0.896647	-0.0321616	.	chr7	20406171	20409615	annotated	ENST00000222573+ENST00000537992
chr7:clu_62409_+	8.3598	2	0.00023409	0.0462341	ITGB8	3	cryptic	chr7:20409472:20409615:clu_62409_+	0.415172	0.0161953	0.0334427	0.0172474	.	chr7	20409472	20409615	cryptic_fiveprime	.
chr14:clu_85679_-	6.74541	1	0.00023973	0.0470903	ATG2B	2	cryptic	chr14:96313157:96313329:clu_85679_-	-0.932818	0.999914	0.999447	-0.0004675	.	chr14	96313157	96313329	annotated	ENST00000359933
chr14:clu_85679_-	6.74541	1	0.00023973	0.0470903	ATG2B	2	cryptic	chr14:96313209:96313329:clu_85679_-	0.932818	8.5662e-05	0.00055312	0.00046746	.	chr14	96313209	96313329	cryptic_threeprime	.
chr2:clu_39876_+	6.73192	1	0.00024321	0.0475628	STRADB	2	annotated	chr2:201478191:201478357:clu_39876_+	1.51184	1	1	1.7569e-08	.	chr2	201478191	201478357	annotated	ENST00000194530+ENST00000392249
chr2:clu_39876_+	6.73192	1	0.00024321	0.0475628	STRADB	2	annotated	chr2:201478191:201478563:clu_39876_+	-1.51184	1.8467e-08	8.979e-10	-1.757e-08	.	chr2	201478191	201478563	annotated	ENST00000415688
chr2:clu_84216_-	8.27631	2	0.00025448	0.0493448	DNER	3	cryptic	chr2:229388396:229394204:clu_84216_-	-0.0864435	0.0744125	0.0498693	-0.0245431	.	chr2	229388396	229394204	cryptic_fiveprime	.
chr2:clu_84216_-	8.27631	2	0.00025448	0.0493448	DNER	3	cryptic	chr2:229388396:229407232:clu_84216_-	0.347896	0.909523	0.941093	0.0315703	.	chr2	229388396	229407232	annotated	ENST00000341772
chr2:clu_84216_-	8.27631	2	0.00025448	0.0493448	DNER	3	cryptic	chr2:229394497:229407232:clu_84216_-	-0.261452	0.0160649	0.00903776	-0.0070272	.	chr2	229394497	229407232	cryptic_threeprime	.
chr3:clu_41206_+	6.68923	1	0.00025453	0.0493448	RPL14	2	cryptic	chr3:40461506:40461608:clu_41206_+	1.10452	0.98588	0.99843	0.0125495	.	chr3	40461506	40461608	annotated	ENST00000338970+ENST00000396203+ENST00000416518+ENST00000435633+ENST00000479563
chr3:clu_41206_+	6.68923	1	0.00025453	0.0493448	RPL14	2	cryptic	chr3:40461519:40461608:clu_41206_+	-1.10452	0.0141196	0.00157016	-0.0125495	.	chr3	40461519	40461608	cryptic_fiveprime	.
