# Supplementary material for: A molecular map of long non-coding RNA expression, isoform switching and alternative splicing in osteoarthritis
Source: Hum Mol Genet. 2022 Jan 28;31(12):2090–105. doi: 10.1093/hmg/ddac017 (PMC9239745; doi:10.1093/hmg/ddac017)
Supplement: Supplementary_table_9_ddac017 [file supplementary_table_9_ddac017.xlsx]

## Sheet: Supplementary_9
Supplementary table 9: Annotations of differentially spliced intron clusters between low- and high-osteoarthritis grade cartilage in discovey dataset (124 patients)
clusters	n		Headers
Number of differentially spliced clusters at FDR = 0.05	230		clusters: intron clusters identified using Leafcutter n: number of intron clusters
Fully annotated	73
Contain unannotated junctions	157
