# Supplementary material for: A molecular map of long non-coding RNA expression, isoform switching and alternative splicing in osteoarthritis
Source: Hum Mol Genet. 2022 Jan 28;31(12):2090–105. doi: 10.1093/hmg/ddac017 (PMC9239745; doi:10.1093/hmg/ddac017)
Supplement: Supplementary_table_10_ddac017 [file supplementary_table_10_ddac017.xlsx]

## Sheet: Supplementary_10
Supplementary table 10: Splice junctions in differentially spliced intron clusters between low- and high-osteoarthritis grade cartilage in discovey dataset (124 patients)
junctions	n		Headers
Number of fully annotated junctions	442		junctions: splice junctions identified using Leafcutter n: number of splice junctions annotated to intron clusters
Number of junctions with cryptic 5' splice site	79
Number of junctions with cryptic 3' splice site	93
Number of junctions with two cryptic splice sites	8
Number of novel junctions that connect two annotated splice sites	40
