# Supplementary material for: A molecular map of long non-coding RNA expression, isoform switching and alternative splicing in osteoarthritis
Source: Hum Mol Genet. 2022 Jan 28;31(12):2090–105. doi: 10.1093/hmg/ddac017 (PMC9239745; doi:10.1093/hmg/ddac017)
Supplement: Supplementary_table_11_ddac017 [file supplementary_table_11_ddac017.xlsx]

## Sheet: Supplementary_11
Supplementary table 11: Results of overepresentation analysis for genes with evidence of differential splicing between low- and high-osteoarthritis grade cartilage in discovey dataset (124 patients)
ID	Description	GeneRatio	BgRatio	pvalue	p.adjust	qvalue	geneID	Count	Dataset		Headers
GO_EXTRACELLULAR_MATRIX	GO_EXTRACELLULAR_MATRIX	19/152	311/7988	6.21969e-06	0.00110637	0.00101466	ABI3BP/CALR/TNC/COL11A1/COL1A1/COL1A2/TGFBI/FN1/HAPLN1/HNRNPM/TIMP3/COL2A1/CHI3L1/TNFRSF11B/ACAN/HDGF/SERPING1/SERPINE1/BGN	19	C5:GO		ID: Term name in MgSigDB GeneRatio: Number of query genes annotated to specific term/ Total number of annotated query genes BgRatio: Number of background genes annotated to specific term/ Total number of annotated background genes pvalue: Raw p-value p.adjust: FWER-adjusted p-value qvalue: FDR-adjusted p-value geneID: DS genes enriched in the term Count: Number of DS genes enriched in the term Da…
GO_COLLAGEN_CONTAINING_EXTRACELLULAR_MATRIX	GO_COLLAGEN_CONTAINING_EXTRACELLULAR_MATRIX	17/152	256/7988	6.62495e-06	0.00110637	0.00101466	ABI3BP/CALR/TNC/COL11A1/COL1A1/COL1A2/TGFBI/FN1/HAPLN1/HNRNPM/TIMP3/COL2A1/ACAN/HDGF/SERPING1/SERPINE1/BGN	17	C5:GO
GO_FIBRILLAR_COLLAGEN_TRIMER	GO_FIBRILLAR_COLLAGEN_TRIMER	4/152	11/7988	3.74833e-05	0.00417314	0.00382724	COL11A1/COL1A1/COL1A2/COL2A1	4	C5:GO
GO_COMPLEX_OF_COLLAGEN_TRIMERS	GO_COMPLEX_OF_COLLAGEN_TRIMERS	4/152	15/7988	0.00014609	0.0121985	0.0111874	COL11A1/COL1A1/COL1A2/COL2A1	4	C5:GO
GO_ENDOPLASMIC_RETICULUM_LUMEN	GO_ENDOPLASMIC_RETICULUM_LUMEN	12/152	193/7988	0.00029747	0.019871	0.0182239	CALR/TNC/COL11A1/COL1A1/LRPAP1/COL1A2/APLP2/FN1/COL2A1/PDIA4/GANAB/MELTF	12	C5:GO
GO_STRUCTURAL_MOLECULE_ACTIVITY	GO_STRUCTURAL_MOLECULE_ACTIVITY	24/166	408/8549	1.00984e-06	0.000336587	0.000305837	ABI3BP/TNC/COL11A1/COL1A1/COL1A2/HMGA1/TGFBI/COPA/RPS14/FN1/TPM2/HAPLN1/RPL37/COL2A1/CHI3L1/ACAN/TPM1/GNL1/TUBB/ASPH/MAP4/BGN/RPL22L1/RPL14	24	C5:GO
GO_EXTRACELLULAR_MATRIX_STRUCTURAL_CONSTITUENT	GO_EXTRACELLULAR_MATRIX_STRUCTURAL_CONSTITUENT	12/166	112/8549	1.58768e-06	0.000336587	0.000305837	ABI3BP/TNC/COL11A1/COL1A1/COL1A2/TGFBI/FN1/HAPLN1/COL2A1/CHI3L1/ACAN/BGN	12	C5:GO
GO_PROTEOGLYCAN_BINDING	GO_PROTEOGLYCAN_BINDING	5/166	27/8549	0.000148412	0.0209755	0.0190592	TNC/LRP1/FN1/COL2A1/CFH	5	C5:GO
GO_GLYCOSAMINOGLYCAN_BINDING	GO_GLYCOSAMINOGLYCAN_BINDING	10/166	134/8549	0.000267296	0.0283333	0.0257448	ABI3BP/COL11A1/LRPAP1/APLP2/FN1/HAPLN1/CFH/ACAN/HDGF/BGN	10	C5:GO
GO_PLATELET_DERIVED_GROWTH_FACTOR_BINDING	GO_PLATELET_DERIVED_GROWTH_FACTOR_BINDING	3/166	8/8549	0.000374799	0.031783	0.0288793	COL1A1/COL1A2/COL2A1	3	C5:GO
GO_EXTRACELLULAR_STRUCTURE_ORGANIZATION	GO_EXTRACELLULAR_STRUCTURE_ORGANIZATION	19/179	267/9212	9.66951e-07	0.00258273	0.00242247	ABI3BP/TNC/COL11A1/COL1A1/COL1A2/LRP1/TGFBI/FN1/IBSP/HAPLN1/LOXL4/COL2A1/TNFRSF11B/ACAN/SERPINE1/MELTF/WASHC1/BGN/ITGB8	19	C5:GO
KEGG_ECM_RECEPTOR_INTERACTION	KEGG_ECM_RECEPTOR_INTERACTION	8/72	60/2914	8.56818e-05	0.00728295	0.00712512	TNC/COL11A1/COL1A1/COL1A2/FN1/IBSP/COL2A1/ITGB8	8	C2:KEGG
REACTOME_ECM_PROTEOGLYCANS	REACTOME_ECM_PROTEOGLYCANS	10/133	55/6213	1.85684e-07	9.98979e-05	9.53828e-05	TNC/COL1A1/COL1A2/FN1/IBSP/HAPLN1/COL2A1/ACAN/SERPINE1/BGN	10	C2:REACTOME
REACTOME_MET_ACTIVATES_PTK2_SIGNALING	REACTOME_MET_ACTIVATES_PTK2_SIGNALING	5/133	26/6213	0.000191007	0.0381919	0.0364658	COL11A1/COL1A1/COL1A2/FN1/COL2A1	5	C2:REACTOME
REACTOME_INTEGRIN_CELL_SURFACE_INTERACTIONS	REACTOME_INTEGRIN_CELL_SURFACE_INTERACTIONS	7/133	58/6213	0.000212966	0.0381919	0.0364658	TNC/COL1A1/COL1A2/FN1/IBSP/COL2A1/ITGB8	7	C2:REACTOME
REACTOME_EXTRACELLULAR_MATRIX_ORGANIZATION	REACTOME_EXTRACELLULAR_MATRIX_ORGANIZATION	13/133	202/6213	0.000354349	0.04766	0.0455059	TNC/COL11A1/COL1A1/COL1A2/FN1/IBSP/HAPLN1/LOXL4/COL2A1/ACAN/SERPINE1/BGN/ITGB8	13	C2:REACTOME
REACTOME_NON_INTEGRIN_MEMBRANE_ECM_INTERACTIONS	REACTOME_NON_INTEGRIN_MEMBRANE_ECM_INTERACTIONS	6/133	47/6213	0.000448883	0.0482998	0.0461168	TNC/COL11A1/COL1A1/COL1A2/FN1/COL2A1	6	C2:REACTOME
PSMB5_TARGET_GENES	PSMB5_TARGET_GENES	15/185	194/10519	1.57625e-06	0.00130513	0.0011349	HSP90AB1/CALR/PRDX1/COL1A1/TPM2/GADD45A/SNHG1/TPM1/ATF3/SERPINE1/CCNL1/RBMX/SNHG7/HNRNPH1/CFL1	15	C3:TF
TAF9B_TARGET_GENES	TAF9B_TARGET_GENES	21/185	392/10519	5.18103e-06	0.00214494	0.00186517	HSP90AB1/SAT1/AKR1C1/APLP2/MIR22HG/COPA/RPS14/STAG2/GADD45A/SNHG1/SAMD4A/ZNF561-AS1/SERBP1/NOP53/ANP32A/USP9X/HIF1A/CCNL1/NET1/AZIN1/RPL14	21	C3:TF
TATAAA_TATA_01	TATAAA_TATA_01	28/185	662/10519	1.24775e-05	0.00344378	0.00299459	ABI3BP/CALR/PRDX1/COL1A1/COL1A2/MAP4K4/FN1/STAG2/TPM2/IBSP/HAPLN1/B3GLCT/CHD2/TEF/PDIA4/RASAL2/TTC17/EPN1/CYLD/CRBN/DOCK11/SERPINE1/RBMX/WIPI1/GOLGA1/CALD1/TEAD1/STRADB	28	C3:TF
GGGTGGRR_PAX4_03	GGGTGGRR_PAX4_03	31/185	843/10519	6.27823e-05	0.012214	0.0106208	ABI3BP/COL1A1/LRP1/HMGA1/MIR22HG/SQSTM1/PHF1/STAG2/ATP6V1A/HAPLN1/NIN/AFF4/MORF4L1/PTMS/UBA1/ACAN/UNG/RASAL2/HDGF/KCTD9/YWHAQ/HIF1A/CYLD/DOCK11/SERPINE1/MAP4/RTN4/AZIN1/FCHSD2/PLS3/CFL1	31	C3:TF
EGR_Q6	EGR_Q6	12/185	179/10519	7.37559e-05	0.012214	0.0106208	CALR/HMGA1/APLP2/MIR22HG/SH3KBP1/PTMS/PARP6/RASAL2/CYLD/PPP3CA/FCHSD2/ITGB8	12	C3:TF
TGACATY_UNKNOWN	TGACATY_UNKNOWN	18/185	374/10519	0.000102456	0.014139	0.0122947	ABI3BP/HNRNPA3/PPFIBP1/SAT1/LRP1/ATP6V1A/HAPLN1/SESN3/DNAJC13/PARP6/ADCY6/TTC17/CYLD/DOCK11/OLFM1/BIRC6/WIPI1/CALD1	18	C3:TF
WGGAATGY_TEF1_Q6	WGGAATGY_TEF1_Q6	14/185	251/10519	0.000136447	0.0161397	0.0140345	PPFIBP1/HMGA1/PLEKHH3/HAPLN1/PTMS/FAM50A/TPM1/IL6ST/RASAL2/HDGF/RHBDF1/WIPI1/GOLGA1/PLS3	14	C3:TF
AFP1_Q6	AFP1_Q6	10/185	152/10519	0.000344182	0.0356229	0.0309764	MAP4K4/LMO4/SESN3/B3GLCT/ATF3/MAP4/WIPI1/DPYD/CCDC174/CALD1	10	C3:TF
