# Supplementary material for: A molecular map of long non-coding RNA expression, isoform switching and alternative splicing in osteoarthritis
Source: Hum Mol Genet. 2022 Jan 28;31(12):2090–105. doi: 10.1093/hmg/ddac017 (PMC9239745; doi:10.1093/hmg/ddac017)
Supplement: Supplementary_table_12_ddac017 [file supplementary_table_12_ddac017.xlsx]

## Sheet: Supplementary_12
Supplementary table 12: Replication of differential expression analysis results in an independent dataset (replication dataset, N:17, discovery dataset N:124)
gene_id	gene_name	AveExpr_rep	AveExpr_disc	LFC_rep	LFC_disc	pval_rep	pval_disc	padj_rep	padj_disc	direction_rep	direction_disc	discovery.sig	is.replicated		Headers
ENSG00000000003	TSPAN6	6.40505	4.85031	0.182243	-0.107088	0.250927	0.134439	0.553823	0.189252	up	down	FALSE	FALSE		gene_id: Ensembl gene id gene_name: HGNC gene symbol AveExpr_rep: Average log2 expression in replication dataset AveExpr_disc: Average log2 expression in discovery dataset LFC_rep: log2 Fold Change in replication dataset LFC_disc: log2 Fold Change in discovery dataset pval_rep: Raw p-value replication dataset pval_disc: Raw p-value discovery dataset padj_rep: BH-adjusted p-value in replication da…
ENSG00000000419	DPM1	3.8591	4.42067	-0.00369152	0.178696	0.973621	8.04146e-05	0.989665	0.000247833	down	up	TRUE	FALSE
ENSG00000000457	SCYL3	3.73309	3.06423	-0.311968	0.213905	0.047692	2.0691e-05	0.288875	7.25857e-05	down	up	TRUE	FALSE
ENSG00000000460	C1orf112	1.45373	0.73657	-0.19561	0.111344	0.392448	0.0529979	0.671575	0.0837247	down	up	FALSE	FALSE
ENSG00000000938	FGR	1.38292	3.03074	0.355383	0.34859	0.0984005	0.000552613	0.383773	0.00141014	up	up	TRUE	FALSE
ENSG00000000971	CFH	10.7777	10.2745	-1.23333	-1.06416	0.000868562	3.47631e-28	0.0528395	1.97057e-25	down	down	TRUE	FALSE
ENSG00000001036	FUCA2	5.52898	4.91007	0.0879857	-0.0342786	0.40039	0.37922	0.677078	0.457266	up	down	FALSE	FALSE
ENSG00000001084	GCLC	3.21638	3.82536	-0.507123	0.131646	0.00518056	0.00333316	0.113341	0.0071203	down	up	TRUE	FALSE
ENSG00000001167	NFYA	3.79941	4.44169	-0.194229	-0.166077	0.265743	0.000325229	0.567914	0.000873883	down	down	TRUE	FALSE
ENSG00000001460	STPG1	2.48741	2.2259	0.294982	0.292159	0.202717	1.06557e-06	0.509094	4.99932e-06	up	up	TRUE	FALSE
ENSG00000001461	NIPAL3	3.84807	3.24235	0.120136	0.491048	0.401387	1.26552e-16	0.677432	5.11101e-15	up	up	TRUE	FALSE
ENSG00000001497	LAS1L	4.4314	3.66692	-0.0211879	-0.323236	0.873751	1.28048e-12	0.945157	2.13485e-11	down	down	TRUE	FALSE
ENSG00000001561	ENPP4	0.863938	0.610462	-0.155102	0.403324	0.549789	8.21574e-05	0.779826	0.000252763	down	up	TRUE	FALSE
ENSG00000001617	SEMA3F	-0.267509	-0.717919	0.560304	0.390542	0.117201	5.99378e-05	0.411464	0.000189169	up	up	TRUE	FALSE
ENSG00000001629	ANKIB1	4.83984	4.99037	-0.358041	-0.0216378	0.0939779	0.599387	0.377851	0.665511	down	down	FALSE	FALSE
ENSG00000001630	CYP51A1	5.02778	6.65171	0.0596987	-0.0749639	0.701365	0.262016	0.866665	0.335434	up	down	FALSE	FALSE
ENSG00000001631	KRIT1	4.4091	3.98052	-0.246086	0.0847962	0.142841	0.0776206	0.442858	0.117199	down	up	FALSE	FALSE
ENSG00000002016	RAD52	3.00493	1.7443	-0.0790585	-0.200707	0.698926	0.000465128	0.865859	0.00120649	down	down	TRUE	FALSE
ENSG00000002330	BAD	4.57577	3.4129	0.362431	0.363409	0.0964981	6.40819e-07	0.381631	3.1656e-06	up	up	TRUE	FALSE
ENSG00000002549	LAP3	4.37812	3.23129	0.0754543	0.138438	0.520603	0.00362323	0.760156	0.00767899	up	up	TRUE	FALSE
ENSG00000002586	CD99	8.04411	6.65996	-0.0013302	0.131262	0.994284	0.00648835	0.998856	0.0129555	down	up	TRUE	FALSE
ENSG00000002587	HS3ST1	4.01649	1.77776	0.618116	-0.416784	0.018456	0.000602452	0.19635	0.00152336	up	down	TRUE	FALSE
ENSG00000002745	WNT16	1.74625	1.57879	2.66642	1.08541	0.00298754	2.18667e-09	0.0894451	1.75465e-08	up	up	TRUE	FALSE
ENSG00000002746	HECW1	2.41438	0.93411	-0.313914	-0.271783	0.136964	0.000664839	0.434103	0.00166231	down	down	TRUE	FALSE
ENSG00000002822	MAD1L1	4.46473	2.08322	0.150953	-0.109599	0.647085	0.144429	0.836903	0.201244	up	down	FALSE	FALSE
ENSG00000002834	LASP1	6.10893	6.55355	0.0295993	-0.0619857	0.797455	0.210957	0.915221	0.278747	up	down	FALSE	FALSE
ENSG00000002919	SNX11	2.74205	2.66439	0.199391	0.150567	0.259711	0.00166502	0.563065	0.00379865	up	up	TRUE	FALSE
ENSG00000002933	TMEM176A	1.05724	-1.2381	-0.784914	-1.45212	0.0687068	4.88112e-18	0.334679	2.73757e-16	down	down	TRUE	FALSE
ENSG00000003056	M6PR	5.40814	5.23579	-0.0570862	0.133817	0.62679	0.00502936	0.82508	0.0103254	down	up	TRUE	FALSE
ENSG00000003096	KLHL13	2.42474	2.09726	-0.13463	-0.522539	0.53844	9.0494e-12	0.771667	1.21311e-10	down	down	TRUE	FALSE
ENSG00000003137	CYP26B1	5.47325	5.61537	0.370704	-0.475388	0.0259876	3.31432e-07	0.225976	1.739e-06	up	down	TRUE	FALSE
ENSG00000003147	ICA1	2.12823	0.950712	0.649591	0.799969	0.0260919	1.19068e-18	0.226359	7.84172e-17	up	up	TRUE	FALSE
ENSG00000003249	DBNDD1	0.954115	0.987207	1.63124	0.614671	0.00028676	2.3772e-07	0.0369153	1.28249e-06	up	up	TRUE	TRUE
ENSG00000003393	ALS2	3.60696	3.63556	0.0106935	0.0464035	0.936746	0.463546	0.974258	0.540112	up	up	FALSE	FALSE
ENSG00000003400	CASP10	-0.135089	0.127057	0.127554	0.00748614	0.720658	0.943782	0.875687	0.956864	up	up	FALSE	FALSE
ENSG00000003402	CFLAR	5.43841	6.92504	-0.0238923	0.331582	0.858754	1.77022e-06	0.939357	7.85707e-06	down	up	TRUE	FALSE
ENSG00000003436	TFPI	3.5027	4.51647	0.324713	0.18558	0.287565	0.00820795	0.588294	0.0159633	up	up	TRUE	FALSE
ENSG00000003509	NDUFAF7	3.22955	2.79107	-0.0883656	-0.174383	0.589877	0.00060223	0.804543	0.00152304	down	down	TRUE	FALSE
ENSG00000003756	RBM5	6.58479	5.60834	-0.22262	-0.146582	0.0643842	0.000185277	0.327638	0.000525784	down	down	TRUE	FALSE
ENSG00000003987	MTMR7	1.50463	5.45079	0.304743	0.542918	0.231359	1.77539e-08	0.536025	1.18499e-07	up	up	TRUE	FALSE
ENSG00000003989	SLC7A2	7.41985	12.6237	0.774736	0.462402	0.00239883	3.22786e-08	0.0822637	2.05836e-07	up	up	TRUE	FALSE
ENSG00000004059	ARF5	5.2765	4.63374	0.369117	0.166711	0.0325813	0.00033684	0.248842	0.000901725	up	up	TRUE	FALSE
ENSG00000004139	SARM1	4.37306	3.29286	-0.131902	0.0200561	0.302679	0.695988	0.601671	0.751733	down	up	FALSE	FALSE
ENSG00000004142	POLDIP2	5.20616	4.58925	0.0743346	0.112868	0.517769	0.0204519	0.758111	0.0359761	up	up	TRUE	FALSE
ENSG00000004399	PLXND1	6.18328	3.88421	-0.18065	-0.238203	0.332704	0.000253698	0.625321	0.000696538	down	down	TRUE	FALSE
ENSG00000004455	AK2	6.09126	5.82462	0.215325	-0.227838	0.112306	1.52252e-06	0.404908	6.88472e-06	up	down	TRUE	FALSE
ENSG00000004468	CD38	-0.67381	1.26521	0.312507	0.687611	0.414537	1.15086e-07	0.687456	6.5896e-07	up	up	TRUE	FALSE
ENSG00000004478	FKBP4	4.64692	6.34025	-0.0387703	-0.211469	0.752775	0.000435516	0.890527	0.00113805	down	down	TRUE	FALSE
ENSG00000004487	KDM1A	5.30474	5.20208	0.221203	-0.0300872	0.0906764	0.383958	0.372627	0.461925	up	down	FALSE	FALSE
ENSG00000004534	RBM6	5.73371	5.35694	0.0557219	-0.260472	0.727757	3.1057e-10	0.879138	2.97667e-09	up	down	TRUE	FALSE
ENSG00000004660	CAMKK1	5.07009	2.83303	0.556202	0.379748	0.0179136	1.2273e-05	0.194103	4.55241e-05	up	up	TRUE	FALSE
ENSG00000004700	RECQL	5.38884	6.04998	0.0189625	0.13475	0.924802	0.000379097	0.968926	0.00100406	up	up	TRUE	FALSE
ENSG00000004766	VPS50	3.30113	1.44865	-0.19014	0.488882	0.263599	1.53868e-06	0.566646	6.94596e-06	down	up	TRUE	FALSE
ENSG00000004776	HSPB6	4.85256	2.27858	0.0477091	-0.254383	0.852641	0.0182941	0.936582	0.0325812	up	down	TRUE	FALSE
ENSG00000004777	ARHGAP33	2.82433	0.106597	-0.100675	0.120757	0.602487	0.318847	0.812576	0.396113	down	up	FALSE	FALSE
ENSG00000004779	NDUFAB1	4.087	3.56931	0.298397	-0.0335648	0.0791567	0.523314	0.352079	0.596141	up	down	FALSE	FALSE
ENSG00000004799	PDK4	3.78008	7.02541	-0.561646	-0.113262	0.0285214	0.307655	0.235981	0.384701	down	down	FALSE	FALSE
ENSG00000004838	ZMYND10	-0.0163117	-0.794363	0.347755	0.244476	0.340962	0.0255273	0.632539	0.0438257	up	up	TRUE	FALSE
ENSG00000004864	SLC25A13	3.98907	3.55219	-0.241512	-0.303472	0.126575	3.27246e-08	0.422274	2.08345e-07	down	down	TRUE	FALSE
ENSG00000004866	ST7	3.89971	4.29713	0.0979071	-0.0470839	0.456287	0.216847	0.717311	0.285224	up	down	FALSE	FALSE
ENSG00000004897	CDC27	5.17222	5.60613	0.0548414	-0.0492743	0.645576	0.309723	0.83633	0.386623	up	down	FALSE	FALSE
ENSG00000004939	SLC4A1	0.466888	-0.643089	-0.0268177	-0.0700482	0.945742	0.564685	0.978385	0.634616	down	down	FALSE	FALSE
ENSG00000004961	HCCS	2.4042	3.65522	0.178669	0.047276	0.206673	0.350343	0.512941	0.42868	up	up	FALSE	FALSE
ENSG00000004975	DVL2	4.38456	4.13834	-0.157317	-0.0782218	0.148919	0.00741525	0.450382	0.0145698	down	down	TRUE	FALSE
ENSG00000005007	UPF1	5.83454	6.11999	0.256314	-0.0285743	0.117704	0.417752	0.412132	0.496039	up	down	FALSE	FALSE
ENSG00000005020	SKAP2	3.42005	2.52369	0.00624777	1.03446	0.978748	6.43874e-26	0.992318	2.22165e-23	up	up	TRUE	FALSE
ENSG00000005022	SLC25A5	4.96322	6.54318	0.254736	-0.292281	0.0798181	1.79187e-08	0.352817	1.19498e-07	up	down	TRUE	FALSE
ENSG00000005059	MCUB	3.35316	3.7713	0.397146	-0.0772023	0.0311947	0.173522	0.244091	0.236225	up	down	FALSE	FALSE
ENSG00000005073	HOXA11	3.62403	2.53137	-0.129484	-0.638896	0.294824	2.36342e-14	0.594122	5.7358e-13	down	down	TRUE	FALSE
ENSG00000005075	POLR2J	4.45452	3.59278	0.293763	0.182746	0.141293	0.000745549	0.440672	0.00184177	up	up	TRUE	FALSE
ENSG00000005100	DHX33	3.248	3.54903	-0.140872	-0.1552	0.384961	0.00240427	0.666683	0.00529715	down	down	TRUE	FALSE
ENSG00000005108	THSD7A	1.83672	1.88308	-1.83889	-1.14543	0.00157547	2.37994e-13	0.0684482	4.65202e-12	down	down	TRUE	FALSE
ENSG00000005156	LIG3	4.36367	3.97223	-0.251108	-0.449343	0.171523	8.91931e-10	0.475369	7.77842e-09	down	down	TRUE	FALSE
ENSG00000005175	RPAP3	3.51078	3.20931	-0.108207	-0.158463	0.45142	8.79963e-06	0.713413	3.37199e-05	down	down	TRUE	FALSE
ENSG00000005194	CIAPIN1	3.5726	3.45907	0.032227	0.209121	0.799659	0.00201434	0.915831	0.00451767	up	up	TRUE	FALSE
ENSG00000005206	SPPL2B	4.89799	3.32975	0.12022	0.236335	0.358222	9.26477e-07	0.644894	4.41196e-06	up	up	TRUE	FALSE
ENSG00000005238	FAM214B	4.33383	4.66978	0.565499	0.0312099	0.000674563	0.480358	0.0491111	0.556596	up	up	FALSE	FALSE
ENSG00000005243	COPZ2	6.1456	3.14284	0.330915	0.22601	0.106936	0.00709761	0.396545	0.0140308	up	up	TRUE	FALSE
ENSG00000005249	PRKAR2B	0.688186	2.18265	0.389326	1.37421	0.250716	1.81163e-24	0.553699	4.35669e-22	up	up	TRUE	FALSE
ENSG00000005302	MSL3	3.29629	2.9509	0.181159	0.152311	0.181987	0.00020345	0.488282	0.000572037	up	up	TRUE	FALSE
ENSG00000005339	CREBBP	5.9157	7.01695	-0.582356	0.0285957	0.0118466	0.581038	0.163524	0.64886	down	up	FALSE	FALSE
ENSG00000005379	TSPOAP1	5.36716	1.44561	-0.00679747	-0.352605	0.970568	0.000973869	0.988172	0.00234165	down	down	TRUE	FALSE
ENSG00000005436	GCFC2	3.0973	1.45833	-0.0711472	-0.0544165	0.745848	0.345287	0.888069	0.423622	down	down	FALSE	FALSE
ENSG00000005448	WDR54	3.31318	0.28405	-0.0689941	0.174072	0.701933	0.015082	0.866738	0.0274269	down	up	TRUE	FALSE
ENSG00000005469	CROT	3.46256	1.13405	-0.313167	0.143816	0.110904	0.0283046	0.402084	0.0480791	down	up	TRUE	FALSE
ENSG00000005471	ABCB4	1.47728	-0.522519	0.347353	0.454552	0.330227	1.48835e-05	0.623232	5.41193e-05	up	up	TRUE	FALSE
ENSG00000005483	KMT2E	5.56994	7.24756	-0.323783	-0.0557583	0.177043	0.261613	0.481871	0.335053	down	down	FALSE	FALSE
ENSG00000005486	RHBDD2	5.00012	4.58541	0.0742909	0.223795	0.648231	8.111e-05	0.83769	0.000249831	up	up	TRUE	FALSE
ENSG00000005513	SOX8	5.59329	5.21333	0.118108	-0.700481	0.544622	4.59713e-08	0.776439	2.848e-07	up	down	TRUE	FALSE
ENSG00000005700	IBTK	6.09665	5.68604	0.164227	-0.0562775	0.140964	0.273169	0.439887	0.347357	up	down	FALSE	FALSE
ENSG00000005801	ZNF195	2.75068	2.66953	-0.213789	-0.179012	0.134141	0.0001684	0.430511	0.000481853	down	down	TRUE	FALSE
ENSG00000005810	MYCBP2	6.32087	6.26564	-0.270279	-0.175638	0.100944	0.00190761	0.388526	0.00429469	down	down	TRUE	FALSE
ENSG00000005812	FBXL3	5.28772	5.78825	-0.128896	0.403411	0.461864	2.18884e-15	0.720243	6.57977e-14	down	up	TRUE	FALSE
ENSG00000005844	ITGAL	-0.543243	-0.926375	0.148182	-0.243201	0.735114	0.0262575	0.882453	0.0449482	up	down	TRUE	FALSE
ENSG00000005882	PDK2	4.02591	1.8427	-0.27375	0.106048	0.0206647	0.129153	0.205863	0.182704	down	up	FALSE	FALSE
ENSG00000005884	ITGA3	4.21179	4.23491	0.904544	0.623319	0.00270017	2.71198e-13	0.0865921	5.23656e-12	up	up	TRUE	FALSE
ENSG00000005889	ZFX	4.88165	5.8835	-0.266464	0.340242	0.197786	4.71493e-11	0.504983	5.49452e-10	down	up	TRUE	FALSE
ENSG00000005893	LAMP2	5.97402	6.47077	-0.115565	0.207834	0.414955	3.31293e-11	0.687657	3.98959e-10	down	up	TRUE	FALSE
ENSG00000005961	ITGA2B	1.60474	0.0337438	-0.667573	0.239725	0.0404835	0.0272825	0.270607	0.046522	down	up	TRUE	FALSE
ENSG00000005981	ASB4	-0.788154	-0.78631	-0.497024	0.173432	0.202108	0.0868533	0.508561	0.12927	down	up	FALSE	FALSE
ENSG00000006007	GDE1	4.66561	4.92399	0.401939	0.339139	0.0109046	3.37392e-09	0.158486	2.60208e-08	up	up	TRUE	FALSE
ENSG00000006015	REX1BD	4.56791	2.56246	0.251749	0.0507116	0.302493	0.551804	0.601432	0.622564	up	up	FALSE	FALSE
ENSG00000006016	CRLF1	7.44989	6.61899	2.34785	2.04924	0.000497433	1.21439e-33	0.04312	3.21248e-30	up	up	TRUE	TRUE
ENSG00000006025	AC003665.1	3.00723	-0.832436	-0.0290562	-0.419638	0.853251	0.000106291	0.936836	0.00031819	down	down	TRUE	FALSE
ENSG00000006042	TMEM98	5.79799	3.93967	-0.29682	-0.0136366	0.00402933	0.803451	0.0992018	0.842855	down	down	FALSE	FALSE
ENSG00000006062	MAP3K14	3.11259	2.12825	-0.102836	-0.534439	0.421174	3.33906e-13	0.691575	6.30924e-12	down	down	TRUE	FALSE
ENSG00000006071	ABCC8	2.89694	-0.93298	-0.671355	-0.969069	0.046935	9.48293e-12	0.287249	1.26908e-10	down	down	TRUE	FALSE
ENSG00000006118	TMEM132A	-0.332052	2.91129	1.18202	0.429669	0.0495017	0.000999363	0.293028	0.00239497	up	up	TRUE	FALSE
ENSG00000006125	AP2B1	6.30291	6.17447	-0.0695083	-0.0539437	0.544122	0.0948662	0.776038	0.139781	down	down	FALSE	FALSE
ENSG00000006128	TAC1	2.48851	4.78134	-0.166023	-0.862143	0.743907	1.21917e-10	0.887126	1.28747e-09	down	down	TRUE	FALSE
ENSG00000006194	ZNF263	4.46176	4.41318	-0.206861	-0.16541	0.0702761	2.70353e-05	0.338151	9.26392e-05	down	down	TRUE	FALSE
ENSG00000006210	CX3CL1	2.25412	6.94742	0.0289623	-0.00485077	0.91414	0.971866	0.963533	0.978999	up	down	FALSE	FALSE
ENSG00000006282	SPATA20	5.22675	2.57163	-0.00528228	-0.197275	0.967177	0.00563541	0.986614	0.0114249	down	down	TRUE	FALSE
ENSG00000006283	CACNA1G	-1.02027	0.346937	-0.777492	-0.479634	0.129798	0.00125237	0.425751	0.00292965	down	down	TRUE	FALSE
ENSG00000006327	TNFRSF12A	3.96505	6.33958	1.95089	-0.206882	0.000104252	0.01572	0.03055	0.0284243	up	down	TRUE	TRUE
ENSG00000006377	DLX6	2.8649	0.494989	-0.197913	-0.635368	0.157297	4.17651e-13	0.460563	7.69443e-12	down	down	TRUE	FALSE
ENSG00000006432	MAP3K9	0.934943	2.48096	0.0980512	-0.00199013	0.729688	0.977944	0.879557	0.983708	up	down	FALSE	FALSE
ENSG00000006451	RALA	2.95146	3.78028	0.117531	-0.0366231	0.453485	0.498956	0.714833	0.574395	up	down	FALSE	FALSE
ENSG00000006453	BAIAP2L1	3.93055	6.28069	0.759196	0.323341	0.00169963	2.57391e-10	0.0707117	2.51404e-09	up	up	TRUE	FALSE
ENSG00000006459	KDM7A	4.24137	7.68168	-0.087047	0.139635	0.68217	0.03215	0.85669	0.0538275	down	up	FALSE	FALSE
ENSG00000006468	ETV1	3.2929	1.13168	-0.541813	-0.423045	0.042975	7.49693e-08	0.278733	4.44301e-07	down	down	TRUE	FALSE
ENSG00000006530	AGK	3.26784	2.48098	-0.0185659	-0.15757	0.912709	0.00522707	0.962709	0.0106844	down	down	TRUE	FALSE
ENSG00000006534	ALDH3B1	4.0549	2.28375	0.491328	0.558342	0.0144143	1.6012e-14	0.177089	4.06627e-13	up	up	TRUE	FALSE
ENSG00000006555	TTC22	1.25315	-0.659708	0.662913	0.272105	0.00239585	0.000970538	0.0822637	0.002334	up	up	TRUE	FALSE
ENSG00000006576	PHTF2	6.15735	5.78212	-0.116063	0.115745	0.465885	0.021934	0.722518	0.0382526	down	up	TRUE	FALSE
ENSG00000006607	FARP2	3.67259	3.66475	-0.17382	-0.0651667	0.342681	0.177916	0.633413	0.241172	down	down	FALSE	FALSE
ENSG00000006611	USH1C	2.0314	-0.925231	1.47567	0.642359	0.00147353	2.88338e-07	0.0678165	1.53214e-06	up	up	TRUE	FALSE
ENSG00000006625	GGCT	2.63976	2.34066	0.0918849	-0.13596	0.561071	0.0014546	0.786479	0.00336209	up	down	TRUE	FALSE
ENSG00000006634	DBF4	1.87979	2.58742	-0.408662	-0.318441	0.0467887	3.0123e-08	0.287017	1.93254e-07	down	down	TRUE	FALSE
ENSG00000006638	TBXA2R	1.99442	0.554797	0.130907	-0.326207	0.608834	0.000100048	0.815449	0.000302008	up	down	TRUE	FALSE
ENSG00000006652	IFRD1	4.90376	6.47193	-0.0388012	-0.242358	0.810855	1.01178e-05	0.919145	3.83451e-05	down	down	TRUE	FALSE
ENSG00000006695	COX10	1.92291	1.3756	-0.24488	-0.11872	0.18492	0.0611128	0.490748	0.0949195	down	down	FALSE	FALSE
ENSG00000006704	GTF2IRD1	4.32092	5.72188	0.203015	-0.201922	0.333849	0.000478684	0.626011	0.00123862	up	down	TRUE	FALSE
ENSG00000006712	PAF1	4.7754	5.61561	0.0127959	-0.094657	0.929417	0.00955016	0.97107	0.0182517	up	down	TRUE	FALSE
ENSG00000006715	VPS41	4.61161	3.36405	0.00138499	0.295254	0.992595	2.98527e-06	0.998366	1.26386e-05	up	up	TRUE	FALSE
ENSG00000006740	ARHGAP44	1.92279	2.22966	0.479202	0.862641	0.106483	4.28657e-16	0.396342	1.50191e-14	up	up	TRUE	FALSE
ENSG00000006744	ELAC2	4.41391	3.3205	0.113091	-0.105484	0.428152	0.0635465	0.696129	0.0982763	up	down	FALSE	FALSE
ENSG00000006747	SCIN	6.58671	5.88743	-0.42192	-0.393281	0.030905	4.32774e-06	0.243541	1.76899e-05	down	down	TRUE	FALSE
ENSG00000006756	ARSD	4.07796	2.42911	0.026984	0.410934	0.871089	2.98736e-13	0.944229	5.71269e-12	up	up	TRUE	FALSE
ENSG00000006757	PNPLA4	3.09861	1.0894	0.381902	0.153858	0.0311973	0.0396084	0.244091	0.0648041	up	up	FALSE	FALSE
ENSG00000006831	ADIPOR2	4.50336	5.54594	-0.0653492	0.11993	0.591616	0.00142584	0.805924	0.00330282	down	up	TRUE	FALSE
ENSG00000006837	CDKL3	0.832742	0.859804	-0.0350372	0.576126	0.884888	2.80635e-12	0.949679	4.25836e-11	down	up	TRUE	FALSE
ENSG00000007047	MARK4	3.30054	4.72567	-0.088315	-0.00557005	0.61331	0.905768	0.818042	0.927511	down	down	FALSE	FALSE
ENSG00000007080	CCDC124	4.28443	4.80073	0.498611	-0.134294	0.0130813	0.0102288	0.169868	0.0194132	up	down	TRUE	FALSE
ENSG00000007168	PAFAH1B1	6.09267	6.37186	-0.00530199	0.14085	0.968894	1.2517e-05	0.987346	4.63098e-05	down	up	TRUE	FALSE
ENSG00000007171	NOS2	3.16163	10.5307	0.676585	0.171739	0.00332189	0.282393	0.0914935	0.357239	up	up	FALSE	FALSE
ENSG00000007202	KIAA0100	6.14793	5.91247	-0.172276	-0.191312	0.21281	1.76123e-05	0.518811	6.28327e-05	down	down	TRUE	FALSE
ENSG00000007237	AC005747.1	5.65901	7.60644	-0.197393	-0.23376	0.450995	0.00310832	0.713084	0.00668681	down	down	TRUE	FALSE
ENSG00000007255	TRAPPC6A	2.3906	-0.845863	0.32414	0.164682	0.13886	0.0864764	0.437073	0.128794	up	up	FALSE	FALSE
ENSG00000007312	CD79B	3.56422	-0.0373422	-0.231397	-0.178632	0.319268	0.133599	0.615986	0.188203	down	down	FALSE	FALSE
ENSG00000007314	SCN4A	-0.719679	-0.53147	-2.23959	0.484574	0.00294438	0.00108758	0.0892545	0.00258067	down	up	TRUE	FALSE
ENSG00000007341	ST7L	3.21025	2.84777	-0.0846765	-0.00973205	0.496854	0.817237	0.746086	0.85528	down	down	FALSE	FALSE
ENSG00000007376	RPUSD1	3.09454	2.07186	0.189005	0.0811428	0.328062	0.224949	0.621457	0.294562	up	up	FALSE	FALSE
ENSG00000007384	RHBDF1	4.61323	4.31463	0.211815	-0.25125	0.142914	1.08623e-05	0.442929	4.08741e-05	up	down	TRUE	FALSE
ENSG00000007392	LUC7L	5.25195	4.99439	0.242125	-0.152641	0.266688	0.000392969	0.568753	0.00103867	up	down	TRUE	FALSE
ENSG00000007402	CACNA2D2	1.8548	0.283954	-0.824578	-0.762261	0.00143084	1.95827e-12	0.0670453	3.10816e-11	down	down	TRUE	FALSE
ENSG00000007520	TSR3	4.40204	3.1569	0.546593	0.261323	0.0088512	8.85345e-05	0.143731	0.000270651	up	up	TRUE	FALSE
ENSG00000007541	PIGQ	4.68615	3.63966	0.606316	0.227463	0.00677284	7.03919e-05	0.129098	0.000219372	up	up	TRUE	FALSE
ENSG00000007545	CRAMP1	4.18307	5.32625	-0.270365	0.174579	0.0948927	2.24939e-05	0.379388	7.83463e-05	down	up	TRUE	FALSE
ENSG00000007866	TEAD3	2.67429	4.32095	0.184732	0.0525078	0.222006	0.204864	0.527515	0.271828	up	up	FALSE	FALSE
ENSG00000007923	DNAJC11	4.02674	3.13675	-0.058741	-0.00223613	0.568498	0.969368	0.790867	0.977373	down	down	FALSE	FALSE
ENSG00000007944	MYLIP	3.87465	3.98203	-0.25144	-0.478271	0.178984	8.89488e-07	0.484481	4.25753e-06	down	down	TRUE	FALSE
ENSG00000008018	PSMB1	6.19512	6.1685	0.251098	0.123254	0.075434	0.0149981	0.346275	0.0272867	up	up	TRUE	FALSE
ENSG00000008056	SYN1	0.383069	0.884552	1.11566	0.343187	0.00320988	0.000994655	0.0905134	0.00238549	up	up	TRUE	FALSE
ENSG00000008083	JARID2	2.77089	4.78286	0.0481343	0.345326	0.716462	4.66378e-06	0.873768	1.89029e-05	up	up	TRUE	FALSE
ENSG00000008086	CDKL5	4.1306	4.00326	-0.385514	0.0181481	0.0620967	0.701732	0.323504	0.757129	down	up	FALSE	FALSE
ENSG00000008128	CDK11A	3.42974	3.55993	0.195658	-0.310186	0.249426	1.20314e-09	0.552624	1.02229e-08	up	down	TRUE	FALSE
ENSG00000008130	NADK	5.10882	4.57949	0.251988	0.0292819	0.0271013	0.398829	0.230803	0.476744	up	up	FALSE	FALSE
ENSG00000008256	CYTH3	4.33937	4.68565	-0.0351598	-0.0692115	0.843454	0.127312	0.932659	0.180532	down	down	FALSE	FALSE
ENSG00000008277	ADAM22	2.05643	0.135738	-0.268889	0.0045617	0.359137	0.961525	0.645621	0.971131	down	up	FALSE	FALSE
ENSG00000008282	SYPL1	5.19993	6.13118	-0.0135177	0.00657724	0.927718	0.834527	0.970261	0.869648	down	up	FALSE	FALSE
ENSG00000008283	CYB561	4.26482	4.36873	0.271192	0.422981	0.0871442	4.3373e-09	0.366772	3.28443e-08	up	up	TRUE	FALSE
ENSG00000008294	SPAG9	6.62067	8.66235	-0.0469504	0.0784266	0.802069	0.106202	0.916263	0.154447	down	up	FALSE	FALSE
ENSG00000008300	CELSR3	1.16254	-0.437703	-0.0560153	-0.0556807	0.82798	0.558649	0.9271	0.62899	down	down	FALSE	FALSE
ENSG00000008311	AASS	4.43426	3.23666	-0.498311	-0.0750625	0.014961	0.100267	0.181669	0.146649	down	down	FALSE	FALSE
ENSG00000008324	SS18L2	2.04267	2.81167	0.194239	-0.071628	0.289474	0.11989	0.589872	0.171463	up	down	FALSE	FALSE
ENSG00000008382	MPND	2.36583	0.220016	0.36512	0.16916	0.108438	0.0349473	0.398923	0.057997	up	up	FALSE	FALSE
ENSG00000008394	MGST1	1.19601	4.06932	-0.308704	1.0899	0.186639	4.14031e-14	0.492383	9.41476e-13	down	up	TRUE	FALSE
ENSG00000008405	CRY1	4.84823	5.88615	0.413564	-0.0157189	0.0247276	0.684758	0.220415	0.741623	up	down	FALSE	FALSE
ENSG00000008441	NFIX	7.20819	7.51039	-0.173914	-0.180811	0.410996	0.00188819	0.684671	0.0042552	down	down	TRUE	FALSE
ENSG00000008513	ST3GAL1	5.58793	8.1788	0.778717	0.0488976	0.000850699	0.376818	0.0528395	0.454921	up	up	FALSE	FALSE
ENSG00000008516	MMP25	-0.410481	-0.897033	0.191494	0.502783	0.687177	0.000158211	0.859337	0.000455243	up	up	TRUE	FALSE
ENSG00000008517	IL32	0.184995	1.4908	1.40196	0.766261	0.00150495	1.05383e-08	0.0678314	7.34227e-08	up	up	TRUE	FALSE
ENSG00000008710	PKD1	8.85801	7.87904	0.213821	-0.00223731	0.196661	0.959878	0.503629	0.969804	up	down	FALSE	FALSE
ENSG00000008735	MAPK8IP2	0.907307	0.676643	-0.200659	0.488823	0.450827	5.47131e-08	0.713084	3.33361e-07	down	up	TRUE	FALSE
ENSG00000008838	MED24	4.70941	3.8412	-0.089938	0.136185	0.519867	0.00180855	0.759868	0.004092	down	up	TRUE	FALSE
ENSG00000008853	RHOBTB2	4.12915	1.75509	-0.0450091	0.0737872	0.795564	0.312706	0.913883	0.389704	down	up	FALSE	FALSE
ENSG00000008869	HEATR5B	4.36984	3.42027	-0.394109	-0.196574	0.125583	0.000119292	0.421858	0.000352918	down	down	TRUE	FALSE
ENSG00000008952	SEC62	6.62346	7.04571	0.0718593	0.0316428	0.589824	0.36179	0.804543	0.440261	up	up	FALSE	FALSE
ENSG00000008988	RPS20	8.65054	8.68554	0.285838	-0.0825141	0.137095	0.11562	0.434211	0.166194	up	down	FALSE	FALSE
ENSG00000009307	CSDE1	7.96382	8.75741	-0.0809269	0.0314205	0.510132	0.353567	0.753262	0.431977	down	up	FALSE	FALSE
ENSG00000009335	UBE3C	5.54828	5.58507	0.000654008	-0.0813037	0.997107	0.057738	0.999425	0.0903676	up	down	FALSE	FALSE
ENSG00000009413	REV3L	5.38293	5.18618	0.0273435	0.0874681	0.847147	0.0444072	0.934303	0.0716218	up	up	FALSE	FALSE
ENSG00000009694	TENM1	2.91111	2.59056	-0.449693	-0.349287	0.123098	1.17133e-05	0.418546	4.37342e-05	down	down	TRUE	FALSE
ENSG00000009780	FAM76A	3.19653	1.06055	0.00939179	0.315861	0.931991	2.54358e-05	0.971978	8.75362e-05	up	up	TRUE	FALSE
ENSG00000009830	POMT2	3.62122	4.11972	0.529878	-0.333193	0.00122778	2.83119e-09	0.0614731	2.22123e-08	up	down	TRUE	FALSE
ENSG00000009844	VTA1	4.49767	4.84705	-0.0403984	0.167478	0.804878	0.00349215	0.916681	0.00742596	down	up	TRUE	FALSE
ENSG00000009954	BAZ1B	5.77111	6.33212	-0.15592	0.0422384	0.156974	0.122315	0.46044	0.1746	down	up	FALSE	FALSE
ENSG00000010017	RANBP9	5.50063	6.58591	-0.010032	0.0230998	0.942727	0.57283	0.976818	0.641635	down	up	FALSE	FALSE
ENSG00000010072	SPRTN	2.14017	2.90078	-0.127376	0.243017	0.469976	3.99252e-06	0.725885	1.64681e-05	down	up	TRUE	FALSE
ENSG00000010165	EEF1AKNMT	3.75496	3.54909	-0.00983513	-0.0391726	0.962432	0.512387	0.984035	0.586361	down	down	FALSE	FALSE
ENSG00000010219	DYRK4	4.1395	2.6334	0.277341	-0.316577	0.0766373	5.97129e-08	0.348615	3.60915e-07	up	down	TRUE	FALSE
ENSG00000010244	ZNF207	6.01066	6.95916	-0.147888	-0.130894	0.232556	0.000772231	0.537155	0.00190088	down	down	TRUE	FALSE
ENSG00000010256	UQCRC1	5.65342	4.7387	0.517452	0.365459	0.0128617	2.24212e-10	0.168626	2.22836e-09	up	up	TRUE	FALSE
ENSG00000010270	STARD3NL	3.03654	3.70133	-0.0709908	0.1624	0.607616	0.000629796	0.81472	0.00158467	down	up	TRUE	FALSE
ENSG00000010278	CD9	7.96593	7.56817	-0.0195158	-0.132011	0.867525	0.0143922	0.943077	0.0263263	down	down	TRUE	FALSE
ENSG00000010292	NCAPD2	3.97216	3.91392	-0.099261	0.0426233	0.630119	0.395374	0.827107	0.473501	down	up	FALSE	FALSE
ENSG00000010295	IFFO1	4.37177	1.98136	0.0324568	0.185384	0.793724	0.000142857	0.912551	0.000415508	up	up	TRUE	FALSE
ENSG00000010310	GIPR	2.71891	2.89118	1.00233	0.691252	0.00313148	8.81228e-12	0.0897243	1.18462e-10	up	up	TRUE	FALSE
ENSG00000010318	PHF7	1.5413	0.565598	-0.154831	-0.0100436	0.422158	0.858295	0.692168	0.888524	down	down	FALSE	FALSE
ENSG00000010322	NISCH	6.38761	5.08498	-0.127313	-0.0892321	0.230617	0.0156265	0.535777	0.0282846	down	down	TRUE	FALSE
ENSG00000010327	STAB1	5.59707	2.47709	0.520909	0.16408	0.0922315	0.0430811	0.375032	0.069788	up	up	FALSE	FALSE
ENSG00000010361	FUZ	3.36762	1.32188	0.030152	0.181347	0.851901	0.0156933	0.936279	0.0283856	up	up	TRUE	FALSE
ENSG00000010404	IDS	7.21556	7.48755	-0.117754	0.164387	0.396788	3.23721e-06	0.674523	1.36253e-05	down	up	TRUE	FALSE
ENSG00000010539	ZNF200	1.92269	1.44059	0.0243649	0.157229	0.872239	0.0146471	0.944665	0.0267125	up	up	TRUE	FALSE
ENSG00000010610	CD4	4.1092	1.55144	-0.261938	-0.0876006	0.228518	0.405573	0.53388	0.483786	down	down	FALSE	FALSE
ENSG00000010626	LRRC23	3.04338	2.38347	0.307748	0.0752167	0.075683	0.0793429	0.346881	0.119368	up	up	FALSE	FALSE
ENSG00000010704	HFE	3.96682	1.75574	-0.199377	0.247069	0.222023	0.00118615	0.527515	0.00278788	down	up	TRUE	FALSE
ENSG00000010803	SCMH1	4.68696	4.56288	-0.16619	-0.116538	0.20718	0.000749758	0.513363	0.00185095	down	down	TRUE	FALSE
ENSG00000010810	FYN	3.44958	5.00802	-0.0534787	0.284552	0.741916	4.24349e-05	0.885944	0.0001389	down	up	TRUE	FALSE
ENSG00000010818	HIVEP2	6.21088	8.54761	-0.0266841	0.183736	0.914988	0.00108002	0.963769	0.00256542	down	up	TRUE	FALSE
ENSG00000011007	ELOA	4.72197	5.09633	-0.118704	0.128799	0.231896	0.00243799	0.536513	0.00536604	down	up	TRUE	FALSE
ENSG00000011009	LYPLA2	4.02865	4.1499	0.289682	-0.150316	0.0563467	0.000288688	0.311644	0.000782456	up	down	TRUE	FALSE
ENSG00000011021	CLCN6	3.86988	4.18437	0.0604808	-0.0259385	0.68952	0.561328	0.860386	0.631604	up	down	FALSE	FALSE
ENSG00000011028	AC080038.1	9.19135	7.46461	0.515076	0.304932	0.00745339	1.21189e-05	0.132853	4.50683e-05	up	up	TRUE	FALSE
ENSG00000011052	NME1-NME2	0.564655	-0.637648	0.861155	-0.455481	0.0771465	0.00107731	0.349616	0.00256012	up	down	TRUE	FALSE
ENSG00000011105	TSPAN9	3.93221	3.73179	-0.0021325	0.0575826	0.990773	0.512479	0.997567	0.586408	down	up	FALSE	FALSE
ENSG00000011132	AC005954.1	3.37436	4.06522	0.0736666	0.0891577	0.670701	0.0674292	0.850097	0.103565	up	up	FALSE	FALSE
ENSG00000011143	MKS1	2.50352	-0.589548	-0.0625239	-0.0774928	0.698246	0.374753	0.865397	0.452937	down	down	FALSE	FALSE
ENSG00000011198	ABHD5	1.65998	3.81741	0.0406658	-0.157663	0.835295	0.00217811	0.929632	0.00485001	up	down	TRUE	FALSE
ENSG00000011201	ANOS1	6.69568	4.92444	0.813442	0.476418	0.00190259	4.93819e-09	0.073798	3.69886e-08	up	up	TRUE	FALSE
ENSG00000011243	AKAP8L	4.82772	5.06816	-0.00798635	0.00411835	0.947451	0.906144	0.978978	0.927712	down	up	FALSE	FALSE
ENSG00000011258	MBTD1	3.38958	3.40421	-0.309768	-0.103387	0.169828	0.0326639	0.473297	0.0545498	down	down	FALSE	FALSE
ENSG00000011260	UTP18	4.18139	4.74046	0.034621	-0.0694174	0.804354	0.0613115	0.916533	0.0952001	up	down	FALSE	FALSE
ENSG00000011275	RNF216	5.5406	5.20199	-0.112548	-0.142501	0.284099	1.33025e-05	0.585208	4.89195e-05	down	down	TRUE	FALSE
ENSG00000011295	TTC19	4.723	3.24413	0.0473885	-0.230531	0.605516	8.01455e-09	0.813777	5.72231e-08	up	down	TRUE	FALSE
ENSG00000011304	PTBP1	6.35008	7.4643	0.201811	-0.0639893	0.104275	0.0598212	0.392466	0.0931778	up	down	FALSE	FALSE
ENSG00000011376	LARS2	2.43511	1.36083	-0.11293	-0.0482402	0.630398	0.471749	0.827228	0.548622	down	down	FALSE	FALSE
ENSG00000011405	PIK3C2A	4.97055	5.68661	-0.303041	0.047252	0.245108	0.365562	0.549306	0.444205	down	up	FALSE	FALSE
ENSG00000011422	PLAUR	4.72244	7.22738	1.20241	0.0449351	0.000171465	0.398699	0.0332294	0.47671	up	up	FALSE	FALSE
ENSG00000011426	ANLN	1.00505	-0.350206	0.581373	0.897219	0.118295	2.37488e-14	0.412792	5.75482e-13	up	up	TRUE	FALSE
ENSG00000011451	WIZ	4.44962	5.04016	0.143266	0.0595996	0.436274	0.160608	0.702475	0.220861	up	up	FALSE	FALSE
ENSG00000011454	RABGAP1	4.64454	4.81297	-0.317364	0.156118	0.0295703	3.03984e-05	0.238889	0.000102875	down	up	TRUE	FALSE
ENSG00000011465	DCN	13.7028	13.2608	0.15196	0.29508	0.280205	1.14413e-06	0.582067	5.33477e-06	up	up	TRUE	FALSE
ENSG00000011478	QPCTL	3.08786	3.41795	0.303291	-0.168137	0.191661	0.00155247	0.498172	0.00356441	up	down	TRUE	FALSE
ENSG00000011485	PPP5C	4.41086	3.663	0.0803775	0.0390554	0.434947	0.322607	0.701546	0.400064	up	up	FALSE	FALSE
ENSG00000011523	CEP68	3.70664	2.22917	-0.422239	0.11753	0.00277049	0.0527628	0.0874204	0.0834031	down	up	FALSE	FALSE
ENSG00000011566	MAP4K3	3.84003	3.41517	-0.307237	-0.0575075	0.135692	0.264324	0.432318	0.337953	down	down	FALSE	FALSE
ENSG00000011638	TMEM159	3.27107	3.35416	-0.0895996	0.225474	0.550794	0.000223969	0.780728	0.000623327	down	up	TRUE	FALSE
ENSG00000012048	BRCA1	1.98567	1.04358	-0.0318764	-0.0781118	0.89496	0.161164	0.954312	0.221549	down	down	FALSE	FALSE
ENSG00000012061	ERCC1	6.10816	5.3702	0.284715	-0.39471	0.115401	1.22231e-09	0.408632	1.0369e-08	up	down	TRUE	FALSE
ENSG00000012124	CD22	-0.738126	-0.32277	-0.103696	-0.103552	0.804632	0.186872	0.916613	0.251402	down	down	FALSE	FALSE
ENSG00000012171	SEMA3B	5.39857	4.69866	0.42706	0.0455746	0.0406033	0.508658	0.270881	0.582918	up	up	FALSE	FALSE
ENSG00000012174	MBTPS2	4.30214	3.73536	-0.254934	0.232034	0.128157	4.5091e-05	0.424178	0.000146536	down	up	TRUE	FALSE
ENSG00000012211	PRICKLE3	1.75787	3.07711	0.0336243	-0.188347	0.838707	2.95558e-06	0.930994	1.25229e-05	up	down	TRUE	FALSE
ENSG00000012223	LTF	0.716422	-0.289601	-0.625342	-1.2251	0.178173	5.19024e-08	0.483686	3.18158e-07	down	down	TRUE	FALSE
ENSG00000012232	EXTL3	4.29834	4.90749	0.0274994	-0.0625866	0.894684	0.196209	0.954254	0.261816	up	down	FALSE	FALSE
ENSG00000012660	ELOVL5	4.84994	6.26955	0.191846	-0.165816	0.241537	0.000461128	0.546702	0.00119748	up	down	TRUE	FALSE
ENSG00000012817	KDM5D	-1.53516	-1.61041	-0.300837	-0.200864	0.162497	0.0169472	0.467644	0.030411	down	down	TRUE	FALSE
ENSG00000012822	CALCOCO1	6.25125	6.13007	-0.188747	0.298551	0.136342	2.871e-09	0.433287	2.24697e-08	down	up	TRUE	FALSE
ENSG00000012963	UBR7	4.38908	3.57732	-0.109243	-0.413988	0.392054	0.00128973	0.671335	0.00301082	down	down	TRUE	FALSE
ENSG00000012983	MAP4K5	5.56764	5.46822	-0.212295	-0.16101	0.226784	6.93886e-05	0.532279	0.000216415	down	down	TRUE	FALSE
ENSG00000013016	EHD3	4.35036	2.40885	0.0366458	-0.485384	0.804359	5.13903e-10	0.916533	4.69583e-09	up	down	TRUE	FALSE
ENSG00000013275	PSMC4	4.54078	5.56413	0.227146	0.131618	0.0899766	0.00918464	0.371642	0.0176274	up	up	TRUE	FALSE
ENSG00000013288	MAN2B2	6.4729	5.21506	-0.152956	0.0753922	0.197461	0.149047	0.504587	0.206901	down	up	FALSE	FALSE
ENSG00000013293	SLC7A14	-0.95199	-0.718848	-0.380454	-0.415032	0.596686	0.000824672	0.809294	0.00201403	down	down	TRUE	FALSE
ENSG00000013306	SLC25A39	4.98361	4.78885	0.395521	-0.222568	0.0291918	1.80832e-07	0.23756	9.96586e-07	up	down	TRUE	FALSE
ENSG00000013364	MVP	6.96626	6.18138	0.328768	0.408623	0.0499298	1.54725e-08	0.294294	1.04636e-07	up	up	TRUE	FALSE
ENSG00000013374	NUB1	5.30766	5.59467	-0.0713889	-0.0910683	0.437635	0.0283476	0.703748	0.0481418	down	down	TRUE	FALSE
ENSG00000013375	PGM3	5.77057	7.00378	0.141729	-0.31114	0.492595	1.10918e-07	0.7436	6.36474e-07	up	down	TRUE	FALSE
ENSG00000013392	RWDD2A	2.89499	2.53595	0.069469	-0.0446071	0.561269	0.343841	0.786538	0.422142	up	down	FALSE	FALSE
ENSG00000013441	CLK1	6.74959	7.01577	0.00193396	-0.111506	0.990259	0.0355956	0.997498	0.0589928	up	down	FALSE	FALSE
ENSG00000013503	POLR3B	1.72064	0.857358	-0.0944797	-0.0489168	0.534054	0.445935	0.769229	0.523241	down	down	FALSE	FALSE
ENSG00000013523	ANGEL1	3.70113	2.31095	-0.0631821	-0.294785	0.744527	3.25607e-06	0.887626	1.36938e-05	down	down	TRUE	FALSE
ENSG00000013561	RNF14	4.87655	4.14115	-0.0432963	0.0772189	0.766321	0.122354	0.898772	0.17464	down	up	FALSE	FALSE
ENSG00000013563	DNASE1L1	4.6968	3.13559	0.290387	0.314172	0.0226425	6.47728e-09	0.213053	4.72895e-08	up	up	TRUE	FALSE
ENSG00000013573	DDX11	4.17198	3.98652	-0.100899	-0.450158	0.426379	3.58252e-10	0.695685	3.39676e-09	down	down	TRUE	FALSE
ENSG00000013583	HEBP1	4.32126	4.09103	-0.124961	0.0079199	0.417225	0.860978	0.689039	0.890779	down	up	FALSE	FALSE
ENSG00000013588	GPRC5A	4.69433	7.97943	0.840445	-0.379503	0.00037009	7.44395e-08	0.0393692	4.41354e-07	up	down	TRUE	TRUE
ENSG00000013619	MAMLD1	2.25011	4.05309	0.753362	0.194974	0.00270037	0.00247582	0.0865921	0.00543968	up	up	TRUE	FALSE
ENSG00000013810	TACC3	2.77285	1.05974	-0.0349491	0.288096	0.834201	2.56086e-05	0.929469	8.80737e-05	down	up	TRUE	FALSE
ENSG00000014123	UFL1	5.03919	4.02231	-0.200291	0.129556	0.314506	0.0178903	0.612028	0.0319373	down	up	TRUE	FALSE
ENSG00000014138	POLA2	2.67814	2.00755	-0.0150697	-0.242216	0.944472	0.00794691	0.977716	0.0155222	down	down	TRUE	FALSE
ENSG00000014164	ZC3H3	2.81321	3.44444	0.0023018	0.209661	0.986929	0.000101075	0.995882	0.000304588	up	up	TRUE	FALSE
ENSG00000014216	CAPN1	4.99385	3.76056	0.227252	0.368412	0.101132	1.0792e-11	0.388871	1.4334e-10	up	up	TRUE	FALSE
ENSG00000014641	MDH1	5.51615	4.83033	0.159996	0.0516959	0.184668	0.157911	0.490676	0.217717	up	up	FALSE	FALSE
ENSG00000014824	SLC30A9	5.32664	4.57798	-0.0701898	0.226601	0.647818	0.000155716	0.837286	0.000448473	down	up	TRUE	FALSE
ENSG00000014914	MTMR11	5.30185	3.47161	0.00157472	0.0187727	0.987369	0.743304	0.996173	0.793018	up	up	FALSE	FALSE
ENSG00000014919	COX15	3.78197	1.84622	-0.466231	-0.0810844	0.00368632	0.104886	0.0953239	0.152799	down	down	FALSE	FALSE
ENSG00000015153	YAF2	2.75746	3.60337	-0.120676	-0.0796693	0.393538	0.0401604	0.672473	0.0655923	down	down	FALSE	FALSE
ENSG00000015171	ZMYND11	5.45766	5.77643	-0.326081	0.121434	0.0565834	0.000327421	0.311885	0.000878881	down	up	TRUE	FALSE
ENSG00000015475	BID	2.10993	3.71917	0.0782736	0.631367	0.751271	1.96533e-11	0.890172	2.46785e-10	up	up	TRUE	FALSE
ENSG00000015479	MATR3	7.31012	7.39101	-0.226229	-0.0667339	0.0588915	0.107685	0.316745	0.156347	down	down	FALSE	FALSE
ENSG00000015520	NPC1L1	0.479019	-0.340178	-0.802914	-0.236496	0.0134128	0.00647028	0.171547	0.0129243	down	down	TRUE	FALSE
ENSG00000015532	XYLT2	4.57073	2.34347	0.151666	0.134723	0.242103	0.0414202	0.546919	0.0674585	up	up	FALSE	FALSE
ENSG00000015568	RGPD5	4.06785	6.09881	-0.419621	-0.212609	0.37814	0.0155509	0.660553	0.0281699	down	down	TRUE	FALSE
ENSG00000015676	NUDCD3	5.87247	4.55695	-0.357149	-0.0707194	0.0211551	0.175595	0.20775	0.238634	down	down	FALSE	FALSE
ENSG00000016391	CHDH	4.13856	3.63374	-0.598785	-0.458137	0.00637322	6.7255e-12	0.125724	9.35557e-11	down	down	TRUE	FALSE
ENSG00000016864	GLT8D1	5.41059	3.55974	0.208136	0.0882147	0.073606	0.0883135	0.342845	0.131234	up	up	FALSE	FALSE
ENSG00000017260	ATP2C1	5.17233	5.38667	-0.130597	0.108478	0.306609	0.00315868	0.604675	0.00678045	down	up	TRUE	FALSE
ENSG00000017427	IGF1	2.36887	3.71137	-0.140906	-0.00202558	0.660754	0.989968	0.844846	0.992218	down	down	FALSE	FALSE
ENSG00000017483	SLC38A5	3.26792	2.01072	1.24704	0.0802737	0.0005588	0.332058	0.0448676	0.409895	up	up	FALSE	FALSE
ENSG00000017797	RALBP1	5.40159	5.77063	-0.0733853	-0.0255259	0.417941	0.370374	0.689453	0.448809	down	down	FALSE	FALSE
ENSG00000018189	RUFY3	4.25129	3.98501	0.0306587	-0.288159	0.860648	4.57362e-10	0.94025	4.21559e-09	up	down	TRUE	FALSE
ENSG00000018280	SLC11A1	1.40859	-0.00134211	0.0371065	0.111408	0.863971	0.403643	0.941571	0.481846	up	up	FALSE	FALSE
ENSG00000018408	WWTR1	6.9534	6.83394	-0.150034	-0.383984	0.340033	9.33507e-11	0.631451	1.01762e-09	down	down	TRUE	FALSE
ENSG00000018510	AGPS	4.11568	3.46154	0.0660905	0.253511	0.675805	0.000558921	0.853367	0.00142349	up	up	TRUE	FALSE
ENSG00000018610	CXorf56	3.89749	2.8573	0.00174656	0.19107	0.990311	0.00014494	0.997498	0.000421104	up	up	TRUE	FALSE
ENSG00000018699	TTC27	3.18001	2.73548	0.0592468	-0.188021	0.691561	0.00323586	0.861615	0.00692831	up	down	TRUE	FALSE
ENSG00000018869	ZNF582	0.944834	0.755993	0.00670452	0.166822	0.982853	0.0403831	0.994044	0.0659153	up	up	FALSE	FALSE
ENSG00000019144	PHLDB1	6.99305	5.45592	0.260706	-0.252244	0.0441954	1.21684e-05	0.280906	4.52187e-05	up	down	TRUE	FALSE
ENSG00000019485	PRDM11	3.26496	2.68502	-0.528301	-0.18351	0.0213808	0.000101517	0.20844	0.000305744	down	down	TRUE	FALSE
ENSG00000019505	SYT13	2.5274	-0.374134	0.315985	0.510181	0.339593	7.95317e-05	0.630856	0.00024516	up	up	TRUE	FALSE
ENSG00000019549	SNAI2	6.26992	3.71728	-0.279317	-0.499255	0.0326739	5.26349e-10	0.248926	4.80302e-09	down	down	TRUE	FALSE
ENSG00000019582	CD74	6.17732	3.32638	-0.146643	-0.90348	0.700036	4.66984e-13	0.866402	8.52931e-12	down	down	TRUE	FALSE
ENSG00000019995	ZRANB1	4.14456	5.71116	-0.30362	0.0288374	0.0923416	0.287644	0.375131	0.362875	down	up	FALSE	FALSE
ENSG00000020129	NCDN	4.05933	3.55636	-0.0129032	0.0381334	0.916332	0.514857	0.96466	0.588747	down	up	FALSE	FALSE
ENSG00000020181	ADGRA2	3.0885	0.570026	-0.313635	0.36347	0.318893	0.00129017	0.615986	0.0030114	down	up	TRUE	FALSE
ENSG00000020256	ZFP64	3.40464	2.8644	-0.101171	-0.290555	0.411671	5.1239e-08	0.685091	3.14853e-07	down	down	TRUE	FALSE
ENSG00000020426	MNAT1	3.34618	3.13981	0.13535	0.197231	0.231335	0.000796797	0.536025	0.00195343	up	up	TRUE	FALSE
ENSG00000020577	SAMD4A	7.17916	6.57615	0.202189	-0.101492	0.215655	0.0738955	0.52116	0.112204	up	down	FALSE	FALSE
ENSG00000020633	RUNX3	1.08354	2.28004	0.545509	1.05938	0.158217	1.9921e-20	0.461835	2.01393e-18	up	up	TRUE	FALSE
ENSG00000020922	MRE11	3.70656	2.75362	-0.381779	-0.0460772	0.0415837	0.372703	0.274316	0.451072	down	down	FALSE	FALSE
ENSG00000021300	PLEKHB1	3.76009	0.094855	-0.35261	-0.70477	0.187295	3.7819e-10	0.493444	3.56028e-09	down	down	TRUE	FALSE
ENSG00000021355	SERPINB1	5.17861	5.15476	-0.0808555	-0.2778	0.391281	0.00018761	0.670828	0.000531741	down	down	TRUE	FALSE
ENSG00000021574	SPAST	3.6431	3.77162	-0.126546	0.123574	0.29177	0.00179358	0.591572	0.00406217	down	up	TRUE	FALSE
ENSG00000021762	OSBPL5	5.75209	3.60319	0.0562989	-0.163365	0.750545	0.000696218	0.890005	0.00173013	up	down	TRUE	FALSE
ENSG00000021776	AQR	4.51835	4.20341	0.0150808	0.000420877	0.920788	0.992805	0.966945	0.994503	up	up	FALSE	FALSE
ENSG00000021826	CPS1	2.65293	1.16954	-0.0353042	0.211558	0.870841	0.000188758	0.944226	0.000534643	down	up	TRUE	FALSE
ENSG00000021852	C8B	0.108631	-0.378078	0.110259	0.00128722	0.720279	0.990439	0.875642	0.992439	up	up	FALSE	FALSE
ENSG00000022267	FHL1	8.18449	6.32944	0.282107	0.0471469	0.128284	0.454314	0.424339	0.531266	up	up	FALSE	FALSE
ENSG00000022277	RTF2	5.55568	4.74757	0.0995897	0.146126	0.31387	0.00120754	0.611533	0.0028348	up	up	TRUE	FALSE
ENSG00000022567	SLC45A4	2.73099	3.50451	-0.106759	0.0182554	0.567738	0.718961	0.790253	0.772446	down	up	FALSE	FALSE
ENSG00000022840	RNF10	5.7574	6.86501	0.0285576	-0.022702	0.859137	0.488609	0.939582	0.564191	up	down	FALSE	FALSE
ENSG00000022976	ZNF839	3.01038	1.16183	0.0753399	-0.0980945	0.616513	0.0653144	0.819439	0.100677	up	down	FALSE	FALSE
ENSG00000023041	ZDHHC6	4.02846	3.60567	-0.0426553	0.288187	0.781344	1.03924e-06	0.9065	4.89024e-06	down	up	TRUE	FALSE
ENSG00000023171	GRAMD1B	1.90933	0.50608	-0.449829	-0.407734	0.0708858	3.73282e-07	0.33885	1.94285e-06	down	down	TRUE	FALSE
ENSG00000023191	RNH1	-2.0463	2.39612	1.18214	0.690328	0.35753	2.51818e-06	0.644473	1.08228e-05	up	up	TRUE	FALSE
ENSG00000023228	NDUFS1	5.55344	5.14937	0.151569	0.156557	0.269218	0.00481759	0.57161	0.0099254	up	up	TRUE	FALSE
ENSG00000023287	RB1CC1	5.09851	6.66395	-0.218588	0.203517	0.260049	5.17911e-05	0.563387	0.000166066	down	up	TRUE	FALSE
ENSG00000023318	ERP44	5.51826	5.85082	0.0476303	0.250853	0.608118	6.41613e-13	0.814968	1.13784e-11	up	up	TRUE	FALSE
ENSG00000023330	ALAS1	3.24289	3.3854	-0.0277231	0.0390542	0.85764	0.536767	0.938812	0.608757	down	up	FALSE	FALSE
ENSG00000023445	BIRC3	1.50403	8.13516	0.181231	0.221195	0.366435	0.0400621	0.651298	0.0654734	up	up	FALSE	FALSE
ENSG00000023516	AKAP11	5.33501	5.37267	-0.196232	0.177961	0.34217	0.00509869	0.63327	0.0104495	down	up	TRUE	FALSE
ENSG00000023572	GLRX2	3.15036	3.4784	0.111348	0.022267	0.53379	0.800008	0.769145	0.840075	up	up	FALSE	FALSE
ENSG00000023608	SNAPC1	4.30139	5.60091	-0.0248889	0.257205	0.854695	2.94153e-05	0.937726	0.000100103	down	up	TRUE	FALSE
ENSG00000023697	DERA	3.26459	2.47907	0.187295	0.46339	0.230113	1.14985e-15	0.535279	3.65007e-14	up	up	TRUE	FALSE
ENSG00000023734	STRAP	5.63129	6.38808	0.252619	-0.101955	0.037915	0.000301449	0.264036	0.0008144	up	down	TRUE	FALSE
ENSG00000023839	ABCC2	0.543882	2.36405	0.666106	0.381706	0.0660481	3.08561e-05	0.329725	0.000104157	up	up	TRUE	FALSE
ENSG00000023892	DEF6	2.39152	1.03088	-0.141788	-0.0374719	0.484562	0.629956	0.73726	0.692236	down	down	FALSE	FALSE
ENSG00000023902	PLEKHO1	3.04759	4.5072	0.214161	0.0411677	0.440717	0.521046	0.706283	0.594027	up	up	FALSE	FALSE
ENSG00000023909	GCLM	2.43731	7.02783	-0.0278357	0.691486	0.886504	6.13487e-13	0.950495	1.09407e-11	down	up	TRUE	FALSE
ENSG00000024048	UBR2	4.90016	5.11686	-0.0766958	0.295782	0.612816	1.93975e-10	0.817871	1.9635e-09	down	up	TRUE	FALSE
ENSG00000024422	EHD2	6.81512	6.56227	0.41308	0.0772034	0.0300439	0.223754	0.240527	0.293215	up	up	FALSE	FALSE
ENSG00000024862	CCDC28A	3.27909	3.2148	0.0666608	0.243548	0.602952	3.07965e-05	0.812589	0.000104041	up	up	TRUE	FALSE
ENSG00000025039	RRAGD	3.27508	4.42035	-0.112991	-0.0567421	0.536053	0.348399	0.770242	0.426794	down	down	FALSE	FALSE
ENSG00000025156	HSF2	3.675	4.64546	-0.069912	0.204942	0.686531	5.19373e-08	0.858752	3.18158e-07	down	up	TRUE	FALSE
ENSG00000025293	PHF20	4.60448	4.95886	-0.190922	-0.000951318	0.213635	0.974436	0.51968	0.980842	down	down	FALSE	FALSE
ENSG00000025434	NR1H3	3.04119	0.504652	0.147054	0.0813672	0.553557	0.224314	0.782085	0.293852	up	up	FALSE	FALSE
ENSG00000025708	TYMP	4.9192	6.43794	1.21064	1.22955	0.00147305	1.32226e-21	0.0678165	1.73445e-19	up	up	TRUE	FALSE
ENSG00000025770	NCAPH2	4.80256	3.87556	0.230422	-0.0612288	0.200314	0.175759	0.507317	0.238778	up	down	FALSE	FALSE
ENSG00000025772	TOMM34	3.363	5.84857	-0.239734	-0.296016	0.0745299	9.99098e-07	0.34426	4.72377e-06	down	down	TRUE	FALSE
ENSG00000025796	SEC63	6.42526	7.13033	-0.11959	-0.162216	0.279866	0.000207706	0.581567	0.00058287	down	down	TRUE	FALSE
ENSG00000025800	KPNA6	5.20989	5.48662	-0.0955251	0.0502026	0.436214	0.303887	0.702463	0.380506	down	up	FALSE	FALSE
ENSG00000026025	VIM	11.4459	10.6352	0.164203	-0.21562	0.335432	0.00318798	0.627192	0.00683538	up	down	TRUE	FALSE
ENSG00000026036	RTEL1-TNFRSF6B	2.80731	2.6316	0.0510098	0.137827	0.791779	0.193033	0.911879	0.258386	up	up	FALSE	FALSE
ENSG00000026103	FAS	1.97129	3.60202	-0.193855	-0.383204	0.255463	7.78452e-05	0.558422	0.000240428	down	down	TRUE	FALSE
ENSG00000026297	RNASET2	4.18873	1.69008	-0.0421028	-0.102993	0.819926	0.135933	0.923762	0.191168	down	down	FALSE	FALSE
ENSG00000026508	CD44	7.52837	10.6583	-0.102013	0.0477912	0.478827	0.437171	0.733371	0.514823	down	up	FALSE	FALSE
ENSG00000026559	KCNG1	0.882198	2.65906	1.42758	-0.104791	7.00183e-05	0.201591	0.0296072	0.268103	up	down	FALSE	FALSE
ENSG00000026652	AGPAT4	5.8467	5.61473	0.0822071	-0.476864	0.564102	1.5191e-07	0.788145	8.51985e-07	up	down	TRUE	FALSE
ENSG00000026950	BTN3A1	3.1915	2.9384	-0.641065	0.124262	0.0196902	0.0932273	0.201844	0.137762	down	up	FALSE	FALSE
ENSG00000027001	MIPEP	2.3695	1.09338	0.471928	-0.0630091	0.110634	0.348615	0.401926	0.426945	up	down	FALSE	FALSE
ENSG00000027075	PRKCH	2.69967	3.37805	0.459222	0.252901	0.023474	1.23399e-05	0.216462	4.574e-05	up	up	TRUE	FALSE
ENSG00000027697	IFNGR1	4.8749	5.32732	0.0179257	0.156492	0.876257	0.000184942	0.946535	0.000525005	up	up	TRUE	FALSE
ENSG00000027847	B4GALT7	4.76511	3.3893	0.233707	-0.0573008	0.145823	0.204134	0.445744	0.27104	up	down	FALSE	FALSE
ENSG00000028116	VRK2	3.40329	3.51236	-0.247867	0.188894	0.110876	2.29361e-05	0.402084	7.97112e-05	down	up	TRUE	FALSE
ENSG00000028137	TNFRSF1B	2.00674	5.24232	0.320626	0.341352	0.236203	0.0318481	0.54058	0.0534066	up	up	FALSE	FALSE
ENSG00000028203	VEZT	4.79334	5.3787	-0.317259	0.00905656	0.041544	0.819938	0.274316	0.857485	down	up	FALSE	FALSE
ENSG00000028277	POU2F2	0.00469229	5.17558	0.463525	0.616176	0.279028	5.69566e-05	0.581049	0.000180876	up	up	TRUE	FALSE
ENSG00000028310	BRD9	4.16867	3.45591	0.120743	-0.170296	0.3909	9.84526e-05	0.670828	0.000297646	up	down	TRUE	FALSE
ENSG00000028528	SNX1	5.87241	5.27136	-0.115887	-0.0398586	0.405008	0.278357	0.679747	0.35291	down	down	FALSE	FALSE
ENSG00000028839	TBPL1	3.38489	3.69245	0.266887	0.110298	0.0595108	0.0152725	0.318053	0.0277256	up	up	TRUE	FALSE
ENSG00000029153	ARNTL2	3.33008	3.81021	0.684488	0.39947	0.0199274	9.81504e-11	0.203337	1.06192e-09	up	up	TRUE	FALSE
ENSG00000029363	BCLAF1	6.42318	6.61746	-0.285724	-0.11793	0.15037	0.000444345	0.452161	0.00115845	down	down	TRUE	FALSE
ENSG00000029364	SLC39A9	5.76744	5.42469	0.181924	0.179273	0.080603	7.13132e-06	0.353726	2.78858e-05	up	up	TRUE	FALSE
ENSG00000029534	ANK1	-0.733665	-0.218432	0.539126	0.295266	0.385807	0.0340524	0.667497	0.056666	up	up	FALSE	FALSE
ENSG00000029559	IBSP	7.19561	4.63984	-0.110911	0.0491452	0.841841	0.770052	0.932318	0.815416	down	up	FALSE	FALSE
ENSG00000029639	TFB1M	3.00527	0.994643	0.239007	-0.315487	0.229061	1.6553e-07	0.534446	9.2089e-07	up	down	TRUE	FALSE
ENSG00000029725	RABEP1	4.85634	5.26138	-0.264307	-0.0814285	0.0930217	0.0169751	0.376431	0.0304542	down	down	TRUE	FALSE
ENSG00000029993	HMGB3	1.16704	3.06956	0.618607	0.285453	0.0575134	0.000129743	0.314087	0.000380479	up	up	TRUE	FALSE
ENSG00000030066	NUP160	4.32977	4.32416	-0.325731	-0.136639	0.0410989	0.00423205	0.272641	0.00884295	down	down	TRUE	FALSE
ENSG00000030110	BAK1	2.54636	2.48516	0.276756	0.151434	0.104353	0.0135837	0.392502	0.0250145	up	up	TRUE	FALSE
ENSG00000030419	IKZF2	2.95538	1.51965	-0.00211444	-0.132342	0.994412	0.120939	0.998856	0.172839	down	down	FALSE	FALSE
ENSG00000030582	GRN	7.53282	5.81193	0.442056	0.525973	0.0321233	1.75072e-16	0.247043	6.84421e-15	up	up	TRUE	FALSE
ENSG00000031003	FAM13B	4.75842	4.93176	-0.381448	0.014827	0.0505167	0.753305	0.295999	0.801103	down	up	FALSE	FALSE
ENSG00000031081	ARHGAP31	4.00075	5.68646	-0.175979	0.100892	0.380733	0.0775421	0.66259	0.117103	down	up	FALSE	FALSE
ENSG00000031691	CENPQ	1.25818	0.619738	-0.379751	0.0996471	0.124024	0.228991	0.419904	0.299379	down	up	FALSE	FALSE
ENSG00000031698	SARS	6.23947	7.12628	0.199365	-0.132211	0.111827	0.00611921	0.403783	0.0122771	up	down	TRUE	FALSE
ENSG00000031823	RANBP3	4.81963	4.71983	-0.128612	-0.018994	0.438167	0.59053	0.704197	0.657516	down	down	FALSE	FALSE
ENSG00000032219	ARID4A	3.8791	3.91194	-0.25602	-0.157783	0.35894	0.000568607	0.645532	0.00144584	down	down	TRUE	FALSE
ENSG00000032389	EIPR1	2.89586	1.44016	0.272019	-0.0188614	0.0908734	0.727913	0.372823	0.780479	up	down	FALSE	FALSE
ENSG00000032444	PNPLA6	5.17551	5.54344	0.427128	0.103102	0.0835849	0.0347611	0.359049	0.057706	up	up	FALSE	FALSE
ENSG00000032742	IFT88	3.26285	1.80122	-0.409758	-0.112882	0.0276689	0.0582902	0.232077	0.091124	down	down	FALSE	FALSE
ENSG00000033011	ALG1	3.57976	1.83773	0.0837657	0.153433	0.511322	0.0162083	0.754205	0.0292206	up	up	TRUE	FALSE
ENSG00000033030	ZCCHC8	4.15936	4.35828	-0.116878	0.0340284	0.381222	0.301732	0.662742	0.378166	down	up	FALSE	FALSE
ENSG00000033050	ABCF2	3.5506	4.63926	4.22187e-05	-0.317806	0.999801	8.43634e-11	0.999857	9.27939e-10	up	down	TRUE	FALSE
ENSG00000033100	CHPF2	6.56135	6.0724	0.23534	0.0901393	0.0592828	0.0374403	0.317768	0.0616381	up	up	FALSE	FALSE
ENSG00000033170	FUT8	3.88838	2.77722	0.0874146	-0.154387	0.552707	0.0380534	0.781906	0.0625307	up	down	FALSE	FALSE
ENSG00000033178	UBA6	4.36246	5.12494	-0.350386	-0.20948	0.0786022	0.000512361	0.351273	0.0013161	down	down	TRUE	FALSE
ENSG00000033327	GAB2	3.51968	5.399	-0.000804492	0.0256116	0.995874	0.676067	0.999136	0.733812	down	up	FALSE	FALSE
ENSG00000033627	ATP6V0A1	5.12509	5.90453	-0.169408	-0.345923	0.152461	3.41156e-13	0.454305	6.42329e-12	down	down	TRUE	FALSE
ENSG00000033800	PIAS1	4.51283	5.09201	-0.198416	0.165915	0.199004	0.000105889	0.506127	0.000317226	down	up	TRUE	FALSE
ENSG00000033867	SLC4A7	3.20139	5.83091	-0.196291	-0.278369	0.443382	8.18649e-06	0.707738	3.15839e-05	down	down	TRUE	FALSE
ENSG00000034152	MAP2K3	4.97445	6.98352	0.444561	0.00651185	0.00288538	0.895847	0.0888368	0.919326	up	up	FALSE	FALSE
ENSG00000034510	TMSB10	5.94211	5.51372	0.625548	0.232269	0.0798105	0.00106916	0.352817	0.00254152	up	up	TRUE	FALSE
ENSG00000034533	ASTE1	2.26588	0.227881	-0.154174	0.122675	0.282166	0.0561793	0.583906	0.0882151	down	up	FALSE	FALSE
ENSG00000034677	RNF19A	4.09598	5.11133	-0.203946	0.0262146	0.262437	0.602998	0.565976	0.668585	down	up	FALSE	FALSE
ENSG00000034693	PEX3	3.10977	1.17131	-0.411843	0.12084	0.107016	0.0849402	0.396545	0.126755	down	up	FALSE	FALSE
ENSG00000034713	GABARAPL2	6.7069	5.68747	0.396939	0.17727	0.00309572	4.19131e-05	0.0895546	0.00013739	up	up	TRUE	FALSE
ENSG00000034971	MYOC	2.57117	1.43427	-1.41657	-0.717522	0.000267817	1.26236e-10	0.0361493	1.33131e-09	down	down	TRUE	TRUE
ENSG00000035115	SH3YL1	4.11983	2.4024	-0.223599	-0.391582	0.112368	7.48329e-11	0.404908	8.34674e-10	down	down	TRUE	FALSE
ENSG00000035141	FAM136A	3.73097	2.60481	0.046591	-0.199855	0.703899	3.75737e-06	0.867559	1.55467e-05	up	down	TRUE	FALSE
ENSG00000035403	VCL	5.88462	7.11459	0.128796	-0.00165458	0.341753	0.968046	0.633032	0.97635	up	down	FALSE	FALSE
ENSG00000035499	DEPDC1B	-0.56866	-0.809982	0.447798	0.342327	0.386217	0.000172241	0.667751	0.000491781	up	up	TRUE	FALSE
ENSG00000035664	DAPK2	2.56297	1.77078	-0.420932	-0.396091	0.0755367	5.75e-06	0.346447	2.29019e-05	down	down	TRUE	FALSE
ENSG00000035681	NSMAF	3.96904	4.21733	-0.223009	-0.234556	0.0787628	2.91123e-07	0.351552	1.54332e-06	down	down	TRUE	FALSE
ENSG00000035687	ADSS	5.27446	5.44832	0.365055	0.563047	0.0341218	1.17608e-16	0.252362	4.79866e-15	up	up	TRUE	FALSE
ENSG00000035862	TIMP2	9.50845	9.17233	-0.0065598	0.453573	0.962269	3.00981e-14	0.983983	7.13011e-13	down	up	TRUE	FALSE
ENSG00000035928	RFC1	4.96996	4.1207	-0.425774	-0.00659072	0.0305355	0.86753	0.242387	0.896156	down	down	FALSE	FALSE
ENSG00000036054	TBC1D23	4.54664	4.90438	0.0406497	0.203251	0.763826	9.88211e-07	0.897543	4.68345e-06	up	up	TRUE	FALSE
ENSG00000036257	CUL3	4.90577	6.3417	0.0599888	0.247889	0.622563	2.83385e-09	0.822966	2.22123e-08	up	up	TRUE	FALSE
ENSG00000036448	MYOM2	0.246027	-1.97551	0.431979	-0.47679	0.216334	0.0249364	0.521219	0.0429228	up	down	TRUE	FALSE
ENSG00000036530	CYP46A1	1.68968	0.0195377	-0.153835	-0.139073	0.567894	0.05364	0.790253	0.0846213	down	down	FALSE	FALSE
ENSG00000036549	AC118549.1	4.4186	4.29365	0.00393853	-0.0133139	0.980132	0.772908	0.99295	0.817676	up	down	FALSE	FALSE
ENSG00000036672	USP2	1.53382	3.2223	0.489131	-0.805035	0.0835208	1.18271e-10	0.359049	1.25313e-09	up	down	TRUE	FALSE
ENSG00000036828	CASR	2.2457	0.172396	0.0671564	-0.124628	0.739028	0.163332	0.884573	0.223965	up	down	FALSE	FALSE
ENSG00000037042	TUBG2	4.1789	2.29518	-0.0751824	-0.395255	0.546337	1.19265e-08	0.77763	8.26986e-08	down	down	TRUE	FALSE
ENSG00000037241	RPL26L1	2.72613	3.28885	0.218608	0.123069	0.234534	0.0268026	0.539353	0.0457924	up	up	TRUE	FALSE
ENSG00000037474	NSUN2	4.89076	4.87694	-0.0222439	-0.154021	0.833562	0.000137454	0.929022	0.000401264	down	down	TRUE	FALSE
ENSG00000037637	FBXO42	4.25535	3.92999	-0.120651	-0.0195268	0.470476	0.606278	0.726439	0.67133	down	down	FALSE	FALSE
ENSG00000037749	MFAP3	3.22993	3.78982	-0.293765	0.519084	0.319429	4.21964e-10	0.615986	3.91432e-09	down	up	TRUE	FALSE
ENSG00000037757	MRI1	4.12789	1.91681	-0.0134249	0.0325507	0.903115	0.51691	0.958013	0.590712	down	up	FALSE	FALSE
ENSG00000037897	METTL1	2.92709	2.36882	0.139714	-0.516351	0.427035	3.38087e-13	0.6961	6.37306e-12	up	down	TRUE	FALSE
ENSG00000037965	HOXC8	0.095781	0.972219	0.118762	-0.0466776	0.575361	0.58534	0.795492	0.652883	up	down	FALSE	FALSE
ENSG00000038002	AGA	4.0069	2.72538	-0.00331547	0.271138	0.97821	1.24811e-05	0.992318	4.6188e-05	down	up	TRUE	FALSE
ENSG00000038210	PI4K2B	2.93821	2.60725	-0.0597189	0.121796	0.722693	0.0276224	0.876776	0.047031	down	up	TRUE	FALSE
ENSG00000038219	BOD1L1	5.23836	5.28841	-0.299924	0.232635	0.16858	1.84578e-05	0.472157	6.55104e-05	down	up	TRUE	FALSE
ENSG00000038274	MAT2B	5.26002	5.64557	-0.169811	0.0435205	0.168041	0.34841	0.472157	0.426794	down	up	FALSE	FALSE
ENSG00000038295	TLL1	1.10973	0.830531	0.0064084	-0.319701	0.981749	0.0058972	0.99338	0.0118873	up	down	TRUE	FALSE
ENSG00000038358	EDC4	4.9044	4.39536	0.0418134	-0.19209	0.827925	1.98171e-05	0.9271	6.98351e-05	up	down	TRUE	FALSE
ENSG00000038382	TRIO	5.62001	6.70607	-0.12686	-0.241312	0.43577	1.24504e-06	0.701982	5.75123e-06	down	down	TRUE	FALSE
ENSG00000038427	VCAN	6.89752	6.09786	1.19788	0.126583	0.00309803	0.236419	0.0895546	0.307703	up	up	FALSE	FALSE
ENSG00000038532	CLEC16A	3.80218	3.37719	-0.140327	-0.0357259	0.241298	0.357599	0.546547	0.435965	down	down	FALSE	FALSE
ENSG00000039123	MTREX	4.82297	4.84322	-0.110044	-0.0841555	0.427105	0.0456213	0.696103	0.073349	down	down	FALSE	FALSE
ENSG00000039319	ZFYVE16	4.7736	4.97419	-0.268309	0.275199	0.199866	3.02432e-05	0.506963	0.000102459	down	up	TRUE	FALSE
ENSG00000039523	RIPOR1	4.85917	6.57279	0.181865	-0.0903889	0.41568	0.0534614	0.688087	0.0844066	up	down	FALSE	FALSE
ENSG00000039560	RAI14	4.90215	5.54457	0.649272	0.237635	0.0119574	2.75748e-05	0.163774	9.43452e-05	up	up	TRUE	FALSE
ENSG00000039650	PNKP	4.04694	3.13937	0.235833	-0.240496	0.135283	5.46076e-07	0.432016	2.73676e-06	up	down	TRUE	FALSE
ENSG00000040199	PHLPP2	2.65794	4.1404	-0.407264	-0.089952	0.0464895	0.0598775	0.286675	0.0932472	down	down	FALSE	FALSE
ENSG00000040275	SPDL1	1.82348	0.966864	-0.225442	0.049778	0.231101	0.443342	0.536025	0.52066	down	up	FALSE	FALSE
ENSG00000040341	STAU2	2.86919	1.99879	0.0214512	0.47869	0.914997	1.21956e-15	0.963769	3.83304e-14	up	up	TRUE	FALSE
ENSG00000040487	PQLC2	2.39328	2.43401	0.196695	0.553848	0.245025	1.41592e-12	0.54919	2.34344e-11	up	up	TRUE	FALSE
ENSG00000040531	CTNS	2.45932	2.8353	0.325804	0.502795	0.085213	6.64301e-10	0.362862	5.96705e-09	up	up	TRUE	FALSE
ENSG00000040633	PHF23	3.53313	4.98122	0.131725	0.148554	0.395428	0.00333751	0.673894	0.00712768	up	up	TRUE	FALSE
ENSG00000040731	CDH10	-0.292647	-1.51935	1.77824	1.71912	0.00360325	1.24952e-19	0.0942736	1.03932e-17	up	up	TRUE	FALSE
ENSG00000040933	INPP4A	4.74822	4.197	-0.393388	-0.25782	0.0484217	8.29225e-06	0.290793	3.19453e-05	down	down	TRUE	FALSE
ENSG00000041357	PSMA4	4.95794	5.05946	0.213956	0.259977	0.137317	9.63494e-05	0.434605	0.000292345	up	up	TRUE	FALSE
ENSG00000041802	LSG1	4.11764	3.97349	-0.206509	-0.17134	0.186748	0.000354253	0.492443	0.000944516	down	down	TRUE	FALSE
ENSG00000041880	PARP3	4.2409	2.57462	0.129177	0.0212189	0.249309	0.609395	0.552594	0.673842	up	up	FALSE	FALSE
ENSG00000041982	TNC	11.1034	9.64086	0.812341	0.316413	0.0145166	0.000897763	0.177731	0.00217414	up	up	TRUE	FALSE
ENSG00000041988	THAP3	3.20229	3.64697	0.250697	-0.0636847	0.179714	0.233619	0.485496	0.304559	up	down	FALSE	FALSE
ENSG00000042088	TDP1	2.04005	1.64142	-0.204867	-0.164516	0.22419	0.000105155	0.530003	0.000315382	down	down	TRUE	FALSE
ENSG00000042286	AIFM2	2.1921	3.54121	-0.0643302	0.799066	0.654208	8.1431e-19	0.841077	5.61945e-17	down	up	TRUE	FALSE
ENSG00000042317	AL049834.1	2.37961	-0.410425	-0.470153	0.0687316	0.0142853	0.362855	0.17685	0.441422	down	up	FALSE	FALSE
ENSG00000042429	MED17	3.91228	4.11225	-0.2452	0.0258826	0.0592127	0.495807	0.31764	0.571409	down	up	FALSE	FALSE
ENSG00000042445	RETSAT	4.79672	3.46642	0.104267	0.336693	0.306561	9.84074e-14	0.604668	2.08256e-12	up	up	TRUE	FALSE
ENSG00000042493	CAPG	6.6383	5.00031	0.625302	0.485272	0.0085691	8.74112e-15	0.141478	2.34357e-13	up	up	TRUE	FALSE
ENSG00000042753	AP2S1	4.34625	4.02428	0.58528	0.26895	0.0190294	5.34552e-06	0.198879	2.14307e-05	up	up	TRUE	FALSE
ENSG00000042832	TG	-0.264009	-0.153993	-0.0343219	0.837409	0.943198	4.22404e-07	0.976908	2.169e-06	down	up	TRUE	FALSE
ENSG00000043039	BARX2	2.74186	5.52958	0.707692	0.439817	0.0223843	2.72472e-07	0.21209	1.45123e-06	up	up	TRUE	FALSE
ENSG00000043093	DCUN1D1	4.10537	4.53141	-0.252292	0.276463	0.207195	3.19291e-06	0.513363	1.34531e-05	down	up	TRUE	FALSE
ENSG00000043143	JADE2	5.45902	4.39561	-0.175767	-0.209243	0.297774	0.000399774	0.59693	0.00105402	down	down	TRUE	FALSE
ENSG00000043462	LCP2	-0.606435	-1.42359	-0.0197808	1.14394	0.965962	2.03551e-10	0.985772	2.04868e-09	down	up	TRUE	FALSE
ENSG00000043514	TRIT1	2.95479	1.48079	-0.0680407	-0.197144	0.724739	0.00505988	0.87762	0.0103801	down	down	TRUE	FALSE
ENSG00000044090	CUL7	6.10221	3.81744	0.0636841	-0.0700749	0.505922	0.128781	0.751292	0.182289	up	down	FALSE	FALSE
ENSG00000044115	CTNNA1	7.65623	8.45528	0.282866	0.0729149	0.0179407	0.00407297	0.194103	0.00854655	up	up	TRUE	FALSE
ENSG00000044446	PHKA2	4.4647	3.52902	-0.0142668	-0.295961	0.91148	1.0165e-08	0.962289	7.12315e-08	down	down	TRUE	FALSE
ENSG00000044459	CNTLN	3.10317	2.26764	-0.0478024	0.188995	0.792501	1.07845e-05	0.912243	4.06295e-05	down	up	TRUE	FALSE
ENSG00000044524	EPHA3	3.94487	0.391467	-0.426798	0.368595	0.175964	0.00160801	0.480273	0.00367968	down	up	TRUE	FALSE
ENSG00000044574	HSPA5	9.12667	10.2971	0.313016	-0.0965091	0.0691663	0.219397	0.335691	0.288267	up	down	FALSE	FALSE
ENSG00000046604	DSG2	5.15705	5.8869	0.561511	0.864118	0.0274068	2.52857e-25	0.231518	7.57549e-23	up	up	TRUE	FALSE
ENSG00000046647	GEMIN8	2.64162	0.506015	0.0597661	-0.0094514	0.668066	0.869228	0.848751	0.897267	up	down	FALSE	FALSE
ENSG00000046651	OFD1	4.50106	3.61784	-0.0768283	-0.123269	0.571369	0.00164056	0.792741	0.00374661	down	down	TRUE	FALSE
ENSG00000046653	GPM6B	3.33334	0.997172	-0.362569	-0.208168	0.160291	0.0724705	0.464655	0.110336	down	down	FALSE	FALSE
ENSG00000046889	PREX2	3.01982	1.24291	1.15851	1.04614	0.00568876	4.60963e-16	0.118257	1.59399e-14	up	up	TRUE	FALSE
ENSG00000047056	WDR37	3.68997	4.12736	-0.167938	-0.133213	0.175107	0.0117645	0.479481	0.021973	down	down	TRUE	FALSE
ENSG00000047188	YTHDC2	4.08427	2.58188	-0.403357	-0.236445	0.0566396	0.000475251	0.311914	0.00123014	down	down	TRUE	FALSE
ENSG00000047230	CTPS2	3.16956	1.1546	-0.151985	0.0351501	0.39701	0.552283	0.67453	0.623016	down	up	FALSE	FALSE
ENSG00000047249	ATP6V1H	4.47595	4.46747	0.108058	0.392559	0.53591	1.10067e-09	0.770242	9.40246e-09	up	up	TRUE	FALSE
ENSG00000047315	POLR2B	5.42178	5.8076	0.0304073	0.117047	0.841535	0.00729252	0.932318	0.014366	up	up	TRUE	FALSE
ENSG00000047346	FAM214A	4.36675	4.17147	-0.382377	0.247473	0.0251714	8.01549e-07	0.222914	3.8799e-06	down	up	TRUE	FALSE
ENSG00000047365	ARAP2	2.27259	4.47968	0.349415	0.122584	0.183244	0.108645	0.489736	0.157524	up	up	FALSE	FALSE
ENSG00000047410	TPR	6.26418	5.98073	-0.0530578	-0.00675188	0.577879	0.873424	0.796929	0.900662	down	down	FALSE	FALSE
ENSG00000047457	CP	7.36868	6.03256	-0.648114	0.203333	0.0168395	0.0325845	0.190409	0.0544344	down	up	FALSE	FALSE
ENSG00000047578	KIAA0556	3.71241	4.11695	-0.0022741	-0.04731	0.987762	0.355262	0.996289	0.433481	down	down	FALSE	FALSE
ENSG00000047579	DTNBP1	2.75066	2.19085	0.0666053	-0.0429589	0.778803	0.297376	0.90575	0.373296	up	down	FALSE	FALSE
ENSG00000047621	C12orf4	2.79458	1.35175	-0.15812	0.263894	0.408121	0.000430549	0.682036	0.00112692	down	up	TRUE	FALSE
ENSG00000047634	SCML1	2.86024	4.03304	-0.661709	0.0271315	0.00207567	0.57451	0.076982	0.643063	down	up	FALSE	FALSE
ENSG00000047644	WWC3	5.08688	6.0624	0.00753737	0.275403	0.956872	1.66904e-14	0.982025	4.21832e-13	up	up	TRUE	FALSE
ENSG00000047648	ARHGAP6	1.42682	0.894365	-0.0190516	0.905422	0.925112	2.57747e-14	0.969079	6.19843e-13	down	up	TRUE	FALSE
ENSG00000047849	MAP4	7.6691	7.66321	0.179538	-0.0783121	0.234257	0.0471376	0.538962	0.0754506	up	down	FALSE	FALSE
ENSG00000047932	GOPC	5.29805	4.23629	-0.214408	0.191043	0.242973	6.58276e-05	0.547501	0.000206485	down	up	TRUE	FALSE
ENSG00000048028	USP28	3.40074	4.42758	-0.508629	-0.267413	0.00626895	0.000148097	0.124891	0.000429176	down	down	TRUE	FALSE
ENSG00000048052	HDAC9	4.85463	4.20096	-0.722697	-0.807733	0.00987584	1.79404e-16	0.151506	6.99631e-15	down	down	TRUE	FALSE
ENSG00000048140	TSPAN17	3.10307	2.82166	0.223755	0.041612	0.204057	0.519833	0.510747	0.592815	up	up	FALSE	FALSE
ENSG00000048162	NOP16	2.38905	3.61172	0.304768	-0.366136	0.0972536	5.19294e-07	0.382029	2.61658e-06	up	down	TRUE	FALSE
ENSG00000048342	CC2D2A	4.08123	1.24339	-0.0995341	-0.0425809	0.50911	0.517806	0.753052	0.59131	down	down	FALSE	FALSE
ENSG00000048392	RRM2B	4.20687	4.9402	-0.180991	0.302942	0.387873	4.70864e-08	0.668987	2.908e-07	down	up	TRUE	FALSE
ENSG00000048405	ZNF800	3.25375	4.79887	0.135559	0.0721186	0.333478	0.0973734	0.625794	0.142957	up	up	FALSE	FALSE
ENSG00000048471	SNX29	4.17792	4.26986	0.0283886	0.0631511	0.821606	0.142594	0.924422	0.199177	up	up	FALSE	FALSE
ENSG00000048544	MRPS10	3.22823	3.53181	-0.0285657	0.515081	0.844624	2.44508e-10	0.933172	2.39854e-09	down	up	TRUE	FALSE
ENSG00000048649	RSF1	4.74448	6.19843	-0.481661	-0.0459217	0.0248282	0.258126	0.220905	0.331284	down	down	FALSE	FALSE
ENSG00000048707	VPS13D	5.90832	5.78657	-0.12764	-0.300188	0.286251	3.20678e-06	0.587213	1.3508e-05	down	down	TRUE	FALSE
ENSG00000048740	CELF2	2.27831	0.772446	0.235682	0.794508	0.419888	3.57035e-09	0.690465	2.74424e-08	up	up	TRUE	FALSE
ENSG00000048828	FAM120A	6.36178	6.44991	-0.0620997	-0.177469	0.611383	1.39905e-07	0.816817	7.89956e-07	down	down	TRUE	FALSE
ENSG00000048991	R3HDM1	3.33654	2.8849	0.127253	-0.0815633	0.432206	0.0823779	0.699285	0.123303	up	down	FALSE	FALSE
ENSG00000049089	COL9A2	9.05484	8.28087	0.189934	-0.461064	0.591971	1.92071e-06	0.805952	8.47053e-06	up	down	TRUE	FALSE
ENSG00000049130	KITLG	4.87309	4.98359	-1.03184	-0.374915	0.00123354	8.02781e-07	0.0614731	3.88078e-06	down	down	TRUE	FALSE
ENSG00000049167	ERCC8	2.05386	0.65668	-0.0642414	-0.020494	0.751943	0.735948	0.890172	0.787021	down	down	FALSE	FALSE
ENSG00000049192	ADAMTS6	5.71203	3.97488	1.42528	0.00504282	0.000197416	0.959394	0.0340732	0.969472	up	up	FALSE	FALSE
ENSG00000049239	H6PD	6.71149	4.74664	-0.34723	0.1165	0.0236239	0.0428589	0.216462	0.069492	down	up	FALSE	FALSE
ENSG00000049245	VAMP3	6.27173	6.01466	-0.0203924	0.225775	0.8501	1.79961e-09	0.935604	1.47234e-08	down	up	TRUE	FALSE
ENSG00000049246	PER3	6.25451	4.60749	-0.1503	0.144435	0.548895	0.0129401	0.77916	0.0239572	down	up	TRUE	FALSE
ENSG00000049249	TNFRSF9	-0.359528	1.97967	0.455321	0.969597	0.300818	9.07166e-14	0.599675	1.92494e-12	up	up	TRUE	FALSE
ENSG00000049323	LTBP1	7.7296	7.00488	0.111642	0.174537	0.393994	0.0177187	0.672666	0.0316773	up	up	TRUE	FALSE
ENSG00000049449	RCN1	6.39888	7.64941	0.22584	0.0239868	0.062734	0.484302	0.324931	0.560347	up	up	FALSE	FALSE
ENSG00000049540	ELN	5.34085	3.22352	0.597815	0.308412	0.0186878	0.0143012	0.197087	0.0261864	up	up	TRUE	FALSE
ENSG00000049541	RFC2	3.20964	2.86507	0.169506	0.00673094	0.311511	0.861177	0.609605	0.890927	up	up	FALSE	FALSE
ENSG00000049618	ARID1B	5.69607	5.95492	-0.168251	0.0611189	0.135718	0.0820221	0.432318	0.122851	down	up	FALSE	FALSE
ENSG00000049656	CLPTM1L	5.78185	5.72527	0.210955	-0.0563057	0.163229	0.0799421	0.468763	0.120098	up	down	FALSE	FALSE
ENSG00000049759	NEDD4L	1.93082	4.90392	0.951229	0.562152	0.020143	1.16352e-09	0.204014	9.91801e-09	up	up	TRUE	FALSE
ENSG00000049769	PPP1R3F	2.80673	4.08061	0.167658	0.0536615	0.307723	0.309685	0.605996	0.386607	up	up	FALSE	FALSE
ENSG00000049860	HEXB	6.88293	5.66421	-0.00671251	-0.115431	0.966416	0.0125303	0.986178	0.02328	down	down	TRUE	FALSE
ENSG00000049883	PTCD2	3.04493	1.1606	-0.0460719	-0.296975	0.762942	1.02665e-05	0.896917	3.88344e-05	down	down	TRUE	FALSE
ENSG00000050030	NEXMIF	-0.676232	-0.803596	-0.0631865	0.0350593	0.866749	0.700452	0.942821	0.755835	down	up	FALSE	FALSE
ENSG00000050130	JKAMP	5.07262	4.00026	-0.129646	0.32695	0.428326	4.39713e-08	0.696172	2.73369e-07	down	up	TRUE	FALSE
ENSG00000050165	DKK3	7.51393	6.18434	1.02681	1.18859	0.0016969	3.13791e-28	0.0707117	1.91557e-25	up	up	TRUE	FALSE
ENSG00000050327	ARHGEF5	3.47458	3.60865	-0.0786274	-0.112893	0.619134	0.0404618	0.820609	0.0660234	down	down	FALSE	FALSE
ENSG00000050393	MCUR1	3.69259	4.50726	0.368867	0.160915	0.0947381	0.000504437	0.379346	0.00129777	up	up	TRUE	FALSE
ENSG00000050405	LIMA1	5.8148	5.10143	-0.422472	-0.61551	0.0207612	4.89594e-15	0.206076	1.39512e-13	down	down	TRUE	FALSE
ENSG00000050426	LETMD1	4.69138	3.70885	-0.115507	0.0997685	0.313727	0.0148112	0.611449	0.0269838	down	up	TRUE	FALSE
ENSG00000050438	SLC4A8	0.96807	0.509877	0.280199	0.220577	0.294795	0.0185178	0.594122	0.0329316	up	up	TRUE	FALSE
ENSG00000050555	LAMC3	4.44011	3.56102	0.551954	-0.194845	0.0156236	0.0737554	0.184349	0.112013	up	down	FALSE	FALSE
ENSG00000050628	PTGER3	2.37483	4.01051	-1.57757	-1.17292	8.02303e-05	4.56208e-20	0.0296072	4.20985e-18	down	down	TRUE	TRUE
ENSG00000050748	MAPK9	4.00832	3.73755	0.0514819	0.122959	0.725566	0.000648891	0.878043	0.0016273	up	up	TRUE	FALSE
ENSG00000050820	BCAR1	4.88029	5.35345	0.115765	-0.1448	0.525529	0.00126173	0.764371	0.00294936	up	down	TRUE	FALSE
ENSG00000051009	FAM160A2	4.49101	3.61973	-0.113439	-0.0230063	0.363192	0.644372	0.649301	0.705343	down	down	FALSE	FALSE
ENSG00000051108	HERPUD1	6.91669	7.52734	0.254068	0.020742	0.0248172	0.764845	0.220905	0.810768	up	up	FALSE	FALSE
ENSG00000051128	HOMER3	3.90647	4.21399	0.498964	-0.0796814	0.0397615	0.0865806	0.269529	0.128937	up	down	FALSE	FALSE
ENSG00000051382	PIK3CB	3.4717	4.1797	-0.3567	-0.17611	0.00830302	0.00494891	0.139549	0.0101708	down	down	TRUE	FALSE
ENSG00000051523	CYBA	5.0112	4.86932	0.412057	0.764384	0.0908681	5.73577e-15	0.372823	1.60561e-13	up	up	TRUE	FALSE
ENSG00000051596	THOC3	2.9865	1.94644	0.104002	-0.309074	0.478654	4.37397e-09	0.733169	3.30747e-08	up	down	TRUE	FALSE
ENSG00000051620	HEBP2	4.72242	4.54981	0.364511	0.108196	0.0654572	0.0217685	0.328581	0.038014	up	up	TRUE	FALSE
ENSG00000051825	MPHOSPH9	3.13284	2.98238	-0.0238725	-0.2204	0.875305	0.000162319	0.945967	0.000466304	down	down	TRUE	FALSE
ENSG00000052126	PLEKHA5	3.52947	3.57416	0.0595618	0.157773	0.708805	0.0132112	0.86942	0.0243966	up	up	TRUE	FALSE
ENSG00000052723	SIKE1	4.1579	3.88794	0.0906312	-0.249041	0.455402	2.08142e-06	0.716519	9.10592e-06	up	down	TRUE	FALSE
ENSG00000052749	RRP12	4.21015	4.90907	0.393309	-0.377899	0.0276084	7.77477e-13	0.232077	1.35457e-11	up	down	TRUE	FALSE
ENSG00000052795	FNIP2	5.70571	7.71914	0.521082	0.354316	0.0140374	4.38398e-06	0.175	1.78968e-05	up	up	TRUE	FALSE
ENSG00000052802	MSMO1	4.14092	6.59274	0.161954	-0.242934	0.356667	0.010339	0.643922	0.0195988	up	down	TRUE	FALSE
ENSG00000052841	TTC17	5.53673	4.98438	-0.161702	0.0628266	0.197922	0.118415	0.504988	0.169628	down	up	FALSE	FALSE
ENSG00000053254	FOXN3	5.19604	6.16353	-0.220261	0.27784	0.215468	1.32404e-05	0.521072	4.87592e-05	down	up	TRUE	FALSE
ENSG00000053371	AKR7A2	4.57156	2.16932	0.128758	0.0602834	0.479731	0.280628	0.734251	0.355336	up	up	FALSE	FALSE
ENSG00000053372	MRTO4	3.81258	3.4384	0.0645911	-0.41433	0.621163	4.11573e-10	0.822129	3.83137e-09	up	down	TRUE	FALSE
ENSG00000053438	NNAT	-0.134474	0.5312	0.890575	0.470188	0.043935	3.82091e-07	0.280198	1.98319e-06	up	up	TRUE	FALSE
ENSG00000053501	USE1	3.73805	2.99215	0.2685	-0.210753	0.192877	0.000205013	0.499024	0.000576026	up	down	TRUE	FALSE
ENSG00000053524	MCF2L2	1.96467	1.01526	0.0934341	0.223122	0.757741	0.00205309	0.894377	0.00459451	up	up	TRUE	FALSE
ENSG00000053702	NRIP2	1.47249	-1.01967	-0.544085	-0.381523	0.0758623	0.000503437	0.347433	0.0012957	down	down	TRUE	FALSE
ENSG00000053770	AP5M1	4.23697	4.22438	-0.306179	0.247008	0.0779636	4.97419e-06	0.350702	2.00382e-05	down	up	TRUE	FALSE
ENSG00000053900	ANAPC4	4.25989	2.26666	-0.135885	-0.147663	0.274621	0.0170792	0.576936	0.0306307	down	down	TRUE	FALSE
ENSG00000054116	TRAPPC3	4.66387	5.02809	0.24939	0.148507	0.0712505	0.00044549	0.33885	0.00116078	up	up	TRUE	FALSE
ENSG00000054118	THRAP3	6.24058	6.34034	-0.17879	-0.184225	0.126298	3.82094e-07	0.422042	1.98319e-06	down	down	TRUE	FALSE
ENSG00000054148	PHPT1	5.31937	3.25883	0.411751	-0.0148491	0.0673214	0.821546	0.331936	0.858827	up	down	FALSE	FALSE
ENSG00000054219	LY75	3.95596	2.66269	-0.859716	-0.42002	0.00266847	1.3342e-08	0.0865921	9.16334e-08	down	down	TRUE	FALSE
ENSG00000054267	ARID4B	5.08956	6.12011	-0.243052	0.172405	0.279283	7.80839e-07	0.581171	3.79005e-06	down	up	TRUE	FALSE
ENSG00000054277	OPN3	0.964925	1.21167	0.527048	0.170918	0.106329	0.00770358	0.396342	0.0150803	up	up	TRUE	FALSE
ENSG00000054282	SDCCAG8	3.8742	2.42694	0.1633	0.140989	0.442962	0.00313164	0.707345	0.00672968	up	up	TRUE	FALSE
ENSG00000054523	KIF1B	4.73886	6.05143	-0.084274	0.199098	0.513723	3.32847e-05	0.754841	0.000111421	down	up	TRUE	FALSE
ENSG00000054598	FOXC1	7.40633	6.90587	-0.425531	-0.44532	0.0148968	4.25717e-11	0.181014	4.99038e-10	down	down	TRUE	FALSE
ENSG00000054611	TBC1D22A	4.36771	3.48894	0.0939116	-0.0172668	0.552555	0.634092	0.781906	0.695865	up	down	FALSE	FALSE
ENSG00000054654	SYNE2	4.1508	3.83797	-0.185042	-0.00781134	0.180456	0.888554	0.486513	0.913356	down	down	FALSE	FALSE
ENSG00000054690	PLEKHH1	0.961368	-0.260976	0.0726515	-0.433726	0.763909	8.68252e-07	0.897543	4.16845e-06	up	down	TRUE	FALSE
ENSG00000054793	ATP9A	4.53044	3.75122	-0.431659	0.396932	0.0178033	4.90222e-10	0.194103	4.50017e-09	down	up	TRUE	FALSE
ENSG00000054938	CHRDL2	6.43261	4.77109	-1.90952	-2.8748	0.00719634	1.96872e-29	0.131138	1.83809e-26	down	down	TRUE	FALSE
ENSG00000054965	FAM168A	5.43725	4.38875	-0.205038	0.0199614	0.198044	0.646004	0.504988	0.706399	down	up	FALSE	FALSE
ENSG00000054967	RELT	2.45341	5.2465	0.374235	-0.444827	0.0267313	1.34268e-10	0.229184	1.40667e-09	up	down	TRUE	FALSE
ENSG00000054983	GALC	3.60391	2.59069	-0.407375	-0.0495906	0.0153984	0.319476	0.183819	0.396771	down	down	FALSE	FALSE
ENSG00000055044	NOP58	4.58351	4.95006	-0.0339604	-0.357483	0.803649	3.59109e-12	0.916533	5.29718e-11	down	down	TRUE	FALSE
ENSG00000055070	SZRD1	5.92094	6.71292	-0.103462	0.146701	0.316599	2.27536e-05	0.613948	7.91119e-05	down	up	TRUE	FALSE
ENSG00000055130	CUL1	5.23896	6.48185	0.0247067	0.0671233	0.793528	0.0269773	0.912532	0.0460561	up	up	TRUE	FALSE
ENSG00000055147	FAM114A2	4.08671	2.75916	-0.314103	0.0888243	0.159302	0.236883	0.463555	0.308171	down	up	FALSE	FALSE
ENSG00000055163	CYFIP2	2.93422	2.01616	1.79252	0.145971	3.56442e-05	0.112181	0.0296072	0.16197	up	up	FALSE	FALSE
ENSG00000055208	TAB2	5.57497	7.31636	-0.305877	-0.036602	0.0525184	0.409523	0.300918	0.487715	down	down	FALSE	FALSE
ENSG00000055211	GINM1	5.48104	5.19634	-0.0736535	0.428142	0.430912	3.57551e-15	0.698208	1.04706e-13	down	up	TRUE	FALSE
ENSG00000055332	EIF2AK2	4.80864	4.69931	-0.278076	0.11288	0.129224	0.0372987	0.424849	0.0614368	down	up	FALSE	FALSE
ENSG00000055483	AC022966.1	4.81688	5.72066	-0.0925705	-0.389847	0.499271	1.18323e-13	0.747476	2.45172e-12	down	down	TRUE	FALSE
ENSG00000055609	KMT2C	5.58413	6.09041	-0.0753015	0.04669	0.686566	0.366081	0.858752	0.444592	down	up	FALSE	FALSE
ENSG00000055732	MCOLN3	3.75657	2.84987	0.689637	0.195872	0.00133546	0.00826442	0.0644687	0.0160594	up	up	TRUE	FALSE
ENSG00000055813	CCDC85A	3.70781	1.31944	-0.549177	-0.707301	0.103333	1.07913e-10	0.391042	1.15495e-09	down	down	TRUE	FALSE
ENSG00000055917	PUM2	6.0671	6.91061	-0.212442	0.0813825	0.15628	0.0422205	0.459349	0.06859	down	up	FALSE	FALSE
ENSG00000055950	MRPL43	4.57914	3.13319	0.125377	0.015864	0.376356	0.763566	0.65924	0.809952	up	up	FALSE	FALSE
ENSG00000055955	ITIH4	4.19603	3.64442	0.52093	0.189431	0.0381625	0.0400916	0.264294	0.0655001	up	up	FALSE	FALSE
ENSG00000056050	HPF1	3.36608	1.72898	0.163991	0.103077	0.179133	0.0827063	0.484662	0.123724	up	up	FALSE	FALSE
ENSG00000056097	ZFR	5.81457	6.93974	-0.150666	0.192012	0.341431	8.28784e-09	0.63301	5.89094e-08	down	up	TRUE	FALSE
ENSG00000056277	ZNF280C	1.74617	1.25139	-0.376459	-0.17504	0.110632	0.00114214	0.401926	0.002694	down	down	TRUE	FALSE
ENSG00000056558	TRAF1	4.43711	7.70968	-0.458092	0.127611	0.0269943	0.25071	0.230555	0.323281	down	up	FALSE	FALSE
ENSG00000056586	RC3H2	4.83849	5.60493	-0.047892	0.259676	0.705563	1.37104e-06	0.868382	6.27663e-06	down	up	TRUE	FALSE
ENSG00000056736	IL17RB	3.55152	2.81165	-1.02937	-0.555518	0.000437265	2.48891e-12	0.0415099	3.83906e-11	down	down	TRUE	TRUE
ENSG00000056972	TRAF3IP2	5.18334	7.27053	0.369341	-0.0130156	0.0302834	0.788907	0.241574	0.83067	up	down	FALSE	FALSE
ENSG00000057019	DCBLD2	4.41355	5.65835	-0.163359	0.394884	0.331854	7.19515e-14	0.624694	1.55376e-12	down	up	TRUE	FALSE
ENSG00000057252	SOAT1	4.20094	4.97152	-0.361387	0.2456	0.0280825	9.3441e-05	0.234329	0.000284336	down	up	TRUE	FALSE
ENSG00000057608	GDI2	6.6909	6.96259	0.138589	-0.0499885	0.265814	0.111506	0.567914	0.161142	up	down	FALSE	FALSE
ENSG00000057657	PRDM1	0.528768	2.95924	1.01942	1.19946	0.00234862	3.9371e-22	0.0814906	5.89526e-20	up	up	TRUE	FALSE
ENSG00000057663	ATG5	3.95184	4.00903	0.0844126	0.306563	0.50449	8.02893e-10	0.750524	7.05621e-09	up	up	TRUE	FALSE
ENSG00000057757	PITHD1	4.54989	4.77618	0.0123941	-0.100444	0.916097	0.00557493	0.964533	0.0113153	up	down	TRUE	FALSE
ENSG00000057935	MTA3	3.68143	2.93403	-0.114259	-0.301005	0.419754	8.78269e-09	0.690457	6.2093e-08	down	down	TRUE	FALSE
ENSG00000058056	USP13	3.84899	5.94205	-0.0162187	-0.104718	0.919483	0.0989225	0.966249	0.14487	down	down	FALSE	FALSE
ENSG00000058063	ATP11B	5.10545	6.29535	-0.238482	0.0726005	0.277195	0.139718	0.579406	0.195571	down	up	FALSE	FALSE
ENSG00000058085	LAMC2	-0.251166	6.35014	1.31129	0.456455	0.0325453	0.00336536	0.248674	0.00718232	up	up	TRUE	FALSE
ENSG00000058091	CDK14	4.53796	4.73927	0.0442976	-0.30597	0.808816	4.41313e-08	0.918448	2.74054e-07	up	down	TRUE	FALSE
ENSG00000058262	SEC61A1	7.85339	8.39568	0.255822	0.0446315	0.0489856	0.317681	0.292329	0.395005	up	up	FALSE	FALSE
ENSG00000058272	PPP1R12A	4.72217	4.96367	-0.310752	-0.051168	0.171586	0.241323	0.475438	0.312983	down	down	FALSE	FALSE
ENSG00000058453	CROCC	4.18609	2.18961	-0.0255315	-0.21078	0.81434	0.000737039	0.92139	0.00182302	down	down	TRUE	FALSE
ENSG00000058600	POLR3E	4.14464	4.46447	-0.0959298	-0.237727	0.455345	1.32195e-08	0.716493	9.09101e-08	down	down	TRUE	FALSE
ENSG00000058668	ATP2B4	7.7854	7.2632	0.0707307	-0.30217	0.576628	1.37335e-05	0.796088	5.03412e-05	up	down	TRUE	FALSE
ENSG00000058673	ZC3H11A	6.45398	7.49979	0.00706622	0.0989643	0.957234	0.0462381	0.982212	0.0742129	up	up	FALSE	FALSE
ENSG00000058729	RIOK2	3.84162	3.59563	0.198483	-0.170983	0.150373	0.00134184	0.452161	0.00312008	up	down	TRUE	FALSE
ENSG00000058799	YIPF1	3.39568	3.40733	0.157254	0.274192	0.305917	1.89864e-10	0.604319	1.92434e-09	up	up	TRUE	FALSE
ENSG00000058804	NDC1	3.51299	3.24815	-0.137543	-0.253025	0.397363	4.80703e-07	0.674617	2.44073e-06	down	down	TRUE	FALSE
ENSG00000058866	DGKG	1.17112	0.473148	0.00180856	0.194485	0.995322	0.101262	0.998945	0.147995	up	up	FALSE	FALSE
ENSG00000059122	FLYWCH1	5.1637	4.63404	0.137182	0.257164	0.231609	1.48539e-06	0.536025	6.73604e-06	up	up	TRUE	FALSE
ENSG00000059145	UNKL	3.36744	4.57033	-0.415765	0.290881	0.0123758	1.21044e-06	0.166306	5.61266e-06	down	up	TRUE	FALSE
ENSG00000059378	PARP12	2.95884	4.09398	-0.228218	0.0542516	0.120555	0.326137	0.415775	0.403701	down	up	FALSE	FALSE
ENSG00000059573	ALDH18A1	6.32876	4.85559	0.115745	-0.362353	0.210081	1.89354e-11	0.515553	2.39286e-10	up	down	TRUE	FALSE
ENSG00000059588	TARBP1	3.30175	0.774362	0.00927545	0.0363237	0.937816	0.647179	0.974694	0.707439	up	up	FALSE	FALSE
ENSG00000059691	GATB	2.60446	0.657302	0.235337	0.13784	0.188458	0.0819442	0.494968	0.122746	up	up	FALSE	FALSE
ENSG00000059728	MXD1	3.33233	7.48453	0.203765	0.742999	0.352655	1.65783e-16	0.639982	6.52931e-15	up	up	TRUE	FALSE
ENSG00000059758	CDK17	4.67383	4.68322	-0.334802	-0.19372	0.123527	3.1049e-05	0.419124	0.000104658	down	down	TRUE	FALSE
ENSG00000059769	DNAJC25	3.31956	4.01182	0.0323852	-0.216799	0.80889	6.66288e-09	0.918448	4.85106e-08	up	down	TRUE	FALSE
ENSG00000059804	SLC2A3	4.79959	4.89497	0.14356	-0.526685	0.507925	2.98301e-09	0.752232	2.32367e-08	up	down	TRUE	FALSE
ENSG00000059915	PSD	2.72439	1.57958	-0.00717454	0.0562463	0.971976	0.422548	0.989125	0.500349	down	up	FALSE	FALSE
ENSG00000060069	CTDP1	3.51431	3.86341	0.353365	0.113683	0.0310123	0.00570169	0.243541	0.0115397	up	up	TRUE	FALSE
ENSG00000060138	YBX3	7.29942	8.41948	0.132139	-0.180727	0.26915	1.68915e-06	0.571602	7.55002e-06	up	down	TRUE	FALSE
ENSG00000060237	WNK1	6.09847	7.34211	-0.39439	-0.00687296	0.159478	0.895925	0.463843	0.919326	down	down	FALSE	FALSE
ENSG00000060339	CCAR1	4.92291	5.37188	-0.000600267	0.116532	0.995718	0.0112163	0.999134	0.0210532	down	up	TRUE	FALSE
ENSG00000060491	OGFR	4.78996	5.26503	0.0939514	-0.145503	0.560849	0.00121688	0.786324	0.00285462	up	down	TRUE	FALSE
ENSG00000060642	PIGV	3.19412	3.39121	0.00168807	0.358384	0.989206	2.03058e-08	0.997037	1.34065e-07	up	up	TRUE	FALSE
ENSG00000060656	PTPRU	4.9599	4.30945	-0.360745	-0.400727	0.0170165	2.62665e-10	0.191167	2.55925e-09	down	down	TRUE	FALSE
ENSG00000060688	SNRNP40	3.64903	3.79725	0.0747164	0.0666217	0.596864	0.230762	0.809411	0.301329	up	up	FALSE	FALSE
ENSG00000060709	RIMBP2	1.91752	-1.18414	-0.556075	-0.413858	0.0395951	0.000330155	0.269348	0.000885471	down	down	TRUE	FALSE
ENSG00000060718	COL11A1	9.79575	8.09529	0.54274	0.0708717	0.0223423	0.415782	0.21209	0.494025	up	up	FALSE	FALSE
ENSG00000060749	QSER1	4.50837	5.12451	-0.266038	-0.203775	0.11533	9.83748e-05	0.408541	0.000297467	down	down	TRUE	FALSE
ENSG00000060762	MPC1	3.66161	2.59044	0.0734024	-0.117899	0.569901	0.0104823	0.791988	0.0198372	up	down	TRUE	FALSE
ENSG00000060971	ACAA1	4.4281	2.81928	0.215498	-0.0209182	0.142043	0.604337	0.441927	0.669929	up	down	FALSE	FALSE
ENSG00000060982	BCAT1	8.67345	8.44805	-0.0773877	0.30308	0.587826	9.26826e-07	0.803658	4.41229e-06	down	up	TRUE	FALSE
ENSG00000061273	HDAC7	4.15423	3.90723	0.0420166	-0.592165	0.78907	1.52563e-08	0.910736	1.0335e-07	up	down	TRUE	FALSE
ENSG00000061337	LZTS1	3.27817	1.6154	-0.217539	-0.535124	0.174741	2.72931e-07	0.47896	1.45319e-06	down	down	TRUE	FALSE
ENSG00000061455	PRDM6	1.90649	1.53392	-0.151557	-0.0580853	0.698633	0.555057	0.865617	0.625701	down	down	FALSE	FALSE
ENSG00000061656	SPAG4	2.68367	0.430916	0.381505	-0.323437	0.087708	0.000273838	0.367565	0.000746155	up	down	TRUE	FALSE
ENSG00000061676	NCKAP1	6.84312	7.84168	-0.106665	0.235847	0.581858	5.70939e-09	0.799684	4.21486e-08	down	up	TRUE	FALSE
ENSG00000061794	MRPS35	3.6814	2.8279	-0.171821	-0.0296533	0.202386	0.612165	0.508758	0.676198	down	down	FALSE	FALSE
ENSG00000061918	GUCY1B1	0.917427	1.23836	-0.384536	-0.545138	0.234175	1.3503e-09	0.538962	1.13397e-08	down	down	TRUE	FALSE
ENSG00000061936	SFSWAP	4.88501	4.74258	-0.12102	0.0349438	0.319399	0.277169	0.615986	0.351628	down	up	FALSE	FALSE
ENSG00000061938	TNK2	5.60314	4.40339	0.093727	-0.229565	0.506265	0.000163166	0.751466	0.000468653	up	down	TRUE	FALSE
ENSG00000061987	MON2	5.89916	5.16406	-0.210979	-0.075443	0.292831	0.155194	0.592095	0.214399	down	down	FALSE	FALSE
ENSG00000062038	CDH3	0.857615	0.419099	-0.0672513	-0.00306007	0.806943	0.963462	0.917873	0.972538	down	down	FALSE	FALSE
ENSG00000062194	GPBP1	5.57112	6.52318	-0.149802	-0.0146989	0.202264	0.664575	0.508715	0.723218	down	down	FALSE	FALSE
ENSG00000062282	DGAT2	-1.48694	-0.548582	-0.273405	0.376801	0.48728	0.00112441	0.739865	0.00265615	down	up	TRUE	FALSE
ENSG00000062370	ZNF112	1.58247	-0.0152716	-0.280277	0.102519	0.225016	0.219898	0.531076	0.288806	down	up	FALSE	FALSE
ENSG00000062485	CS	5.03853	5.88829	-0.0309863	-0.113814	0.781355	0.000889357	0.9065	0.00215773	down	down	TRUE	FALSE
ENSG00000062582	MRPS24	4.39745	5.9656	0.283926	-0.0856887	0.102405	0.212371	0.390517	0.280266	up	down	FALSE	FALSE
ENSG00000062598	ELMO2	4.5176	5.49558	-0.162241	0.148979	0.14447	0.000809697	0.444937	0.00198203	down	up	TRUE	FALSE
ENSG00000062650	WAPL	4.659	5.84665	-0.180876	0.10886	0.111132	0.00103905	0.402568	0.00247922	down	up	TRUE	FALSE
ENSG00000062716	VMP1	5.54587	5.97984	0.0307169	-0.128944	0.821839	0.000450232	0.924575	0.00117168	up	down	TRUE	FALSE
ENSG00000062725	APPBP2	4.66732	5.1417	-0.249278	0.0279208	0.199591	0.591348	0.506772	0.658179	down	up	FALSE	FALSE
ENSG00000062822	POLD1	3.3036	2.59353	0.504677	-0.224918	0.0801723	0.00154905	0.352817	0.0035576	up	down	TRUE	FALSE
ENSG00000063046	EIF4B	8.04618	8.33068	-0.171387	0.00138446	0.13656	0.97389	0.433513	0.980562	down	up	FALSE	FALSE
ENSG00000063127	SLC6A16	-0.218887	-0.913678	-1.00831	-0.468783	0.0470808	0.000582343	0.287518	0.00147745	down	down	TRUE	FALSE
ENSG00000063169	BICRA	2.38509	3.14561	0.0151221	0.226491	0.947847	0.000237846	0.979096	0.000658026	up	up	TRUE	FALSE
ENSG00000063176	SPHK2	3.03509	2.72391	-0.128623	-0.0414719	0.340127	0.314789	0.631451	0.391869	down	down	FALSE	FALSE
ENSG00000063177	RPL18	8.3476	8.29175	0.226925	-0.0955516	0.231492	0.134762	0.536025	0.189639	up	down	FALSE	FALSE
ENSG00000063180	CA11	4.2746	1.32523	0.260677	0.112784	0.283132	0.134585	0.584701	0.18944	up	up	FALSE	FALSE
ENSG00000063241	ISOC2	4.40627	3.08795	0.582706	0.0146435	0.0133681	0.822575	0.171399	0.859677	up	up	FALSE	FALSE
ENSG00000063244	U2AF2	5.67749	6.77379	-0.16405	-0.199055	0.152782	4.04665e-07	0.454713	2.08873e-06	down	down	TRUE	FALSE
ENSG00000063245	EPN1	5.58714	5.88033	0.292515	0.0700454	0.186643	0.162318	0.492383	0.222734	up	up	FALSE	FALSE
ENSG00000063322	MED29	4.96494	4.2335	-0.0826796	0.122886	0.519009	0.0030071	0.759207	0.00648223	down	up	TRUE	FALSE
ENSG00000063587	ZNF275	4.4307	3.88214	-0.155728	0.00925558	0.344876	0.799138	0.634358	0.839439	down	up	FALSE	FALSE
ENSG00000063601	MTMR1	3.0595	3.35266	-0.127837	-0.269613	0.505264	8.58929e-08	0.751069	5.03431e-07	down	down	TRUE	FALSE
ENSG00000063660	GPC1	5.64267	6.75288	0.451098	0.517736	0.013857	9.40081e-11	0.174512	1.02409e-09	up	up	TRUE	FALSE
ENSG00000063761	ADCK1	1.29918	-0.0484949	0.0572843	0.0788167	0.795625	0.335072	0.913894	0.413197	up	up	FALSE	FALSE
ENSG00000063854	HAGH	3.85276	3.81277	0.309081	0.250831	0.0983838	8.91167e-07	0.383773	4.26171e-06	up	up	TRUE	FALSE
ENSG00000063978	RNF4	4.60313	5.49187	-0.0112597	-0.0536836	0.90526	0.0899875	0.959422	0.133437	down	down	FALSE	FALSE
ENSG00000064012	CASP8	2.96358	1.42175	0.0697453	-0.0150854	0.648962	0.815883	0.838208	0.853976	up	down	FALSE	FALSE
ENSG00000064042	LIMCH1	6.7719	5.18331	-0.568588	-0.657656	0.0335936	1.21429e-12	0.251013	2.0309e-11	down	down	TRUE	FALSE
ENSG00000064102	INTS13	3.39344	2.70717	0.20147	-0.165832	0.364401	0.00021909	0.650074	0.000610821	up	down	TRUE	FALSE
ENSG00000064115	TM7SF3	5.07472	3.2151	0.259835	0.327449	0.124608	5.92455e-06	0.420582	2.35262e-05	up	up	TRUE	FALSE
ENSG00000064195	DLX3	3.4111	3.62631	0.601147	0.30159	0.00909885	7.37824e-06	0.145623	2.87804e-05	up	up	TRUE	FALSE
ENSG00000064199	SPA17	1.58992	0.566612	0.184985	0.7096	0.500062	9.01213e-10	0.748022	7.85505e-09	up	up	TRUE	FALSE
ENSG00000064205	CCN5	4.07638	1.09115	-0.505777	-0.498207	0.312865	0.00536723	0.610774	0.0109371	down	down	TRUE	FALSE
ENSG00000064225	ST3GAL6	1.92416	-0.0235731	-0.866226	-0.640526	0.0028782	1.06744e-10	0.0888368	1.14398e-09	down	down	TRUE	FALSE
ENSG00000064300	NGFR	-0.354501	1.06289	0.0641588	0.224774	0.861829	0.0525879	0.94073	0.0831764	up	up	FALSE	FALSE
ENSG00000064309	CDON	7.80216	7.57952	0.271396	0.178551	0.408828	0.0379759	0.682333	0.0624227	up	up	FALSE	FALSE
ENSG00000064313	TAF2	3.90762	4.06518	-0.280816	0.159415	0.216217	0.000805421	0.52116	0.00197248	down	up	TRUE	FALSE
ENSG00000064393	HIPK2	4.17209	7.20417	-0.461203	0.145094	0.0157856	0.0109168	0.184795	0.0205516	down	up	TRUE	FALSE
ENSG00000064419	TNPO3	4.23155	4.61897	-0.0737433	0.215264	0.53031	5.06954e-10	0.767145	4.64571e-09	down	up	TRUE	FALSE
ENSG00000064489	BORCS8-MEF2B	0.766812	0.883863	0.0330273	0.203792	0.944669	0.0173909	0.977861	0.0311369	up	up	TRUE	FALSE
ENSG00000064490	RFXANK	3.73898	2.08238	0.480215	0.0151574	0.0877759	0.794445	0.367565	0.835318	up	up	FALSE	FALSE
ENSG00000064545	TMEM161A	3.56292	2.32959	0.353619	0.247107	0.04361	3.73886e-05	0.280198	0.000123683	up	up	TRUE	FALSE
ENSG00000064601	CTSA	6.24396	4.67122	0.286586	0.513291	0.0905923	7.02315e-17	0.372627	3.03737e-15	up	up	TRUE	FALSE
ENSG00000064607	SUGP2	5.52167	4.53075	0.226241	-0.128899	0.253377	0.000359074	0.556327	0.000955924	up	down	TRUE	FALSE
ENSG00000064651	SLC12A2	2.98604	4.70638	-0.379044	-0.25099	0.0830802	1.55086e-05	0.358709	5.6135e-05	down	down	TRUE	FALSE
ENSG00000064652	SNX24	2.13894	1.81964	0.0127416	0.269024	0.93614	6.03569e-08	0.974027	3.64253e-07	up	up	TRUE	FALSE
ENSG00000064666	CNN2	4.1923	3.39784	-0.390753	-0.556419	0.0597691	3.52955e-15	0.318823	1.03551e-13	down	down	TRUE	FALSE
ENSG00000064687	ABCA7	3.15087	2.63443	0.507755	-0.292292	0.0583401	0.000342153	0.315402	0.000914867	up	down	TRUE	FALSE
ENSG00000064692	SNCAIP	0.277099	0.427728	-0.142111	0.0640109	0.633011	0.438377	0.82876	0.515975	down	up	FALSE	FALSE
ENSG00000064703	DDX20	2.7152	3.11824	0.0254581	0.0640622	0.850912	0.16654	0.935945	0.227892	up	up	FALSE	FALSE
ENSG00000064726	BTBD1	4.92285	5.06987	-0.124926	0.0373156	0.380335	0.209719	0.662519	0.277301	down	up	FALSE	FALSE
ENSG00000064763	FAR2	0.660844	-0.592429	-0.167206	0.861278	0.705182	3.01728e-14	0.868341	7.13716e-13	down	up	TRUE	FALSE
ENSG00000064886	CHI3L2	10.9748	10.4795	0.301802	0.0263636	0.0890696	0.738739	0.370308	0.789208	up	up	FALSE	FALSE
ENSG00000064932	SBNO2	0.539725	5.61522	-0.428234	0.223636	0.643312	2.48745e-05	0.835328	8.57905e-05	down	up	TRUE	FALSE
ENSG00000064933	PMS1	3.48374	2.45276	-0.0640531	-0.233682	0.695767	2.28962e-07	0.863934	1.2403e-06	down	down	TRUE	FALSE
ENSG00000064961	HMG20B	5.00799	4.63276	0.27479	-0.00248739	0.162101	0.954998	0.466958	0.965768	up	down	FALSE	FALSE
ENSG00000064989	CALCRL	-0.207437	-1.10576	-0.11231	-0.371556	0.812806	0.0207463	0.920343	0.0363972	down	down	TRUE	FALSE
ENSG00000064995	TAF11	3.513	2.49101	0.125732	0.0974737	0.30874	0.0457585	0.606611	0.0735473	up	up	FALSE	FALSE
ENSG00000064999	ANKS1A	3.81212	3.33935	-0.0526675	-0.026331	0.673311	0.504541	0.851804	0.579498	down	down	FALSE	FALSE
ENSG00000065000	AP3D1	6.22877	6.51448	0.0412385	-0.00838987	0.7686	0.830034	0.900137	0.865705	up	down	FALSE	FALSE
ENSG00000065029	ZNF76	4.2796	3.91376	-0.00627921	0.0707724	0.955984	0.13388	0.981894	0.188548	down	up	FALSE	FALSE
ENSG00000065054	SLC9A3R2	5.07963	3.79094	0.175208	0.130224	0.363497	0.132993	0.64937	0.187466	up	up	FALSE	FALSE
ENSG00000065057	NTHL1	2.88641	-0.142572	0.080061	-0.00324535	0.77224	0.970675	0.902154	0.97838	up	down	FALSE	FALSE
ENSG00000065060	UHRF1BP1	2.5159	4.51143	-0.218027	0.0765481	0.222687	0.144517	0.528246	0.201344	down	up	FALSE	FALSE
ENSG00000065135	GNAI3	5.15386	5.98648	0.128453	0.155514	0.332139	1.67177e-05	0.624694	5.99375e-05	up	up	TRUE	FALSE
ENSG00000065150	IPO5	6.26725	7.861	0.150524	-0.240316	0.114407	2.26761e-08	0.406954	1.48848e-07	up	down	TRUE	FALSE
ENSG00000065154	OAT	6.80756	6.71123	0.0389558	-0.253458	0.760355	3.36561e-08	0.895558	2.13761e-07	up	down	TRUE	FALSE
ENSG00000065183	WDR3	3.71735	3.53958	-0.231274	-0.39371	0.310116	2.92723e-05	0.608215	9.9723e-05	down	down	TRUE	FALSE
ENSG00000065243	PKN2	4.81251	4.58497	-0.391531	0.0243488	0.135206	0.548325	0.431848	0.619211	down	up	FALSE	FALSE
ENSG00000065268	WDR18	3.15817	1.99982	0.589514	-0.0623596	0.0306733	0.344009	0.243047	0.422217	up	down	FALSE	FALSE
ENSG00000065308	TRAM2	6.00512	4.9576	-0.0947133	0.0843903	0.566945	0.125001	0.789758	0.1777	down	up	FALSE	FALSE
ENSG00000065320	NTN1	7.78983	7.13345	0.173797	0.195636	0.53384	0.000834962	0.769155	0.00203603	up	up	TRUE	FALSE
ENSG00000065325	GLP2R	0.806627	2.17878	0.931725	0.826264	0.0270915	2.2671e-14	0.230803	5.5274e-13	up	up	TRUE	FALSE
ENSG00000065357	DGKA	4.13711	2.89584	0.566662	0.263809	0.00213518	1.67376e-05	0.0777286	5.99792e-05	up	up	TRUE	FALSE
ENSG00000065361	ERBB3	-0.856177	-0.803069	0.51154	0.296373	0.227477	0.00863819	0.53289	0.0166978	up	up	TRUE	FALSE
ENSG00000065413	ANKRD44	2.39773	1.47484	-0.371771	0.529679	0.184822	3.60004e-09	0.490676	2.76572e-08	down	up	TRUE	FALSE
ENSG00000065427	KARS	5.50952	5.67063	0.144476	-0.128005	0.300927	0.000181707	0.599675	0.000516299	up	down	TRUE	FALSE
ENSG00000065457	ADAT1	3.56056	2.50171	0.218499	0.0266488	0.131033	0.527049	0.426696	0.599579	up	up	FALSE	FALSE
ENSG00000065485	PDIA5	4.92034	3.72282	0.303978	-0.280915	0.0480792	6.27286e-05	0.290421	0.000197428	up	down	TRUE	FALSE
ENSG00000065491	TBC1D22B	2.52882	4.00891	0.199247	0.380819	0.196147	5.53521e-14	0.50275	1.21514e-12	up	up	TRUE	FALSE
ENSG00000065518	NDUFB4	4.91501	4.94642	0.115793	0.193732	0.408006	2.39783e-05	0.681994	8.29339e-05	up	up	TRUE	FALSE
ENSG00000065526	SPEN	6.31346	7.6927	-0.287631	-0.137838	0.129115	0.00673316	0.424849	0.0133921	down	down	TRUE	FALSE
ENSG00000065534	MYLK	4.03715	1.25804	-0.8471	-0.608227	0.0241758	5.85059e-08	0.21804	3.54024e-07	down	down	TRUE	FALSE
ENSG00000065548	ZC3H15	4.57479	5.42935	-0.120424	-0.133389	0.39737	2.9371e-05	0.674617	9.99737e-05	down	down	TRUE	FALSE
ENSG00000065559	MAP2K4	3.91649	4.3173	-0.184838	0.129866	0.169303	0.000178647	0.472863	0.000508369	down	up	TRUE	FALSE
ENSG00000065600	TMEM206	1.05881	1.34022	0.35318	-0.134841	0.149347	0.0043242	0.450527	0.00901414	up	down	TRUE	FALSE
ENSG00000065613	SLK	5.31326	6.5844	-0.04562	0.205965	0.764807	7.58355e-09	0.897885	5.45189e-08	down	up	TRUE	FALSE
ENSG00000065615	CYB5R4	3.14704	3.1222	-0.206703	0.0537733	0.349754	0.420601	0.637717	0.498751	down	up	FALSE	FALSE
ENSG00000065621	GSTO2	3.00819	1.54904	0.00568609	-0.144062	0.978036	0.0441868	0.992318	0.0713027	up	down	FALSE	FALSE
ENSG00000065665	SEC61A2	1.46137	2.08797	-0.36701	-0.0264652	0.1052	0.544298	0.394279	0.615583	down	down	FALSE	FALSE
ENSG00000065675	PRKCQ	2.65247	-0.250872	-0.135483	-0.539301	0.418547	9.74613e-10	0.689955	8.42083e-09	down	down	TRUE	FALSE
ENSG00000065717	TLE2	3.29413	2.1941	-0.588587	-1.01086	0.0105547	6.6192e-22	0.156124	9.38036e-20	down	down	TRUE	FALSE
ENSG00000065802	ASB1	4.6722	4.13218	0.294699	-0.0105772	0.33953	0.829731	0.630804	0.865446	up	down	FALSE	FALSE
ENSG00000065809	FAM107B	4.59768	5.88616	0.0799232	0.0847459	0.69945	0.108748	0.866089	0.157616	up	up	FALSE	FALSE
ENSG00000065833	ME1	3.54756	3.69019	-0.437988	0.121634	0.00902142	0.0140993	0.145168	0.0258651	down	up	TRUE	FALSE
ENSG00000065882	TBC1D1	6.015	6.65509	0.197148	0.227423	0.129387	1.29353e-06	0.424952	5.95792e-06	up	up	TRUE	FALSE
ENSG00000065883	CDK13	5.23041	5.49222	-0.183243	-0.0326981	0.18553	0.231654	0.491184	0.30232	down	down	FALSE	FALSE
ENSG00000065911	MTHFD2	4.59727	8.24776	0.266754	-0.148966	0.126408	0.038228	0.422042	0.062798	up	down	FALSE	FALSE
ENSG00000065923	SLC9A7	3.21556	3.46182	-0.224492	-0.0286443	0.190212	0.644693	0.496759	0.705548	down	down	FALSE	FALSE
ENSG00000065970	FOXJ2	4.66303	5.60421	-0.239904	-0.0402166	0.0761236	0.234611	0.348051	0.305691	down	down	FALSE	FALSE
ENSG00000065978	YBX1	7.4862	9.01688	0.221444	-0.239034	0.151606	4.6116e-07	0.453434	2.34977e-06	up	down	TRUE	FALSE
ENSG00000065989	PDE4A	4.45187	2.88945	-0.0149486	0.258566	0.924572	2.01314e-05	0.968911	7.08326e-05	down	up	TRUE	FALSE
ENSG00000066027	PPP2R5A	5.02938	5.03561	-0.424008	-0.103082	0.00283582	0.00853102	0.0883831	0.0165167	down	down	TRUE	FALSE
ENSG00000066044	ELAVL1	4.83344	5.37518	-0.0392891	-0.114538	0.745303	0.00218253	0.887932	0.00485849	down	down	TRUE	FALSE
ENSG00000066056	TIE1	0.861318	0.762987	-0.345686	-0.566874	0.493462	1.97058e-08	0.744047	1.30267e-07	down	down	TRUE	FALSE
ENSG00000066084	DIP2B	3.73458	5.44072	-0.165959	-0.237291	0.325361	9.29777e-05	0.619396	0.000283252	down	down	TRUE	FALSE
ENSG00000066117	SMARCD1	4.51942	5.66786	0.101035	-0.177817	0.457781	0.000169505	0.718258	0.000484405	up	down	TRUE	FALSE
ENSG00000066135	KDM4A	4.10807	3.931	-0.0756385	-0.00403198	0.574426	0.92558	0.795004	0.942686	down	down	FALSE	FALSE
ENSG00000066136	NFYC	4.24166	4.2079	-0.106161	-0.0336759	0.368605	0.236574	0.653355	0.307855	down	down	FALSE	FALSE
ENSG00000066230	SLC9A3	1.68357	0.798185	-0.615956	0.0702763	0.00986845	0.348481	0.151506	0.426815	down	up	FALSE	FALSE
ENSG00000066248	NGEF	7.08347	5.20618	0.680912	-0.104603	0.000489801	0.206628	0.04312	0.273779	up	down	FALSE	FALSE
ENSG00000066279	ASPM	0.221637	-0.954735	1.26949	1.17076	0.0157905	6.96723e-15	0.184795	1.90662e-13	up	up	TRUE	FALSE
ENSG00000066322	ELOVL1	4.75224	4.93293	0.553612	0.237857	0.00702882	3.02179e-05	0.130228	0.000102417	up	up	TRUE	FALSE
ENSG00000066379	ZNRD1	-0.116965	1.6973	0.399477	-0.0316651	0.661734	0.786302	0.845459	0.828422	up	down	FALSE	FALSE
ENSG00000066382	MPPED2	2.67905	1.71515	-1.31945	-0.946053	0.000144896	6.07308e-22	0.031013	8.7629e-20	down	down	TRUE	TRUE
ENSG00000066422	ZBTB11	3.99409	5.17163	-0.179271	-0.0777462	0.337557	0.0900183	0.629674	0.133468	down	down	FALSE	FALSE
ENSG00000066427	ATXN3	3.99688	3.70383	0.169422	0.0173	0.253491	0.616936	0.556391	0.68052	up	up	FALSE	FALSE
ENSG00000066455	GOLGA5	5.40351	5.02016	0.150049	0.122343	0.168584	0.013797	0.472157	0.025375	up	up	TRUE	FALSE
ENSG00000066468	FGFR2	7.14942	4.89819	-0.770481	-0.870936	0.00292395	1.33019e-20	0.0891913	1.40752e-18	down	down	TRUE	FALSE
ENSG00000066557	LRRC40	2.8278	2.19484	-0.0984014	0.320009	0.623974	1.68073e-07	0.823606	9.33725e-07	down	up	TRUE	FALSE
ENSG00000066583	ISOC1	2.02682	4.02276	-0.0753376	-0.106203	0.640846	0.0151081	0.833794	0.0274711	down	down	TRUE	FALSE
ENSG00000066629	EML1	5.71988	4.33631	0.411272	0.289507	0.0574223	2.30973e-06	0.313783	1e-05	up	up	TRUE	FALSE
ENSG00000066651	TRMT11	3.42121	3.43558	-0.133589	-0.220649	0.511955	1.37498e-05	0.754335	5.03895e-05	down	down	TRUE	FALSE
ENSG00000066654	THUMPD1	4.64033	4.54786	-0.233888	-0.0864088	0.178631	0.018544	0.484112	0.0329707	down	down	TRUE	FALSE
ENSG00000066697	MSANTD3	3.56324	5.65921	0.587058	0.182162	0.0017261	8.15377e-05	0.0711468	0.000250953	up	up	TRUE	FALSE
ENSG00000066735	KIF26A	3.30883	1.70515	-0.566168	-0.401418	0.0117407	2.23686e-07	0.162802	1.21504e-06	down	down	TRUE	FALSE
ENSG00000066739	ATG2B	5.04785	5.02957	-0.481227	0.0804915	0.0502106	0.20494	0.295068	0.271905	down	up	FALSE	FALSE
ENSG00000066777	ARFGEF1	5.37204	5.37856	0.0164136	0.0885041	0.892109	0.0102907	0.952823	0.0195211	up	up	TRUE	FALSE
ENSG00000066827	ZFAT	2.30105	2.8502	0.170835	0.0798625	0.2904	0.104877	0.590589	0.152799	up	up	FALSE	FALSE
ENSG00000066855	MTFR1	3.33257	3.79018	0.174548	-0.108997	0.345619	0.0162725	0.634814	0.0293241	up	down	TRUE	FALSE
ENSG00000066923	STAG3	1.63296	-0.182638	-0.396384	-0.379716	0.100196	5.18237e-06	0.387881	2.08292e-05	down	down	TRUE	FALSE
ENSG00000066926	FECH	3.89943	2.71393	-0.0159329	0.292294	0.937002	3.12388e-07	0.974353	1.64671e-06	down	up	TRUE	FALSE
ENSG00000066933	MYO9A	5.43449	4.83323	-0.530604	-0.0937004	0.0287373	0.0469469	0.236481	0.0751681	down	down	FALSE	FALSE
ENSG00000067048	DDX3Y	-1.03776	0.303807	-0.346057	-0.337232	0.308509	0.00348855	0.606604	0.0074193	down	down	TRUE	FALSE
ENSG00000067057	PFKP	7.71434	7.28948	0.731411	0.0787566	0.000201107	0.0953618	0.0340732	0.140367	up	up	FALSE	FALSE
ENSG00000067064	IDI1	4.44356	5.7188	-0.0778859	-0.0206738	0.657282	0.736019	0.843004	0.787044	down	down	FALSE	FALSE
ENSG00000067066	SP100	5.05017	5.00396	0.0581965	0.000120889	0.61567	0.997784	0.819024	0.99835	up	up	FALSE	FALSE
ENSG00000067082	KLF6	6.57497	7.26953	-0.0805976	0.142625	0.610469	0.0155885	0.81621	0.0282283	down	up	TRUE	FALSE
ENSG00000067113	PLPP1	4.4205	3.76936	0.17617	0.0264668	0.198388	0.607226	0.505647	0.672052	up	up	FALSE	FALSE
ENSG00000067141	NEO1	5.53637	4.96721	-0.460545	-0.0766036	0.0420997	0.124499	0.276693	0.177129	down	down	FALSE	FALSE
ENSG00000067167	TRAM1	7.40647	8.10874	-0.128352	0.0569512	0.4783	0.22977	0.732816	0.30028	down	up	FALSE	FALSE
ENSG00000067177	PHKA1	3.22286	2.46286	-0.368665	-0.437024	0.0395353	1.15603e-12	0.269288	1.94164e-11	down	down	TRUE	FALSE
ENSG00000067182	TNFRSF1A	6.70831	6.64196	-0.0212573	0.132304	0.87872	0.00451436	0.947869	0.00936382	down	up	TRUE	FALSE
ENSG00000067191	CACNB1	3.65216	4.35034	-0.125141	-0.221138	0.449368	0.000650524	0.712138	0.00163011	down	down	TRUE	FALSE
ENSG00000067208	EVI5	3.72137	4.32848	0.065997	-0.00458952	0.765185	0.930753	0.89812	0.946618	up	down	FALSE	FALSE
ENSG00000067221	STOML1	3.97618	1.88855	0.211051	0.18754	0.192414	0.0139734	0.498606	0.0256608	up	up	TRUE	FALSE
ENSG00000067225	PKM	10.0397	9.47986	0.209992	-0.00736181	0.0687709	0.843538	0.334854	0.876506	up	down	FALSE	FALSE
ENSG00000067248	DHX29	4.26066	4.03552	-0.0601836	-0.0271253	0.65143	0.502892	0.839339	0.578064	down	down	FALSE	FALSE
ENSG00000067334	DNTTIP2	4.76582	6.31131	0.0726578	0.00439686	0.605337	0.932871	0.813777	0.948347	up	up	FALSE	FALSE
ENSG00000067365	METTL22	2.88754	1.88569	-0.00399227	-0.177067	0.98092	0.000209292	0.993229	0.0005868	down	down	TRUE	FALSE
ENSG00000067369	TP53BP1	5.68206	5.48466	-0.119639	-0.208603	0.476527	2.8543e-09	0.731424	2.235e-08	down	down	TRUE	FALSE
ENSG00000067445	TRO	4.81285	2.89999	-0.29856	-0.456732	0.0571256	2.17762e-12	0.313705	3.40859e-11	down	down	TRUE	FALSE
ENSG00000067533	RRP15	3.58792	2.87421	-0.0197283	-0.452876	0.90786	7.33191e-07	0.960443	3.57847e-06	down	down	TRUE	FALSE
ENSG00000067560	RHOA	7.69908	8.17102	0.170594	0.0649412	0.119959	0.0247624	0.415171	0.0426696	up	up	TRUE	FALSE
ENSG00000067596	DHX8	4.72357	4.82075	0.176681	0.251954	0.262874	3.74614e-06	0.566192	1.55083e-05	up	up	TRUE	FALSE
ENSG00000067606	PRKCZ	6.35191	4.48383	0.36772	-0.0485725	0.0131975	0.434654	0.170491	0.512391	up	down	FALSE	FALSE
ENSG00000067646	ZFY	-2.1909	-0.965051	-0.198891	-0.0718184	0.423754	0.484141	0.69346	0.56024	down	down	FALSE	FALSE
ENSG00000067704	IARS2	5.62742	5.15148	-0.0480061	0.096887	0.702283	0.0106862	0.866894	0.0201702	down	up	TRUE	FALSE
ENSG00000067798	NAV3	-0.142436	-0.772955	-0.433387	0.287007	0.2998	0.00121051	0.599035	0.00284135	down	up	TRUE	FALSE
ENSG00000067829	IDH3G	4.62149	3.60656	0.0999381	0.0822273	0.484508	0.0622026	0.737256	0.0964046	up	up	FALSE	FALSE
ENSG00000067836	ROGDI	3.18579	0.269142	0.129616	0.160102	0.452958	0.0319643	0.714509	0.0535845	up	up	FALSE	FALSE
ENSG00000067840	PDZD4	1.11453	-0.0193742	0.677656	-0.017934	0.0223219	0.851042	0.21209	0.882917	up	down	FALSE	FALSE
ENSG00000067900	ROCK1	5.36723	6.16294	-0.166073	0.0528247	0.38472	0.151058	0.666471	0.209379	down	up	FALSE	FALSE
ENSG00000067955	CBFB	4.74751	5.6398	-0.407701	-0.14433	0.00149918	3.36771e-05	0.0678314	0.000112436	down	down	TRUE	FALSE
ENSG00000067992	PDK3	6.59387	4.9556	0.207367	0.320445	0.115987	4.03483e-06	0.409324	1.66254e-05	up	up	TRUE	FALSE
ENSG00000068001	HYAL2	4.52621	3.01493	0.306787	-0.0772085	0.0514506	0.198199	0.298909	0.264176	up	down	FALSE	FALSE
ENSG00000068024	HDAC4	4.42886	3.9587	0.0713491	0.0400129	0.683694	0.457099	0.857375	0.533972	up	up	FALSE	FALSE
ENSG00000068028	RASSF1	4.91649	4.34599	0.193629	-0.280301	0.169872	4.02272e-07	0.473297	2.07841e-06	up	down	TRUE	FALSE
ENSG00000068078	FGFR3	6.8375	4.4524	-0.350898	-0.223923	0.183565	0.0083409	0.490077	0.0161862	down	down	TRUE	FALSE
ENSG00000068079	IFI35	3.95002	2.73459	0.204873	0.229699	0.198531	0.000123144	0.5057	0.00036249	up	up	TRUE	FALSE
ENSG00000068097	HEATR6	3.07016	1.40997	-0.139266	-0.014567	0.464597	0.815356	0.721534	0.853583	down	down	FALSE	FALSE
ENSG00000068120	COASY	4.65297	4.42845	0.0380514	0.111473	0.860004	0.0272997	0.940067	0.0465396	up	up	TRUE	FALSE
ENSG00000068137	PLEKHH3	3.98071	3.34179	0.00446234	-0.16665	0.983377	0.0165273	0.994118	0.0297349	up	down	TRUE	FALSE
ENSG00000068305	MEF2A	6.49308	7.09247	-0.30717	0.192899	0.0732008	1.65464e-05	0.34191	5.94039e-05	down	up	TRUE	FALSE
ENSG00000068308	OTUD5	5.0597	5.64698	0.116358	0.139974	0.221738	3.43577e-06	0.527192	1.43582e-05	up	up	TRUE	FALSE
ENSG00000068323	TFE3	5.1272	6.80073	0.00501631	0.0904323	0.967672	0.010773	0.986807	0.0203123	up	up	TRUE	FALSE
ENSG00000068354	TBC1D25	2.99782	3.54401	0.24514	0.0465023	0.08567	0.265229	0.363923	0.338864	up	up	FALSE	FALSE
ENSG00000068366	ACSL4	5.14807	7.85925	-0.251214	0.344462	0.125864	0.00225796	0.421865	0.00500605	down	up	TRUE	FALSE
ENSG00000068383	INPP5A	3.21897	3.32235	-0.233254	-0.118312	0.174435	0.00033621	0.478539	0.000900341	down	down	TRUE	FALSE
ENSG00000068394	GPKOW	3.79126	3.58379	0.0369177	0.0852366	0.802307	0.0974865	0.916263	0.14311	up	up	FALSE	FALSE
ENSG00000068400	GRIPAP1	4.58807	4.47163	-0.151697	-0.0348417	0.244094	0.423956	0.548555	0.501717	down	down	FALSE	FALSE
ENSG00000068438	FTSJ1	4.26728	3.67262	0.0604918	-0.351674	0.65993	6.90118e-09	0.844638	4.99706e-08	up	down	TRUE	FALSE
ENSG00000068489	PRR11	-0.543651	0.527022	0.456711	0.863738	0.120845	1.87375e-27	0.416212	8.49721e-25	up	up	TRUE	FALSE
ENSG00000068650	ATP11A	2.98786	3.70498	-0.355705	0.0102234	0.184812	0.872557	0.490676	0.899884	down	up	FALSE	FALSE
ENSG00000068654	POLR1A	4.23415	3.67805	-0.399766	-0.178711	0.0088818	0.022917	0.144096	0.0397702	down	down	TRUE	FALSE
ENSG00000068697	LAPTM4A	8.12033	8.51748	0.0443856	0.076605	0.760314	0.0425729	0.895558	0.0690786	up	up	FALSE	FALSE
ENSG00000068724	TTC7A	4.65638	3.68813	0.199039	-0.374887	0.135674	7.33396e-10	0.432318	6.51936e-09	up	down	TRUE	FALSE
ENSG00000068745	IP6K2	4.60414	5.05291	0.22052	0.290833	0.094005	5.21952e-13	0.377851	9.44633e-12	up	up	TRUE	FALSE
ENSG00000068781	STON1-GTF2A1L	-0.194112	1.5266	-0.473815	0.530183	0.326962	2.00102e-07	0.620724	1.09518e-06	down	up	TRUE	FALSE
ENSG00000068784	SRBD1	3.35105	1.8656	0.10043	0.0419445	0.477942	0.491598	0.732456	0.567135	up	up	FALSE	FALSE
ENSG00000068796	KIF2A	3.4713	4.2667	-0.377307	-0.126581	0.0924654	0.00527553	0.375205	0.0107709	down	down	TRUE	FALSE
ENSG00000068878	PSME4	6.05912	6.86009	-0.324486	-0.463538	0.0182105	1.37108e-16	0.195806	5.48157e-15	down	down	TRUE	FALSE
ENSG00000068885	IFT80	4.28896	2.92181	-0.266676	0.327968	0.225829	1.05554e-08	0.531582	7.34806e-08	down	up	TRUE	FALSE
ENSG00000068903	SIRT2	4.70271	3.80962	0.0774251	0.181282	0.571292	0.000705525	0.792741	0.00175134	up	up	TRUE	FALSE
ENSG00000068912	ERLEC1	6.56281	6.27069	0.0407307	0.225952	0.757352	3.73342e-07	0.894045	1.94285e-06	up	up	TRUE	FALSE
ENSG00000068971	PPP2R5B	4.28157	4.03901	0.147689	-0.0881486	0.306447	0.0205234	0.604557	0.0360739	up	down	TRUE	FALSE
ENSG00000068976	PYGM	-0.34235	0.652607	-0.154965	0.00805176	0.670082	0.935493	0.849862	0.950342	down	up	FALSE	FALSE
ENSG00000069011	PITX1	4.05208	4.95386	-0.456723	-0.384903	0.017565	6.13915e-08	0.193454	3.70075e-07	down	down	TRUE	FALSE
ENSG00000069020	MAST4	3.27699	8.11244	-0.0303944	0.433429	0.861479	1.68603e-06	0.940727	7.54033e-06	down	up	TRUE	FALSE
ENSG00000069188	SDK2	7.27682	6.77891	0.622111	-0.184324	0.0171054	0.00773081	0.191479	0.0151299	up	down	TRUE	FALSE
ENSG00000069248	NUP133	4.55131	3.32303	-0.136636	-0.0800615	0.290619	0.10851	0.590615	0.157371	down	down	FALSE	FALSE
ENSG00000069275	NUCKS1	7.31029	6.85227	-0.113974	-0.22627	0.438283	7.18695e-08	0.704295	4.28594e-07	down	down	TRUE	FALSE
ENSG00000069329	VPS35	5.54122	5.50834	-0.136253	-0.0185909	0.335193	0.645895	0.62714	0.706386	down	down	FALSE	FALSE
ENSG00000069345	DNAJA2	4.85702	5.71324	-0.0496613	0.049006	0.631328	0.0943231	0.828021	0.139132	down	up	FALSE	FALSE
ENSG00000069399	BCL3	4.15972	6.35637	0.27507	0.1218	0.182445	0.0737546	0.488822	0.112013	up	up	FALSE	FALSE
ENSG00000069424	KCNAB2	2.873	1.82496	-0.409142	0.0599797	0.0461737	0.276172	0.28627	0.350644	down	up	FALSE	FALSE
ENSG00000069431	ABCC9	3.07111	1.68072	-0.387547	-0.0178281	0.0288473	0.780995	0.236708	0.823976	down	down	FALSE	FALSE
ENSG00000069493	CLEC2D	2.67419	3.64476	-0.425253	0.0332773	0.0445273	0.691457	0.281438	0.747704	down	up	FALSE	FALSE
ENSG00000069509	FUNDC1	2.88627	1.94419	0.198939	0.463902	0.225154	5.18684e-09	0.531213	3.86868e-08	up	up	TRUE	FALSE
ENSG00000069535	MAOB	6.11453	6.10217	-0.505281	0.174422	0.0202504	0.0585521	0.204053	0.0914703	down	up	FALSE	FALSE
ENSG00000069667	RORA	5.71574	6.58101	0.108956	0.211407	0.585274	0.000919837	0.80202	0.00222319	up	up	TRUE	FALSE
ENSG00000069702	TGFBR3	6.61192	6.69032	-0.522467	-0.0183232	0.0209473	0.818261	0.206624	0.856239	down	down	FALSE	FALSE
ENSG00000069812	HES2	-1.30337	-0.211934	-0.278462	-0.0550165	0.598033	0.492899	0.809797	0.568512	down	down	FALSE	FALSE
ENSG00000069849	ATP1B3	5.1263	7.18669	0.333145	-0.179752	0.0229229	7.28556e-06	0.21433	2.84328e-05	up	down	TRUE	FALSE
ENSG00000069869	NEDD4	4.36256	4.55716	-0.417656	0.318735	0.0233843	4.20203e-09	0.216253	3.19418e-08	down	up	TRUE	FALSE
ENSG00000069943	PIGB	3.8858	1.8383	0.119293	0.0538133	0.563196	0.196172	0.787654	0.261807	up	up	FALSE	FALSE
ENSG00000069956	MAPK6	4.83091	6.80773	-0.163398	-0.0184255	0.447016	0.715441	0.710291	0.769707	down	down	FALSE	FALSE
ENSG00000069966	GNB5	4.16623	3.33363	-0.196451	-0.0994529	0.107087	0.0120538	0.396545	0.0224657	down	down	TRUE	FALSE
ENSG00000069974	RAB27A	5.23702	5.45693	-0.145382	0.133776	0.373292	0.000371715	0.657238	0.000986227	down	up	TRUE	FALSE
ENSG00000069998	HDHD5	3.75772	2.42653	0.316627	-0.217513	0.00790203	3.47632e-05	0.136798	0.000115722	up	down	TRUE	FALSE
ENSG00000070010	UFD1	4.61369	5.38529	0.164899	0.247431	0.323181	1.18062e-05	0.617213	4.40189e-05	up	up	TRUE	FALSE
ENSG00000070018	LRP6	5.89188	5.78292	-0.704115	-0.322845	0.0016569	8.961e-08	0.0703998	5.23286e-07	down	down	TRUE	FALSE
ENSG00000070047	PHRF1	-1.36968	2.1327	0.932611	-0.00629266	0.0474929	0.971449	0.288314	0.978862	up	down	FALSE	FALSE
ENSG00000070061	ELP1	5.08811	3.9659	-0.117012	-0.239728	0.213434	1.01313e-09	0.519455	8.7204e-09	down	down	TRUE	FALSE
ENSG00000070081	NUCB2	7.05245	6.80622	0.0726113	0.0652056	0.571876	0.159131	0.79302	0.219019	up	up	FALSE	FALSE
ENSG00000070087	PFN2	4.97284	4.73022	-0.000738354	0.212658	0.994981	0.000394084	0.998908	0.00104144	down	up	TRUE	FALSE
ENSG00000070159	PTPN3	3.961	3.08924	0.30412	0.21004	0.0915427	0.000135118	0.373852	0.000395243	up	up	TRUE	FALSE
ENSG00000070193	FGF10	-0.0785973	-0.993843	-0.224523	0.187126	0.568619	0.29946	0.790912	0.375614	down	up	FALSE	FALSE
ENSG00000070214	SLC44A1	5.12544	3.89032	-0.139532	0.248496	0.280862	6.48264e-05	0.582702	0.000203667	down	up	TRUE	FALSE
ENSG00000070269	TMEM260	3.44764	2.34393	-0.264496	0.104202	0.0803256	0.141149	0.353127	0.197332	down	up	FALSE	FALSE
ENSG00000070366	SMG6	4.71098	4.78362	0.146677	0.100282	0.343165	0.0245979	0.633648	0.0424275	up	up	TRUE	FALSE
ENSG00000070367	EXOC5	4.46469	4.9078	-0.238513	0.291712	0.250159	1.1824e-05	0.553296	4.40738e-05	down	up	TRUE	FALSE
ENSG00000070371	CLTCL1	2.41683	1.29805	0.330785	0.607195	0.155418	6.06694e-10	0.457726	5.47439e-09	up	up	TRUE	FALSE
ENSG00000070404	FSTL3	3.93825	4.67265	1.51359	1.79279	0.000256245	2.31019e-25	0.0356965	7.18968e-23	up	up	TRUE	TRUE
ENSG00000070413	DGCR2	5.63419	5.03733	-0.154865	0.0775077	0.210882	0.0593954	0.516568	0.0926054	down	up	FALSE	FALSE
ENSG00000070423	AC004156.1	3.62662	4.19055	0.286239	-0.292108	0.0944075	1.52539e-08	0.378457	1.0335e-07	up	down	TRUE	FALSE
ENSG00000070444	MNT	4.07449	4.35579	-0.0497586	-0.18879	0.758006	4.46811e-05	0.89454	0.000145323	down	down	TRUE	FALSE
ENSG00000070476	ZXDC	4.70383	4.13883	-0.110031	-0.0808767	0.358442	0.0658953	0.64515	0.101474	down	down	FALSE	FALSE
ENSG00000070495	JMJD6	4.39094	5.48787	0.495446	-0.147933	0.00904938	0.010921	0.145355	0.0205571	up	down	TRUE	FALSE
ENSG00000070501	POLB	2.23942	2.47225	-0.0517256	-0.201148	0.762218	0.000551066	0.896504	0.00140717	down	down	TRUE	FALSE
ENSG00000070540	WIPI1	4.4456	4.95746	0.36289	0.300392	0.0194604	9.15123e-09	0.200757	6.45261e-08	up	up	TRUE	FALSE
ENSG00000070601	FRMPD1	-0.190227	-0.592496	-0.054247	-0.15141	0.872348	0.0493417	0.944667	0.0786139	down	down	FALSE	FALSE
ENSG00000070610	GBA2	4.88511	4.75339	-0.0580005	-0.223029	0.604576	2.116e-10	0.813351	2.1176e-09	down	down	TRUE	FALSE
ENSG00000070614	NDST1	4.59035	5.1638	0.00181746	0.283769	0.992566	3.05229e-07	0.998366	1.6111e-06	up	up	TRUE	FALSE
ENSG00000070669	ASNS	2.93463	5.65441	0.377803	-0.132054	0.0717165	0.0790857	0.339564	0.119049	up	down	FALSE	FALSE
ENSG00000070718	AP3M2	2.63195	1.76883	-0.239477	0.207123	0.117246	0.0167601	0.411472	0.0301229	down	up	TRUE	FALSE
ENSG00000070731	ST6GALNAC2	0.851198	1.00416	0.20926	0.406664	0.353453	7.67628e-06	0.640688	2.97747e-05	up	up	TRUE	FALSE
ENSG00000070756	PABPC1	7.62319	9.30401	0.232018	-0.0170741	0.218613	0.723101	0.523969	0.776212	up	down	FALSE	FALSE
ENSG00000070759	TESK2	2.75807	4.48722	-0.166931	-0.023809	0.234847	0.659808	0.539584	0.718868	down	down	FALSE	FALSE
ENSG00000070761	CFAP20	4.12819	3.95493	-0.0253489	-0.163009	0.844321	0.000186599	0.93297	0.000528969	down	down	TRUE	FALSE
ENSG00000070770	CSNK2A2	4.51453	6.03329	0.0870267	0.364848	0.413824	1.14497e-13	0.686907	2.3849e-12	up	up	TRUE	FALSE
ENSG00000070778	AL162171.1	4.14785	4.0978	-0.06128	0.268063	0.669281	5.19632e-10	0.849452	4.74546e-09	down	up	TRUE	FALSE
ENSG00000070785	EIF2B3	3.5008	2.06239	0.18589	-0.238602	0.241514	1.00671e-05	0.546702	3.81622e-05	up	down	TRUE	FALSE
ENSG00000070808	CAMK2A	0.748847	1.16474	0.584486	0.322893	0.039898	0.000689757	0.269911	0.0017165	up	up	TRUE	FALSE
ENSG00000070814	TCOF1	4.40578	4.49225	0.115303	-0.246291	0.496855	2.96656e-07	0.746086	1.56951e-06	up	down	TRUE	FALSE
ENSG00000070831	CDC42	6.33292	6.91108	-0.0250309	0.030755	0.813116	0.417839	0.92048	0.496106	down	up	FALSE	FALSE
ENSG00000070882	OSBPL3	3.27891	2.78406	0.519851	0.603364	0.057694	4.69083e-10	0.31431	4.3161e-09	up	up	TRUE	FALSE
ENSG00000070950	RAD18	1.87141	1.79701	-0.156567	0.141888	0.577566	0.0751785	0.796899	0.113891	down	up	FALSE	FALSE
ENSG00000070961	ATP2B1	5.01744	7.27556	-0.515274	0.189005	0.0103306	0.0195485	0.155598	0.0345593	down	up	TRUE	FALSE
ENSG00000071051	NCK2	5.70823	6.98953	0.212125	-0.0879282	0.0804428	0.0420753	0.353467	0.0683751	up	down	FALSE	FALSE
ENSG00000071054	MAP4K4	5.18971	7.48739	-0.0479008	-0.0488663	0.769726	0.392823	0.900664	0.470842	down	down	FALSE	FALSE
ENSG00000071073	MGAT4A	2.95572	2.40294	-1.05315	-0.534701	0.000432431	1.11159e-10	0.041391	1.1849e-09	down	down	TRUE	TRUE
ENSG00000071082	RPL31	8.22947	7.77504	0.264464	-0.202118	0.157114	0.00464274	0.460563	0.00959499	up	down	TRUE	FALSE
ENSG00000071127	WDR1	6.40184	7.85667	0.375016	0.103907	0.0154657	0.00187764	0.183819	0.00423443	up	up	TRUE	FALSE
ENSG00000071189	SNX13	4.92085	5.37339	-0.15962	0.0121673	0.481842	0.818846	0.735662	0.856626	down	up	FALSE	FALSE
ENSG00000071205	ARHGAP10	4.07729	3.88157	-0.0104062	0.463357	0.934449	1.04318e-14	0.97321	2.74128e-13	down	up	TRUE	FALSE
ENSG00000071242	RPS6KA2	3.62114	2.93283	-0.395842	0.0822394	0.0526562	0.138944	0.30098	0.194696	down	up	FALSE	FALSE
ENSG00000071243	ING3	2.60788	3.29368	-0.0151015	0.0991833	0.940222	0.0944811	0.975645	0.13933	down	up	FALSE	FALSE
ENSG00000071246	VASH1	3.46086	0.73899	0.272809	-0.158299	0.183618	0.0747065	0.490077	0.113281	up	down	FALSE	FALSE
ENSG00000071282	LMCD1	4.07114	2.76373	-0.0311624	-0.417171	0.889438	2.28291e-06	0.951802	9.90011e-06	down	down	TRUE	FALSE
ENSG00000071462	BUD23	5.09637	5.28695	0.110672	-0.266258	0.465157	1.57685e-07	0.72183	8.82504e-07	up	down	TRUE	FALSE
ENSG00000071537	SEL1L	6.16463	7.06642	0.125984	0.461265	0.551486	8.43207e-11	0.78122	9.27939e-10	up	up	TRUE	FALSE
ENSG00000071553	ATP6AP1	6.62353	5.86744	0.0746796	0.279284	0.502057	9.07189e-10	0.749424	7.9028e-09	up	up	TRUE	FALSE
ENSG00000071564	TCF3	4.42876	4.65592	0.271309	-0.165602	0.144165	0.000592198	0.444556	0.00149962	up	down	TRUE	FALSE
ENSG00000071575	TRIB2	5.71941	3.11628	-0.191233	-0.928866	0.196543	4.74901e-16	0.5034	1.63506e-14	down	down	TRUE	FALSE
ENSG00000071626	DAZAP1	4.89665	6.13013	0.201314	-0.232528	0.0709032	9.86549e-12	0.33885	1.31584e-10	up	down	TRUE	FALSE
ENSG00000071655	MBD3	5.75223	5.98306	0.120062	0.111741	0.467224	0.0327548	0.723459	0.0546786	up	up	FALSE	FALSE
ENSG00000071794	HLTF	4.77225	2.3657	-0.237993	-0.089425	0.282444	0.210786	0.58419	0.278568	down	down	FALSE	FALSE
ENSG00000071859	FAM50A	5.19664	4.42551	0.404316	-0.137108	0.0667594	0.00182826	0.330725	0.00413363	up	down	TRUE	FALSE
ENSG00000071889	FAM3A	4.83187	3.66041	0.184019	0.0542296	0.240707	0.275723	0.545499	0.350186	up	up	FALSE	FALSE
ENSG00000071894	CPSF1	5.88359	4.38649	0.0820591	-0.416021	0.626844	1.59177e-13	0.82508	3.24321e-12	up	down	TRUE	FALSE
ENSG00000071967	CYBRD1	8.43715	7.65223	-0.501649	0.186202	0.0161699	7.01809e-05	0.187502	0.0002188	down	up	TRUE	FALSE
ENSG00000071991	CDH19	3.30303	3.81383	1.01592	0.648874	0.00297965	8.48194e-16	0.0894146	2.77578e-14	up	up	TRUE	FALSE
ENSG00000071994	PDCD2	4.18913	4.05296	-0.0146988	-0.0742296	0.87991	0.0614039	0.948029	0.0953343	down	down	FALSE	FALSE
ENSG00000072041	SLC6A15	-0.736877	-0.722698	-0.179535	-0.945425	0.689686	1.16186e-11	0.860473	1.53932e-10	down	down	TRUE	FALSE
ENSG00000072042	RDH11	5.25975	6.09744	0.317597	0.0940265	0.016272	0.0722446	0.188076	0.110066	up	up	FALSE	FALSE
ENSG00000072062	PRKACA	4.99817	5.21374	-0.153429	0.0392887	0.336113	0.291058	0.627871	0.366524	down	up	FALSE	FALSE
ENSG00000072071	ADGRL1	4.05603	2.80486	0.53376	0.340498	0.0144052	6.62363e-06	0.177089	2.6074e-05	up	up	TRUE	FALSE
ENSG00000072110	ACTN1	7.01222	7.15478	0.0563955	-0.286195	0.670257	3.74641e-09	0.849962	2.87122e-08	up	down	TRUE	FALSE
ENSG00000072121	ZFYVE26	3.83493	3.93033	-0.162619	0.510822	0.227494	3.77411e-09	0.53289	2.88822e-08	down	up	TRUE	FALSE
ENSG00000072133	RPS6KA6	1.90832	2.46819	-0.133989	-0.158128	0.538661	0.00704997	0.771736	0.013947	down	down	TRUE	FALSE
ENSG00000072134	EPN2	4.76824	4.68056	0.203485	-0.387661	0.222325	4.72491e-12	0.527975	6.79907e-11	up	down	TRUE	FALSE
ENSG00000072135	PTPN18	5.23395	3.71907	-0.169978	0.248849	0.182873	1.06355e-06	0.48921	4.9928e-06	down	up	TRUE	FALSE
ENSG00000072163	LIMS2	2.10363	0.421975	0.807199	0.436062	0.0124558	2.75946e-06	0.166499	1.17642e-05	up	up	TRUE	FALSE
ENSG00000072195	SPEG	5.21013	2.0091	0.317946	-0.320077	0.0367147	0.000419643	0.260624	0.00110182	up	down	TRUE	FALSE
ENSG00000072201	LNX1	4.16882	2.76922	0.276113	-0.053811	0.113676	0.35387	0.406411	0.432214	up	down	FALSE	FALSE
ENSG00000072210	ALDH3A2	5.31157	5.06222	-0.0600351	0.119274	0.588699	0.0408339	0.804005	0.0665894	down	up	FALSE	FALSE
ENSG00000072274	TFRC	5.99841	7.03571	-0.459389	-0.202257	0.0667312	8.47105e-05	0.330678	0.000259812	down	down	TRUE	FALSE
ENSG00000072310	SREBF1	5.95568	4.51988	0.0491723	-0.259595	0.730863	1.02786e-07	0.880213	5.94105e-07	up	down	TRUE	FALSE
ENSG00000072364	AFF4	6.17579	7.92783	-0.331187	0.147673	0.118563	0.00188648	0.413237	0.00425195	down	up	TRUE	FALSE
ENSG00000072401	UBE2D1	2.29697	3.83607	0.11062	0.175033	0.593101	0.000508551	0.806746	0.00130674	up	up	TRUE	FALSE
ENSG00000072415	MPP5	4.31537	4.97457	-0.083696	-0.261111	0.517133	1.8432e-06	0.757493	8.16046e-06	down	down	TRUE	FALSE
ENSG00000072422	RHOBTB1	4.72103	1.63789	-0.380986	-0.437948	0.0122394	3.51826e-07	0.165223	1.83993e-06	down	down	TRUE	FALSE
ENSG00000072501	SMC1A	5.18888	5.5921	-0.316367	-0.128847	0.111575	0.0073332	0.403276	0.0144336	down	down	TRUE	FALSE
ENSG00000072506	HSD17B10	4.47487	3.54922	0.319563	-0.0881162	0.059912	0.157406	0.318968	0.217135	up	down	FALSE	FALSE
ENSG00000072518	MARK2	3.86757	4.91711	-0.204653	0.119287	0.0996715	7.86383e-05	0.386523	0.000242641	down	up	TRUE	FALSE
ENSG00000072571	HMMR	-1.21039	-0.735084	1.237	0.672572	0.0188837	6.98453e-10	0.198268	6.24907e-09	up	up	TRUE	FALSE
ENSG00000072609	CHFR	3.81037	3.63623	0.182483	0.17379	0.21843	0.000152499	0.523744	0.000440085	up	up	TRUE	FALSE
ENSG00000072682	P4HA2	6.79521	4.65116	0.594514	0.0716208	0.000255146	0.193612	0.0356965	0.259042	up	up	FALSE	FALSE
ENSG00000072736	NFATC3	4.72008	5.02305	-0.289098	-0.0626228	0.0892724	0.0384811	0.370535	0.0631746	down	down	FALSE	FALSE
ENSG00000072756	TRNT1	3.0677	3.13318	0.115194	-0.319297	0.48198	2.01362e-10	0.735662	2.02922e-09	up	down	TRUE	FALSE
ENSG00000072778	ACADVL	7.4553	7.90384	0.210062	-0.188788	0.257858	0.000178659	0.560966	0.000508369	up	down	TRUE	FALSE
ENSG00000072786	STK10	3.79076	4.8317	0.113735	-0.100941	0.599041	0.0303857	0.810114	0.0512031	up	down	FALSE	FALSE
ENSG00000072803	FBXW11	5.51074	6.58792	0.0808873	0.0568643	0.561238	0.0794083	0.786538	0.119444	up	up	FALSE	FALSE
ENSG00000072818	ACAP1	2.72492	0.348906	-0.194873	-0.394868	0.481257	0.000295798	0.73557	0.00080036	down	down	TRUE	FALSE
ENSG00000072840	EVC	5.13685	3.25451	-0.255293	0.353872	0.261605	4.20237e-05	0.565289	0.000137696	down	up	TRUE	FALSE
ENSG00000072849	DERL2	4.82859	5.25436	0.180157	0.144521	0.190293	0.00445636	0.496759	0.00926056	up	up	TRUE	FALSE
ENSG00000072864	NDE1	2.32873	2.61281	-0.188929	-0.199986	0.379394	0.00275352	0.661502	0.00597211	down	down	TRUE	FALSE
ENSG00000072954	TMEM38A	1.71924	0.341424	-0.0384146	0.0161144	0.835477	0.764203	0.929632	0.810412	down	up	FALSE	FALSE
ENSG00000072958	AP1M1	5.27849	4.70497	0.137368	0.164204	0.260093	0.000575054	0.563412	0.00146036	up	up	TRUE	FALSE
ENSG00000073008	PVR	4.28897	6.39446	0.322363	-0.051716	0.0524621	0.356531	0.300739	0.434828	up	down	FALSE	FALSE
ENSG00000073050	XRCC1	4.57075	3.69242	0.340288	0.144319	0.00868175	0.00155798	0.14228	0.00357551	up	up	TRUE	FALSE
ENSG00000073060	SCARB1	4.41212	3.34667	-0.0735396	-0.47977	0.652652	4.54374e-10	0.840286	4.19048e-09	down	down	TRUE	FALSE
ENSG00000073111	MCM2	2.55779	0.844836	0.190745	-0.0550977	0.191116	0.388395	0.49768	0.466415	up	down	FALSE	FALSE
ENSG00000073150	PANX2	0.337628	3.69907	-0.307409	0.0529058	0.307359	0.498977	0.605634	0.574395	down	up	FALSE	FALSE
ENSG00000073169	SELENOO	3.67145	3.18214	0.258926	-0.0920437	0.145612	0.022602	0.445537	0.0392708	up	down	TRUE	FALSE
ENSG00000073331	ALPK1	3.97628	3.07442	-0.165233	0.0801318	0.343088	0.188632	0.633648	0.253425	down	up	FALSE	FALSE
ENSG00000073350	LLGL2	1.7305	0.768577	0.189146	-0.187751	0.483896	0.0257258	0.736624	0.0441475	up	down	TRUE	FALSE
ENSG00000073417	PDE8A	4.69347	5.78117	-0.0718833	-0.102644	0.596978	0.0502556	0.809442	0.0798776	down	down	FALSE	FALSE
ENSG00000073464	CLCN4	4.37309	3.04732	-0.156529	0.358227	0.375262	2.11519e-10	0.658618	2.1176e-09	down	up	TRUE	FALSE
ENSG00000073536	NLE1	3.4406	2.66106	0.126781	-0.486224	0.309353	5.9108e-09	0.607187	4.3514e-08	up	down	TRUE	FALSE
ENSG00000073578	SDHA	5.3801	5.74746	0.350981	0.0879853	0.0602815	0.0483104	0.319672	0.077165	up	up	FALSE	FALSE
ENSG00000073584	SMARCE1	5.82538	5.09205	-0.0751973	0.326877	0.409624	5.17792e-08	0.683156	3.17558e-07	down	up	TRUE	FALSE
ENSG00000073605	GSDMB	3.55734	2.92075	0.200613	-0.15161	0.226071	0.0853397	0.531707	0.127268	up	down	FALSE	FALSE
ENSG00000073614	KDM5A	4.79107	4.98373	-0.258494	0.255751	0.153362	8.17426e-06	0.455066	3.15443e-05	down	up	TRUE	FALSE
ENSG00000073670	ADAM11	0.573925	-0.939202	-0.27354	-0.563697	0.284437	8.49618e-07	0.585383	4.08517e-06	down	down	TRUE	FALSE
ENSG00000073711	PPP2R3A	3.67835	4.87195	0.265465	0.269307	0.105773	1.74426e-08	0.395284	1.16617e-07	up	up	TRUE	FALSE
ENSG00000073712	FERMT2	6.09329	7.30274	0.147349	0.0812779	0.204568	0.0204156	0.510918	0.0359202	up	up	TRUE	FALSE
ENSG00000073734	ABCB11	-0.175226	0.482506	-0.0905062	-0.202014	0.870489	0.0441157	0.944036	0.0712096	down	down	FALSE	FALSE
ENSG00000073756	PTGS2	4.45578	10.6601	0.347186	-0.181437	0.406501	0.0597134	0.680824	0.0930281	up	down	FALSE	FALSE
ENSG00000073792	IGF2BP2	2.74198	4.53486	-0.0259372	-0.201445	0.881603	5.7674e-05	0.948473	0.000182715	down	down	TRUE	FALSE
ENSG00000073803	MAP3K13	3.78165	3.08201	0.0951387	0.0345687	0.455094	0.433505	0.716289	0.511264	up	up	FALSE	FALSE
ENSG00000073849	ST6GAL1	5.56541	5.90844	0.038861	-0.225025	0.784767	0.000808448	0.908471	0.00197959	up	down	TRUE	FALSE
ENSG00000073910	FRY	6.63932	6.38117	-0.475237	0.0339409	0.025947	0.595001	0.225976	0.661289	down	up	FALSE	FALSE
ENSG00000073921	PICALM	6.64313	7.15667	-0.27151	0.0422334	0.103955	0.283716	0.391934	0.358683	down	up	FALSE	FALSE
ENSG00000074047	GLI2	3.19928	1.93866	-0.447153	-0.388446	0.146353	0.000822114	0.446679	0.0020084	down	down	TRUE	FALSE
ENSG00000074054	CLASP1	4.72435	5.16795	-0.165201	0.297745	0.458794	3.68273e-08	0.718927	2.31953e-07	down	up	TRUE	FALSE
ENSG00000074071	MRPS34	4.38472	2.86731	0.237468	-0.0824684	0.172578	0.1733	0.476919	0.235984	up	down	FALSE	FALSE
ENSG00000074181	NOTCH3	3.89775	3.1265	1.36333	1.56049	0.0123919	4.50966e-33	0.166321	7.95303e-30	up	up	TRUE	FALSE
ENSG00000074201	CLNS1A	4.96243	3.94384	0.0588035	-0.0977185	0.622932	0.0252927	0.823123	0.0434748	up	down	TRUE	FALSE
ENSG00000074219	TEAD2	4.31689	4.20835	-0.142907	-0.0777653	0.173001	0.0898866	0.477383	0.133322	down	down	FALSE	FALSE
ENSG00000074266	EED	2.98788	3.07733	0.0293125	-0.137876	0.822449	0.000120668	0.924657	0.00035639	up	down	TRUE	FALSE
ENSG00000074319	TSG101	4.95472	5.23559	0.121479	0.133479	0.25912	0.00708172	0.562197	0.0140011	up	up	TRUE	FALSE
ENSG00000074356	NCBP3	4.88833	4.78086	-0.0244754	-0.0125898	0.857177	0.677421	0.938563	0.73493	down	down	FALSE	FALSE
ENSG00000074370	ATP2A3	3.15879	-0.262412	0.400852	0.0584774	0.0178893	0.56526	0.194103	0.635082	up	up	FALSE	FALSE
ENSG00000074410	CA12	1.34725	2.65278	0.320165	1.08778	0.632558	1.22018e-06	0.828429	5.64957e-06	up	up	TRUE	FALSE
ENSG00000074416	MGLL	4.78501	6.31782	0.269361	0.107425	0.127021	0.0469459	0.422887	0.0751681	up	up	FALSE	FALSE
ENSG00000074527	NTN4	6.63623	5.49522	-0.208803	0.160568	0.299982	0.00792028	0.599035	0.0154778	down	up	TRUE	FALSE
ENSG00000074582	BCS1L	3.44786	1.87282	0.0220446	-0.184693	0.89832	0.000773905	0.955459	0.00190441	up	down	TRUE	FALSE
ENSG00000074590	NUAK1	4.69922	4.83735	-0.199507	-0.930028	0.206501	1.30018e-21	0.512818	1.73415e-19	down	down	TRUE	FALSE
ENSG00000074603	DPP8	4.39677	4.26728	-0.239831	0.297353	0.26215	1.77329e-07	0.565731	9.80685e-07	down	up	TRUE	FALSE
ENSG00000074621	SLC24A1	2.96727	0.948332	-0.254821	-0.00374502	0.238262	0.966479	0.542587	0.975142	down	down	FALSE	FALSE
ENSG00000074657	ZNF532	6.31141	5.89981	-0.366596	0.102904	0.0688826	0.036463	0.334985	0.0602457	down	up	FALSE	FALSE
ENSG00000074660	SCARF1	-1.82798	-5.14561	-0.543563	1.7691	0.495255	0.00031743	0.745343	0.000854229	down	up	TRUE	FALSE
ENSG00000074695	LMAN1	6.53126	7.43351	0.120897	-0.0521898	0.514498	0.35571	0.755377	0.433961	up	down	FALSE	FALSE
ENSG00000074696	HACD3	5.33881	4.58712	-0.158437	-0.0302329	0.168321	0.50313	0.472157	0.578254	down	down	FALSE	FALSE
ENSG00000074755	ZZEF1	5.0949	4.67091	-0.325762	-0.0692938	0.107703	0.0709041	0.39737	0.108242	down	down	FALSE	FALSE
ENSG00000074800	ENO1	10.2609	8.94768	0.379246	-0.325277	0.00789474	8.2796e-09	0.136798	5.88771e-08	up	down	TRUE	FALSE
ENSG00000074842	MYDGF	6.24435	6.38961	0.57151	0.0935618	0.00662367	0.170932	0.127624	0.233179	up	up	FALSE	FALSE
ENSG00000074855	ANO8	2.64012	1.32315	-0.265902	0.289736	0.100658	4.30485e-06	0.388526	1.76054e-05	down	up	TRUE	FALSE
ENSG00000074935	TUBE1	3.88092	4.23161	-0.223066	-0.174653	0.220599	0.00384723	0.526456	0.00811686	down	down	TRUE	FALSE
ENSG00000074964	ARHGEF10L	4.35586	4.37468	-0.0664196	-0.277013	0.611789	1.36772e-06	0.817125	6.26327e-06	down	down	TRUE	FALSE
ENSG00000075035	WSCD2	6.3796	3.65957	-0.325641	-0.334536	0.0516639	0.000309712	0.298992	0.000835443	down	down	TRUE	FALSE
ENSG00000075089	ACTR6	3.23021	3.17244	-0.0780623	0.151931	0.593852	0.0051158	0.80699	0.0104784	down	up	TRUE	FALSE
ENSG00000075131	TIPIN	1.8472	1.33675	-0.376352	-0.0913712	0.0290469	0.10789	0.237032	0.156601	down	down	FALSE	FALSE
ENSG00000075142	SRI	5.1412	4.10408	0.0822342	-0.490721	0.504049	1.52118e-12	0.750459	2.50199e-11	up	down	TRUE	FALSE
ENSG00000075151	EIF4G3	5.71334	6.23641	-0.192829	-0.209128	0.115795	1.15687e-05	0.409202	4.32655e-05	down	down	TRUE	FALSE
ENSG00000075188	NUP37	2.68497	0.998516	0.164658	-0.00836976	0.196243	0.917822	0.502923	0.936831	up	down	FALSE	FALSE
ENSG00000075213	SEMA3A	5.55071	6.86241	-0.128448	-0.54146	0.589431	2.65914e-11	0.804272	3.25161e-10	down	down	TRUE	FALSE
ENSG00000075223	SEMA3C	5.36857	7.93497	0.712567	1.50558	0.0470184	9.89256e-30	0.287484	1.04676e-26	up	up	TRUE	FALSE
ENSG00000075234	TTC38	3.78667	2.19368	-0.263562	-0.0991762	0.120523	0.0370948	0.41575	0.061158	down	down	FALSE	FALSE
ENSG00000075239	ACAT1	4.45461	2.64509	0.113935	0.0324043	0.321495	0.459384	0.616844	0.536126	up	up	FALSE	FALSE
ENSG00000075240	GRAMD4	3.73246	3.68219	0.0432698	-0.222785	0.804772	0.000620193	0.916636	0.00156274	up	down	TRUE	FALSE
ENSG00000075275	CELSR1	4.58032	4.64273	0.250229	-0.0766815	0.0892086	0.237815	0.370451	0.309216	up	down	FALSE	FALSE
ENSG00000075292	ZNF638	6.36467	6.25112	0.0835942	-0.0672653	0.57566	0.143152	0.795721	0.199816	up	down	FALSE	FALSE
ENSG00000075303	SLC25A40	2.88711	1.3769	-0.701571	0.0999857	0.00932722	0.115807	0.147004	0.166419	down	up	FALSE	FALSE
ENSG00000075336	TIMM21	3.17147	2.26598	0.153994	0.0748756	0.240471	0.321258	0.545311	0.398609	up	up	FALSE	FALSE
ENSG00000075391	RASAL2	3.95463	4.85234	-0.254677	-0.136669	0.223471	0.0283111	0.529307	0.0480849	down	down	TRUE	FALSE
ENSG00000075399	VPS9D1	3.02601	1.76721	0.107185	0.0264898	0.573539	0.642373	0.794573	0.7033	up	up	FALSE	FALSE
ENSG00000075407	ZNF37A	4.1274	3.96129	-0.150289	0.0496748	0.296877	0.292706	0.596132	0.368366	down	up	FALSE	FALSE
ENSG00000075413	MARK3	4.97163	5.97984	0.0559074	-0.0486104	0.595017	0.147714	0.808052	0.205228	up	down	FALSE	FALSE
ENSG00000075415	SLC25A3	7.3422	7.41903	0.259962	-0.0970154	0.0773217	0.00750116	0.349616	0.014724	up	down	TRUE	FALSE
ENSG00000075420	FNDC3B	7.55583	8.52948	0.204513	0.118264	0.19099	0.0063809	0.497571	0.0127618	up	up	TRUE	FALSE
ENSG00000075426	FOSL2	6.32203	7.72053	0.309358	0.206952	0.0548748	0.000139981	0.308107	0.000407966	up	up	TRUE	FALSE
ENSG00000075539	FRYL	4.73977	5.12909	-0.154439	0.0711281	0.27339	0.18001	0.576267	0.24347	down	up	FALSE	FALSE
ENSG00000075568	TMEM131	5.40317	5.55275	-0.276794	0.201986	0.076711	5.23625e-05	0.348624	0.000167628	down	up	TRUE	FALSE
ENSG00000075618	FSCN1	6.37104	4.83036	0.281782	-0.723328	0.0578265	1.56514e-11	0.314559	2.00986e-10	up	down	TRUE	FALSE
ENSG00000075624	ACTB	9.81194	9.17256	0.233056	-0.300887	0.22114	1.63255e-08	0.526665	1.09796e-07	up	down	TRUE	FALSE
ENSG00000075643	MOCOS	1.36504	1.46469	-0.483505	0.156836	0.0423996	0.0168527	0.277467	0.0302552	down	up	TRUE	FALSE
ENSG00000075651	PLD1	3.52497	2.85097	0.581155	0.825435	0.0163929	1.56176e-19	0.188682	1.27774e-17	up	up	TRUE	FALSE
ENSG00000075702	WDR62	2.7126	0.713328	0.115092	-0.196847	0.57553	0.00854344	0.795665	0.0165388	up	down	TRUE	FALSE
ENSG00000075711	DLG1	5.57698	6.16861	0.194963	-0.0665962	0.294059	0.140872	0.593834	0.197014	up	down	FALSE	FALSE
ENSG00000075785	RAB7A	6.72718	8.21287	-0.021616	-0.0157892	0.826147	0.627297	0.926617	0.689649	down	down	FALSE	FALSE
ENSG00000075790	BCAP29	5.37077	5.55497	-0.168076	0.124655	0.307383	0.000691711	0.605634	0.00172055	down	up	TRUE	FALSE
ENSG00000075826	SEC31B	2.78978	1.42318	0.0164378	-0.361597	0.939343	4.90616e-06	0.975357	1.97741e-05	up	down	TRUE	FALSE
ENSG00000075856	SART3	4.67592	5.22291	-0.249045	0.0386714	0.043174	0.200651	0.278979	0.267011	down	up	FALSE	FALSE
ENSG00000075914	EXOSC7	3.73049	2.47943	0.223486	-0.264182	0.139215	1.60554e-08	0.437496	1.08255e-07	up	down	TRUE	FALSE
ENSG00000075945	KIFAP3	4.40202	4.19736	0.0124962	0.422401	0.917105	3.52117e-13	0.96513	6.61396e-12	up	up	TRUE	FALSE
ENSG00000075975	MKRN2	4.84033	4.39738	0.0854959	-0.0145975	0.452898	0.709167	0.714496	0.763577	up	down	FALSE	FALSE
ENSG00000076003	MCM6	4.19565	3.87887	-0.222066	-0.501818	0.118097	8.1694e-11	0.412503	9.01702e-10	down	down	TRUE	FALSE
ENSG00000076043	REXO2	5.88705	5.2097	0.311467	0.00716503	0.0301218	0.853455	0.240835	0.884837	up	up	FALSE	FALSE
ENSG00000076053	RBM7	4.49946	5.33063	-0.0780164	0.052943	0.601048	0.210491	0.811639	0.278224	down	up	FALSE	FALSE
ENSG00000076067	RBMS2	5.14751	3.99538	-0.151645	0.0772285	0.504038	0.212558	0.750459	0.280442	down	up	FALSE	FALSE
ENSG00000076108	BAZ2A	5.48092	6.7471	-0.556775	-0.0812383	0.0109235	0.0645365	0.158486	0.0996035	down	down	FALSE	FALSE
ENSG00000076201	PTPN23	4.82985	5.43093	-0.0757783	0.0503288	0.590903	0.182	0.805324	0.245743	down	up	FALSE	FALSE
ENSG00000076242	MLH1	4.56248	4.05175	-0.0221008	0.00641997	0.825405	0.86352	0.926299	0.892944	down	up	FALSE	FALSE
ENSG00000076248	UNG	3.49439	2.31652	0.185036	-0.0279697	0.14039	0.457227	0.438782	0.534082	up	down	FALSE	FALSE
ENSG00000076258	FMO4	2.2372	0.99795	-0.0968036	0.385632	0.650084	9.11088e-05	0.838703	0.000277878	down	up	TRUE	FALSE
ENSG00000076321	KLHL20	3.83237	2.76076	-0.182272	0.20311	0.320633	0.000463434	0.616373	0.00120308	down	up	TRUE	FALSE
ENSG00000076344	RGS11	0.874423	-1.48234	0.73368	0.443803	0.0114185	0.00117865	0.160498	0.0027719	up	up	TRUE	FALSE
ENSG00000076351	SLC46A1	4.98304	3.04671	-0.127131	-0.497863	0.444305	8.34698e-12	0.708245	1.1304e-10	down	down	TRUE	FALSE
ENSG00000076356	PLXNA2	4.67983	4.4574	0.589481	-0.00812984	0.0319917	0.887873	0.246688	0.912833	up	down	FALSE	FALSE
ENSG00000076382	SPAG5	1.97697	2.91178	0.155721	-0.253285	0.609972	0.000695625	0.815869	0.00172893	up	down	TRUE	FALSE
ENSG00000076513	ANKRD13A	4.48464	3.05647	-0.112599	0.330181	0.340303	9.33012e-12	0.631646	1.24968e-10	down	up	TRUE	FALSE
ENSG00000076554	TPD52	4.74485	3.61513	0.369217	0.299528	0.0593781	0.000226867	0.317822	0.000630509	up	up	TRUE	FALSE
ENSG00000076555	ACACB	3.97551	1.30436	-0.330136	-0.0988227	0.0513476	0.17879	0.298589	0.242185	down	down	FALSE	FALSE
ENSG00000076604	TRAF4	3.20791	5.13454	-0.59736	-0.677592	0.00922853	1.06337e-13	0.146796	2.23251e-12	down	down	TRUE	FALSE
ENSG00000076641	PAG1	0.928237	1.49644	0.295645	0.147159	0.30679	0.232055	0.604898	0.302769	up	up	FALSE	FALSE
ENSG00000076650	GPATCH1	2.76614	1.42835	-0.21238	0.243728	0.2561	6.6567e-05	0.559195	0.00020864	down	up	TRUE	FALSE
ENSG00000076662	ICAM3	2.85077	1.14864	0.759925	-0.311273	0.00286557	0.000252724	0.0888368	0.000694345	up	down	TRUE	FALSE
ENSG00000076685	NT5C2	5.01219	5.80793	-0.313525	0.177085	0.0557967	0.00016967	0.310314	0.000484789	down	up	TRUE	FALSE
ENSG00000076706	AP002956.1	1.80785	0.215733	1.61202	0.223977	0.00208672	0.0978747	0.0770699	0.143587	up	up	FALSE	FALSE
ENSG00000076716	GPC4	1.71345	2.21531	0.52841	1.59138	0.175703	3.03521e-25	0.479913	8.92126e-23	up	up	TRUE	FALSE
ENSG00000076770	MBNL3	1.97659	0.215138	-0.180309	-0.494339	0.63213	5.15485e-09	0.828234	3.84663e-08	down	down	TRUE	FALSE
ENSG00000076864	RAP1GAP	1.25516	2.95042	0.405912	-0.399411	0.0875357	0.00043125	0.367501	0.00112839	up	down	TRUE	FALSE
ENSG00000076924	XAB2	4.95148	4.97022	0.00885849	0.0228923	0.961287	0.5196	0.983983	0.592719	up	up	FALSE	FALSE
ENSG00000076928	ARHGEF1	6.54904	5.72503	0.198561	-0.0761896	0.274789	0.0852983	0.577024	0.127218	up	down	FALSE	FALSE
ENSG00000076984	MAP2K7	4.24233	5.14783	0.218296	-0.0672572	0.134673	0.0603338	0.430947	0.0938709	up	down	FALSE	FALSE
ENSG00000077044	DGKD	4.2729	4.00797	0.437705	-0.386129	0.00323305	6.5574e-07	0.0907155	3.23227e-06	up	down	TRUE	FALSE
ENSG00000077063	CTTNBP2	3.61251	0.696919	-1.09258	-0.381821	0.00182717	0.000115187	0.0727506	0.00034229	down	down	TRUE	FALSE
ENSG00000077092	RARB	4.32871	3.8722	0.71127	1.00447	0.0104791	3.85563e-20	0.155604	3.64265e-18	up	up	TRUE	FALSE
ENSG00000077097	TOP2B	6.20159	6.37368	-0.0146593	0.0252802	0.870922	0.451725	0.944226	0.528745	down	up	FALSE	FALSE
ENSG00000077147	TM9SF3	7.08721	7.39254	-0.216806	0.0372104	0.184821	0.389181	0.490676	0.467146	down	up	FALSE	FALSE
ENSG00000077150	NFKB2	4.37837	7.54648	0.146158	-0.0516811	0.297252	0.421361	0.596432	0.499428	up	down	FALSE	FALSE
ENSG00000077157	PPP1R12B	3.90928	3.32097	-0.460265	-0.455257	0.11627	5.55569e-09	0.40991	4.10904e-08	down	down	TRUE	FALSE
ENSG00000077232	DNAJC10	6.59099	6.27944	-0.235209	0.163784	0.177525	0.0012594	0.482757	0.00294436	down	up	TRUE	FALSE
ENSG00000077235	GTF3C1	5.76394	5.22476	0.126099	-0.108893	0.474633	0.0209613	0.729967	0.0367297	up	down	TRUE	FALSE
ENSG00000077238	IL4R	2.91684	3.19883	-0.121286	0.348988	0.657761	9.55215e-05	0.843265	0.000290055	down	up	TRUE	FALSE
ENSG00000077254	USP33	4.82659	4.39234	-0.271107	0.0040969	0.0336629	0.924546	0.251013	0.941888	down	up	FALSE	FALSE
ENSG00000077274	CAPN6	2.4025	-1.70975	-1.36186	-1.67922	0.0654846	1.35977e-22	0.328626	2.15823e-20	down	down	TRUE	FALSE
ENSG00000077312	SNRPA	4.44337	4.39232	0.0234501	-0.347411	0.886475	7.47011e-11	0.950495	8.33794e-10	up	down	TRUE	FALSE
ENSG00000077327	SPAG6	0.663831	-0.684578	-0.0314836	-0.128998	0.91463	0.230147	0.96361	0.300667	down	down	FALSE	FALSE
ENSG00000077348	EXOSC5	2.39945	0.814576	0.396138	-0.229799	0.0640269	0.00728773	0.327034	0.0143584	up	down	TRUE	FALSE
ENSG00000077380	DYNC1I2	5.88948	5.92474	0.0805365	0.0922158	0.482983	0.00105442	0.736366	0.00251137	up	up	TRUE	FALSE
ENSG00000077420	APBB1IP	1.11636	0.915096	0.286559	1.01677	0.319113	2.71475e-18	0.615986	1.6138e-16	up	up	TRUE	FALSE
ENSG00000077454	LRCH4	3.64941	3.24406	-0.250228	-0.107873	0.0837167	0.0197193	0.359196	0.0348148	down	down	TRUE	FALSE
ENSG00000077458	FAM76B	3.32039	3.36409	-0.517104	-0.204746	0.0393799	0.000210685	0.269071	0.000590012	down	down	TRUE	FALSE
ENSG00000077463	AC016586.1	2.8684	2.72482	0.245812	0.336467	0.170616	1.56465e-06	0.474259	7.04715e-06	up	up	TRUE	FALSE
ENSG00000077514	POLD3	3.137	3.55087	-0.559638	-0.0411709	0.0031053	0.474571	0.0895546	0.551258	down	down	FALSE	FALSE
ENSG00000077522	ACTN2	-0.778931	1.84202	1.49987	0.133097	0.0118048	0.257724	0.163385	0.330874	up	up	FALSE	FALSE
ENSG00000077549	CAPZB	6.24901	5.87524	0.304876	0.134558	0.0775108	9.9744e-06	0.349931	3.78469e-05	up	up	TRUE	FALSE
ENSG00000077585	GPR137B	3.59939	4.3916	0.166449	0.435129	0.289016	4.4518e-19	0.589608	3.29543e-17	up	up	TRUE	FALSE
ENSG00000077684	JADE1	5.055	3.92107	-0.333471	-0.173793	0.0129039	0.000430178	0.168769	0.00112633	down	down	TRUE	FALSE
ENSG00000077713	SLC25A43	3.41482	1.86766	-0.00639683	0.252854	0.966823	1.12984e-06	0.986423	5.2759e-06	down	up	TRUE	FALSE
ENSG00000077721	UBE2A	4.5877	5.19869	0.177304	0.254133	0.118851	4.60428e-12	0.413374	6.66173e-11	up	up	TRUE	FALSE
ENSG00000077782	FGFR1	8.50523	8.3651	-0.206777	-0.502836	0.138614	4.65397e-17	0.436707	2.09852e-15	down	down	TRUE	FALSE
ENSG00000077942	FBLN1	5.20228	3.68583	-1.0611	-1.06057	0.00100575	7.27637e-21	0.055661	8.13314e-19	down	down	TRUE	FALSE
ENSG00000078018	MAP2	-1.06548	0.250393	0.839267	1.86963	0.0947671	2.76002e-21	0.379346	3.29377e-19	up	up	TRUE	FALSE
ENSG00000078043	PIAS2	3.97228	3.19951	-0.329697	-0.162551	0.0843057	0.000699796	0.360889	0.00173875	down	down	TRUE	FALSE
ENSG00000078053	AMPH	1.89379	2.03764	0.575724	0.411853	0.0257635	5.83911e-05	0.225573	0.000184793	up	up	TRUE	FALSE
ENSG00000078061	ARAF	4.98214	4.66795	0.177963	0.230634	0.215259	7.65155e-10	0.520779	6.76576e-09	up	up	TRUE	FALSE
ENSG00000078070	MCCC1	3.82996	2.27747	0.0800726	-0.192714	0.601454	3.60811e-06	0.811872	1.50057e-05	up	down	TRUE	FALSE
ENSG00000078098	FAP	6.597	6.12549	0.929115	0.668978	0.000346211	2.97e-14	0.0385402	7.05685e-13	up	up	TRUE	TRUE
ENSG00000078114	NEBL	7.59588	7.04773	-0.0460627	-0.362874	0.825282	2.58712e-07	0.92622	1.38258e-06	down	down	TRUE	FALSE
ENSG00000078124	ACER3	2.80399	3.25618	0.323502	0.491688	0.0287175	6.08179e-13	0.236481	1.08583e-11	up	up	TRUE	FALSE
ENSG00000078140	UBE2K	5.09209	6.20475	0.19076	0.136116	0.17	0.00101998	0.473297	0.00243774	up	up	TRUE	FALSE
ENSG00000078142	PIK3C3	4.87868	4.46872	0.218529	0.178776	0.0896276	0.00118086	0.370923	0.00277612	up	up	TRUE	FALSE
ENSG00000078177	N4BP2	3.5074	3.41054	-0.335721	-0.253733	0.140855	0.000122047	0.439826	0.000359728	down	down	TRUE	FALSE
ENSG00000078237	TIGAR	1.1759	2.82572	-0.430376	0.206675	0.283997	0.00765637	0.585208	0.0149971	down	up	TRUE	FALSE
ENSG00000078246	TULP3	4.74253	5.93823	-0.146624	-0.0106739	0.207001	0.78052	0.51325	0.823678	down	down	FALSE	FALSE
ENSG00000078269	SYNJ2	3.81746	7.56848	-0.2909	-0.360674	0.0669989	1.40063e-05	0.331081	5.12584e-05	down	down	TRUE	FALSE
ENSG00000078295	ADCY2	5.16077	4.30386	-0.0752487	-0.0423461	0.700607	0.479897	0.866596	0.556223	down	down	FALSE	FALSE
ENSG00000078304	PPP2R5C	5.83465	5.56589	-0.00657009	0.0617503	0.94955	0.014265	0.979752	0.0261297	down	up	TRUE	FALSE
ENSG00000078319	PMS2P1	1.46499	-0.111709	0.114482	-0.147551	0.50176	0.00915707	0.749309	0.017583	up	down	TRUE	FALSE
ENSG00000078369	GNB1	7.31718	7.88163	0.11367	0.0846848	0.303049	0.000496738	0.601852	0.00128074	up	up	TRUE	FALSE
ENSG00000078399	HOXA9	3.12704	2.45572	-0.276396	-0.60002	0.0515086	3.09271e-13	0.298909	5.89993e-12	down	down	TRUE	FALSE
ENSG00000078403	MLLT10	4.32265	3.4697	-0.0244556	-0.322393	0.864296	7.27759e-09	0.941628	5.25045e-08	down	down	TRUE	FALSE
ENSG00000078487	ZCWPW1	2.80346	1.75005	-0.134244	-0.172225	0.602722	0.00176977	0.812579	0.00401568	down	down	TRUE	FALSE
ENSG00000078549	ADCYAP1R1	-0.715618	-1.078	-1.49314	-1.26135	0.00281394	1.97609e-10	0.0881054	1.99392e-09	down	down	TRUE	FALSE
ENSG00000078596	ITM2A	6.36527	4.67585	-0.489859	-0.532587	0.0430627	7.90865e-09	0.278895	5.66454e-08	down	down	TRUE	FALSE
ENSG00000078618	NRDC	5.93754	5.77043	0.0948523	-0.0172226	0.459296	0.649822	0.719	0.709979	up	down	FALSE	FALSE
ENSG00000078668	VDAC3	4.54732	3.96874	-0.0567144	0.312689	0.583628	5.1227e-07	0.80109	2.58652e-06	down	up	TRUE	FALSE
ENSG00000078674	PCM1	6.2927	6.15904	-0.0264915	-0.143525	0.801676	0.000279467	0.916263	0.00076033	down	down	TRUE	FALSE
ENSG00000078687	TNRC6C	4.36079	4.11014	-0.228615	0.0545778	0.283444	0.173279	0.584841	0.235975	down	up	FALSE	FALSE
ENSG00000078699	CBFA2T2	4.19053	4.02661	-0.151511	-0.163285	0.278845	0.000177178	0.580945	0.000504605	down	down	TRUE	FALSE
ENSG00000078747	ITCH	5.35852	5.93799	-0.243747	-0.0121518	0.138889	0.771725	0.437088	0.816588	down	down	FALSE	FALSE
ENSG00000078804	TP53INP2	4.90681	5.81939	-0.235626	0.133226	0.146362	0.000940443	0.446679	0.00226746	down	up	TRUE	FALSE
ENSG00000078808	SDF4	7.70507	7.47762	0.0539121	0.219355	0.61517	3.81743e-07	0.818908	1.98266e-06	up	up	TRUE	FALSE
ENSG00000078814	MYH7B	2.61697	-0.134748	-0.372798	-0.227261	0.153728	0.00273768	0.455466	0.00594344	down	down	TRUE	FALSE
ENSG00000078902	TOLLIP	4.9037	5.37396	0.0500035	0.360996	0.698317	1.58941e-12	0.865406	2.59272e-11	up	up	TRUE	FALSE
ENSG00000078967	UBE2D4	3.7978	2.99048	-0.319226	0.097615	0.0110595	0.0301156	0.159086	0.0508073	down	up	FALSE	FALSE
ENSG00000079102	RUNX1T1	3.01153	0.679861	-0.648982	-0.69106	0.034926	5.7651e-11	0.254496	6.59248e-10	down	down	TRUE	FALSE
ENSG00000079134	THOC1	4.17535	3.13298	-0.023277	-0.469713	0.880966	9.37799e-15	0.948426	2.48493e-13	down	down	TRUE	FALSE
ENSG00000079150	FKBP7	5.19158	3.12418	0.0196626	-0.0127663	0.851026	0.818969	0.935955	0.856641	up	down	FALSE	FALSE
ENSG00000079156	OSBPL6	1.9527	2.32845	0.22854	0.111875	0.223378	0.0813334	0.529294	0.121946	up	up	FALSE	FALSE
ENSG00000079246	XRCC5	6.66746	6.9676	0.0114428	0.103818	0.910275	0.0206934	0.961703	0.0363164	up	up	TRUE	FALSE
ENSG00000079257	LXN	2.19121	-0.392215	-0.220226	0.2874	0.327425	0.000191685	0.620724	0.000542033	down	up	TRUE	FALSE
ENSG00000079277	MKNK1	3.69257	3.20203	-0.00127857	-0.0203581	0.992144	0.551083	0.998288	0.621928	down	down	FALSE	FALSE
ENSG00000079308	TNS1	7.57329	8.14351	0.0564607	-0.219342	0.765091	0.00180804	0.898099	0.00409142	up	down	TRUE	FALSE
ENSG00000079313	REXO1	3.80482	4.94709	0.00726857	0.0330558	0.965054	0.430758	0.985404	0.508591	up	up	FALSE	FALSE
ENSG00000079332	SAR1A	6.43917	6.29297	0.11457	-0.00147321	0.223251	0.968636	0.52923	0.976822	up	down	FALSE	FALSE
ENSG00000079335	CDC14A	1.11987	3.02375	-0.363015	-0.158569	0.235906	0.0145913	0.540547	0.0266199	down	down	TRUE	FALSE
ENSG00000079337	RAPGEF3	3.59946	2.3803	-0.0498478	-0.846769	0.773594	3.19777e-18	0.902772	1.84563e-16	down	down	TRUE	FALSE
ENSG00000079385	CEACAM1	-1.71758	-0.250348	-0.391647	-0.182757	0.451126	0.034487	0.713139	0.057317	down	down	FALSE	FALSE
ENSG00000079387	SENP1	3.23794	4.01301	-0.265703	0.259134	0.154052	2.1127e-06	0.456055	9.22497e-06	down	up	TRUE	FALSE
ENSG00000079432	CIC	6.51896	7.29253	0.0188511	-0.0266297	0.878333	0.505645	0.94774	0.580346	up	down	FALSE	FALSE
ENSG00000079459	FDFT1	4.36564	5.24217	0.182921	-0.262231	0.243509	1.09647e-05	0.548072	4.12204e-05	up	down	TRUE	FALSE
ENSG00000079462	PAFAH1B3	1.15095	-0.751667	0.306477	-0.380403	0.204287	8.89474e-06	0.510747	3.40597e-05	up	down	TRUE	FALSE
ENSG00000079482	OPHN1	4.67037	3.18387	-0.662587	-0.315668	0.00115638	2.0711e-05	0.0593629	7.26303e-05	down	down	TRUE	FALSE
ENSG00000079616	KIF22	3.81975	2.19885	0.274269	0.19541	0.24395	0.000389131	0.548509	0.00102973	up	up	TRUE	FALSE
ENSG00000079691	CARMIL1	4.37434	2.53881	0.132157	-0.335923	0.346293	1.68361e-06	0.63561	7.53164e-06	up	down	TRUE	FALSE
ENSG00000079739	PGM1	6.79979	6.1723	0.39715	-0.256985	0.00369351	4.04211e-07	0.0953622	2.08707e-06	up	down	TRUE	FALSE
ENSG00000079785	DDX1	5.98282	5.18732	0.0927468	0.056476	0.381422	0.244769	0.662882	0.316701	up	up	FALSE	FALSE
ENSG00000079805	DNM2	5.44168	5.73342	-0.0622531	0.111112	0.558353	0.000110472	0.784632	0.00032959	down	up	TRUE	FALSE
ENSG00000079819	EPB41L2	7.27205	6.15524	-0.343751	-0.0682502	0.0966789	0.137415	0.38189	0.192894	down	down	FALSE	FALSE
ENSG00000079841	RIMS1	1.54444	1.98156	0.806083	0.181975	0.0144109	0.0115057	0.177089	0.0215327	up	up	TRUE	FALSE
ENSG00000079931	MOXD1	4.1401	5.76269	0.869562	0.457364	0.000640124	2.26354e-08	0.0479861	1.48643e-07	up	up	TRUE	TRUE
ENSG00000079950	STX7	5.27062	4.39299	-0.0876688	0.0642429	0.678397	0.298361	0.855019	0.374414	down	up	FALSE	FALSE
ENSG00000079974	RABL2B	3.73034	2.40278	-0.243202	-0.168642	0.110792	0.0002211	0.402084	0.0006161	down	down	TRUE	FALSE
ENSG00000079999	KEAP1	5.36696	5.58679	0.161177	0.451225	0.427328	5.90174e-15	0.696122	1.6405e-13	up	up	TRUE	FALSE
ENSG00000080007	DDX43	0.684058	0.407168	-0.232344	0.336193	0.447609	8.40584e-06	0.710551	3.23515e-05	down	up	TRUE	FALSE
ENSG00000080031	AC010327.1	-0.796503	-0.678245	0.931379	0.749817	0.050489	8.80014e-11	0.295999	9.63111e-10	up	up	TRUE	FALSE
ENSG00000080189	SLC35C2	5.24094	4.98815	-0.0885225	0.124274	0.505708	0.00144685	0.751292	0.00334564	down	up	TRUE	FALSE
ENSG00000080200	CRYBG3	4.3888	3.77427	-0.223998	0.142108	0.370395	0.0135285	0.654887	0.0249245	down	up	TRUE	FALSE
ENSG00000080298	RFX3	3.49183	3.26854	-0.29842	-0.106865	0.121208	0.0671819	0.416654	0.103241	down	down	FALSE	FALSE
ENSG00000080345	RIF1	5.33058	5.75743	-0.229072	0.0705613	0.226688	0.18868	0.532232	0.253447	down	up	FALSE	FALSE
ENSG00000080371	RAB21	5.53214	7.52898	-0.139389	-0.101217	0.540928	0.334354	0.773322	0.412443	down	down	FALSE	FALSE
ENSG00000080493	SLC4A4	0.745244	2.3905	-1.06807	0.255043	0.0155853	0.0119336	0.184213	0.0222679	down	up	TRUE	FALSE
ENSG00000080503	SMARCA2	6.67837	5.51586	0.17363	0.0851196	0.282795	0.0643482	0.584404	0.099342	up	up	FALSE	FALSE
ENSG00000080546	SESN1	3.83006	2.94817	-0.294924	-0.0960526	0.063131	0.0588863	0.325551	0.09192	down	down	FALSE	FALSE
ENSG00000080561	MID2	2.87665	4.95118	0.00162097	-0.0222348	0.994736	0.635546	0.998908	0.697076	up	down	FALSE	FALSE
ENSG00000080573	COL5A3	3.87239	3.3756	0.658789	1.11031	0.0739785	1.6413e-15	0.34382	5.07811e-14	up	up	TRUE	FALSE
ENSG00000080603	SRCAP	4.05742	5.99617	-0.603137	0.0108245	0.118016	0.876927	0.412319	0.903804	down	up	FALSE	FALSE
ENSG00000080608	PUM3	3.32284	3.20604	0.179394	-0.398321	0.433711	2.49833e-10	0.700252	2.44774e-09	up	down	TRUE	FALSE
ENSG00000080802	CNOT4	3.5652	5.02058	-0.103966	0.177261	0.378469	2.33479e-08	0.660851	1.52879e-07	down	up	TRUE	FALSE
ENSG00000080815	PSEN1	4.78315	6.64801	0.0794541	0.584642	0.449451	3.18106e-20	0.712138	3.11665e-18	up	up	TRUE	FALSE
ENSG00000080819	CPOX	3.25267	2.33631	-0.117102	0.00729679	0.475399	0.868493	0.730386	0.896684	down	up	FALSE	FALSE
ENSG00000080822	CLDND1	4.7292	6.53722	0.0666472	0.149444	0.645793	3.50741e-05	0.836372	0.000116683	up	up	TRUE	FALSE
ENSG00000080823	MOK	2.9866	2.31221	-0.0126547	-0.0438648	0.936298	0.432981	0.974077	0.510798	down	down	FALSE	FALSE
ENSG00000080824	HSP90AA1	8.20304	9.7421	-0.0592017	0.034826	0.600554	0.560301	0.811319	0.630627	down	up	FALSE	FALSE
ENSG00000080839	RBL1	1.98029	0.839038	-0.300726	0.282573	0.112412	7.43967e-07	0.404908	3.62995e-06	down	up	TRUE	FALSE
ENSG00000080845	DLGAP4	5.6817	7.15405	0.145215	-0.156456	0.365763	0.000777574	0.651145	0.00191225	up	down	TRUE	FALSE
ENSG00000080854	IGSF9B	1.74508	2.58464	0.077157	-0.0890123	0.802148	0.300238	0.916263	0.376412	up	down	FALSE	FALSE
ENSG00000080947	CROCCP3	2.20949	0.0544683	-0.122637	-0.0938754	0.66002	0.286296	0.844638	0.361561	down	down	FALSE	FALSE
ENSG00000081014	AP4E1	3.12527	3.47831	-0.204752	0.204075	0.243127	0.000630601	0.547501	0.0015862	down	up	TRUE	FALSE
ENSG00000081019	RSBN1	4.03138	4.92899	-0.452677	-0.133055	0.0281441	0.00265975	0.234453	0.00579883	down	down	TRUE	FALSE
ENSG00000081026	MAGI3	2.17666	2.54478	0.0629801	0.166201	0.738107	0.0205149	0.884485	0.0360656	up	up	TRUE	FALSE
ENSG00000081041	CXCL2	-1.56533	6.12919	-0.188832	0.176017	0.634987	0.334434	0.830063	0.412475	down	up	FALSE	FALSE
ENSG00000081059	TCF7	0.688568	3.2994	0.697728	-0.00945102	0.0554543	0.899242	0.309788	0.922133	up	down	FALSE	FALSE
ENSG00000081087	OSTM1	4.2157	5.15034	0.16277	0.315538	0.311948	2.59303e-05	0.609878	8.90257e-05	up	up	TRUE	FALSE
ENSG00000081154	PCNP	6.23205	6.61316	-0.213737	0.0389022	0.173297	0.238874	0.477673	0.310314	down	up	FALSE	FALSE
ENSG00000081177	EXD2	3.56935	2.50494	0.0197666	0.581729	0.873275	1.46277e-16	0.945104	5.81882e-15	up	up	TRUE	FALSE
ENSG00000081181	ARG2	1.99931	3.02881	0.788762	-0.318626	0.000765839	2.38057e-05	0.0512903	8.24087e-05	up	down	TRUE	FALSE
ENSG00000081189	MEF2C	5.38285	3.85831	0.233674	-0.0578067	0.633419	0.419286	0.828841	0.497637	up	down	FALSE	FALSE
ENSG00000081277	PKP1	1.39045	2.43611	0.9546	0.593445	0.0259777	4.173e-07	0.225976	2.14766e-06	up	up	TRUE	FALSE
ENSG00000081307	UBA5	4.93413	4.11644	-0.118607	-0.231157	0.446078	7.66076e-07	0.709515	3.728e-06	down	down	TRUE	FALSE
ENSG00000081320	STK17B	2.313	2.22267	-0.245578	0.217223	0.338158	0.0188975	0.629834	0.033528	down	up	TRUE	FALSE
ENSG00000081377	CDC14B	3.35193	2.25089	-0.366856	0.138122	0.0378915	0.0375393	0.264036	0.0617753	down	up	FALSE	FALSE
ENSG00000081386	ZNF510	2.93536	2.61031	-0.196969	0.0140635	0.322347	0.754642	0.61721	0.802309	down	up	FALSE	FALSE
ENSG00000081665	ZNF506	3.72371	3.41822	-0.362328	-0.114453	0.00716255	0.00686534	0.130908	0.013626	down	down	TRUE	FALSE
ENSG00000081692	JMJD4	3.78771	2.41099	0.258609	-0.155335	0.122992	0.020466	0.418546	0.0359929	up	down	TRUE	FALSE
ENSG00000081721	DUSP12	3.40989	3.11017	0.095418	-0.00628814	0.433035	0.871597	0.700105	0.899303	up	down	FALSE	FALSE
ENSG00000081760	AACS	5.02823	4.27035	0.429634	-0.0832943	0.00254832	0.0372986	0.0849012	0.0614368	up	down	FALSE	FALSE
ENSG00000081791	DELE1	5.488	4.79218	-0.0463707	-0.146489	0.652394	6.50403e-07	0.840117	3.20838e-06	down	down	TRUE	FALSE
ENSG00000081803	CADPS2	3.68947	3.97769	-0.307374	-0.266052	0.0225768	2.33773e-05	0.21266	8.11203e-05	down	down	TRUE	FALSE
ENSG00000081818	PCDHB4	3.44771	2.87988	-0.637499	-0.0783382	0.00645179	0.0942286	0.126106	0.139035	down	down	FALSE	FALSE
ENSG00000081853	PCDHGA2	3.76484	3.10778	-0.384449	-0.0535449	0.130621	0.33519	0.426403	0.413311	down	down	FALSE	FALSE
ENSG00000081870	HSPB11	2.96087	2.38774	0.188423	0.0164918	0.354908	0.692342	0.642443	0.748509	up	up	FALSE	FALSE
ENSG00000081913	PHLPP1	3.08242	3.48919	-0.367407	0.0193615	0.0333427	0.680318	0.249929	0.737367	down	up	FALSE	FALSE
ENSG00000081923	ATP8B1	2.2793	0.922192	-0.444377	-0.122987	0.176811	0.163948	0.481608	0.224695	down	down	FALSE	FALSE
ENSG00000081985	IL12RB2	2.64774	1.25335	0.131686	-0.782311	0.471292	1.09022e-09	0.727188	9.33328e-09	up	down	TRUE	FALSE
ENSG00000082014	SMARCD3	3.36705	0.720109	-0.0908688	-0.535241	0.531424	9.49786e-11	0.767915	1.03042e-09	down	down	TRUE	FALSE
ENSG00000082068	WDR70	3.72181	2.18682	0.480073	-0.0808046	0.0355464	0.11514	0.256458	0.165559	up	down	FALSE	FALSE
ENSG00000082074	FYB1	3.61376	2.93398	-1.03271	-0.335635	0.00628816	0.00029118	0.124891	0.000788402	down	down	TRUE	FALSE
ENSG00000082146	STRADB	2.9923	1.22051	-0.154124	0.00252664	0.554003	0.971629	0.782343	0.978953	down	up	FALSE	FALSE
ENSG00000082153	BZW1	8.47539	9.25128	0.176185	0.32853	0.422627	1.40109e-07	0.692572	7.90827e-07	up	up	TRUE	FALSE
ENSG00000082175	PGR	1.03215	0.701215	0.606832	0.00561794	0.0639002	0.967344	0.326635	0.97589	up	up	FALSE	FALSE
ENSG00000082196	C1QTNF3	4.31424	2.58971	0.647433	0.319558	0.0132668	0.00130879	0.170786	0.00305218	up	up	TRUE	FALSE
ENSG00000082212	ME2	3.35874	3.49448	-0.115065	0.215851	0.44121	3.33069e-06	0.706406	1.39714e-05	down	up	TRUE	FALSE
ENSG00000082213	C5orf22	2.46597	2.85692	-0.201027	0.226666	0.378397	0.000657888	0.660791	0.00164674	down	up	TRUE	FALSE
ENSG00000082258	CCNT2	4.43478	4.73362	-0.411094	0.0237477	0.0739954	0.623592	0.34382	0.686479	down	up	FALSE	FALSE
ENSG00000082269	FAM135A	3.82068	3.91299	-0.268558	-0.382429	0.0740195	4.8888e-11	0.34382	5.67631e-10	down	down	TRUE	FALSE
ENSG00000082293	COL19A1	-0.722038	-0.715031	-0.485599	-1.13035	0.277667	5.9979e-15	0.579892	1.66431e-13	down	down	TRUE	FALSE
ENSG00000082397	EPB41L3	3.85524	4.45335	0.00971783	0.505596	0.959436	8.11583e-07	0.983178	3.91533e-06	up	up	TRUE	FALSE
ENSG00000082438	COBLL1	5.80544	6.22968	-0.304034	0.278505	0.184007	3.18548e-06	0.490284	1.34325e-05	down	up	TRUE	FALSE
ENSG00000082458	DLG3	3.43939	2.18449	-0.194093	-0.21929	0.106871	0.000115338	0.396545	0.000342625	down	down	TRUE	FALSE
ENSG00000082482	KCNK2	1.04888	2.38707	-0.892929	1.39386	0.00757889	1.24233e-17	0.134482	6.35721e-16	down	up	TRUE	FALSE
ENSG00000082512	TRAF5	2.59145	0.0645356	-0.267829	-0.312106	0.197576	0.000144073	0.504709	0.000418817	down	down	TRUE	FALSE
ENSG00000082515	MRPL22	2.97704	2.68367	0.297324	0.159141	0.130031	0.00880191	0.42601	0.0169853	up	up	TRUE	FALSE
ENSG00000082516	GEMIN5	4.30014	3.34196	-0.194127	-0.121335	0.279648	0.0459714	0.581522	0.0738295	down	down	FALSE	FALSE
ENSG00000082641	NFE2L1	7.86551	8.54436	0.0130663	0.358589	0.917805	1.31059e-09	0.965472	1.10412e-08	up	up	TRUE	FALSE
ENSG00000082701	GSK3B	4.32687	5.8687	-0.0646699	0.295408	0.675086	8.0091e-10	0.852967	7.04269e-09	down	up	TRUE	FALSE
ENSG00000082781	ITGB5	8.4118	8.37426	0.745507	0.428752	0.00349473	1.5699e-12	0.0933808	2.56617e-11	up	up	TRUE	FALSE
ENSG00000082805	ERC1	5.02604	5.78387	0.0886996	-0.110699	0.618418	0.0129201	0.820471	0.0239285	up	down	TRUE	FALSE
ENSG00000082898	XPO1	5.97758	5.97013	-0.359963	-0.142759	0.043938	0.00418181	0.280198	0.00875181	down	down	TRUE	FALSE
ENSG00000082996	RNF13	6.12943	6.12848	-0.039976	0.192845	0.750157	7.59777e-05	0.889978	0.000235347	down	up	TRUE	FALSE
ENSG00000083067	TRPM3	-0.335378	-0.151546	0.0387766	0.143781	0.914255	0.0125498	0.963533	0.0233053	up	up	TRUE	FALSE
ENSG00000083093	PALB2	2.52907	1.7109	0.0304836	-0.00508715	0.886115	0.945107	0.950369	0.957953	up	down	FALSE	FALSE
ENSG00000083097	DOP1A	4.06355	1.71615	-0.465702	-0.117728	0.0976121	0.124578	0.382293	0.177209	down	down	FALSE	FALSE
ENSG00000083099	LYRM2	3.88871	3.55166	-0.142846	0.190639	0.332125	0.00348481	0.624694	0.00741233	down	up	TRUE	FALSE
ENSG00000083123	BCKDHB	4.36834	1.86705	0.0860102	0.00394237	0.554053	0.95149	0.782351	0.96308	up	up	FALSE	FALSE
ENSG00000083168	KAT6A	4.68042	5.726	-0.484819	0.0909558	0.0210101	0.0272053	0.206813	0.0464103	down	up	TRUE	FALSE
ENSG00000083223	TUT7	4.36357	5.44915	-0.0441608	-0.0502262	0.809653	0.257948	0.918661	0.331107	down	down	FALSE	FALSE
ENSG00000083290	ULK2	4.0696	3.48327	-0.0212107	-0.0961686	0.888778	0.0729303	0.951602	0.110908	down	down	FALSE	FALSE
ENSG00000083312	TNPO1	5.44288	6.62147	-0.0773879	0.0383165	0.740124	0.366894	0.885316	0.44538	down	up	FALSE	FALSE
ENSG00000083444	PLOD1	7.89846	6.00626	0.343581	0.349124	0.0296412	1.03146e-07	0.239244	5.9532e-07	up	up	TRUE	FALSE
ENSG00000083457	ITGAE	2.98349	1.44633	0.297579	0.213345	0.143904	0.00112823	0.444287	0.00266397	up	up	TRUE	FALSE
ENSG00000083520	DIS3	5.24411	5.51719	-0.29714	-0.0764952	0.0835829	0.0633176	0.359049	0.0979927	down	down	FALSE	FALSE
ENSG00000083535	PIBF1	3.71311	3.42845	-0.218718	-0.253145	0.0565705	8.45015e-11	0.311885	9.28814e-10	down	down	TRUE	FALSE
ENSG00000083544	TDRD3	3.99606	2.51446	-0.207788	-0.073708	0.291993	0.0669016	0.591759	0.102834	down	down	FALSE	FALSE
ENSG00000083635	NUFIP1	1.90373	1.74504	-0.311344	-0.211594	0.0865103	0.000682121	0.365918	0.00170043	down	down	TRUE	FALSE
ENSG00000083642	PDS5B	5.04279	4.86964	-0.288112	-0.0122298	0.0712796	0.766219	0.33885	0.811898	down	down	FALSE	FALSE
ENSG00000083720	OXCT1	3.57798	2.57917	0.0857342	0.236549	0.506974	0.000368686	0.751597	0.000979214	up	up	TRUE	FALSE
ENSG00000083750	RRAGB	3.20621	2.15972	-0.0229493	0.265638	0.896442	7.09581e-07	0.954874	3.475e-06	down	up	TRUE	FALSE
ENSG00000083782	EPYC	2.45829	0.820181	0.716772	0.489845	0.00300899	2.63736e-05	0.0895546	9.04695e-05	up	up	TRUE	FALSE
ENSG00000083799	CYLD	4.88643	8.81183	-0.243126	0.543372	0.107297	5.05461e-12	0.396699	7.24723e-11	down	up	TRUE	FALSE
ENSG00000083807	SLC27A5	3.28431	1.09231	0.303453	-0.139713	0.189888	0.0904423	0.49652	0.134046	up	down	FALSE	FALSE
ENSG00000083812	ZNF324	3.05083	2.4143	-0.372285	0.284135	0.0471956	1.40387e-05	0.287725	5.13533e-05	down	up	TRUE	FALSE
ENSG00000083817	ZNF416	1.20106	0.0589929	-0.0917727	0.286502	0.681203	0.00324915	0.856385	0.00695491	down	up	TRUE	FALSE
ENSG00000083828	ZNF586	2.22907	1.2915	-0.0921321	0.43545	0.547887	1.06616e-13	0.77847	2.23542e-12	down	up	TRUE	FALSE
ENSG00000083838	ZNF446	3.21872	1.99468	0.0210886	0.0417997	0.902556	0.375879	0.957759	0.453961	up	up	FALSE	FALSE
ENSG00000083844	ZNF264	4.39165	4.21452	0.00460053	0.08006	0.97543	0.0774719	0.99105	0.11703	up	up	FALSE	FALSE
ENSG00000083845	RPS5	8.07785	7.9608	0.309786	-0.137934	0.106798	0.0600678	0.396545	0.0935078	up	down	FALSE	FALSE
ENSG00000083857	FAT1	7.25143	8.05762	-0.0396452	0.2888	0.810945	3.88738e-05	0.919188	0.000128275	down	up	TRUE	FALSE
ENSG00000083937	CHMP2B	4.58383	5.47637	-0.185754	0.128823	0.139767	0.00072241	0.438047	0.00178934	down	up	TRUE	FALSE
ENSG00000084070	SMAP2	3.28113	2.17648	0.155184	0.139713	0.350102	0.0121959	0.637909	0.0227066	up	up	TRUE	FALSE
ENSG00000084072	PPIE	4.48275	3.06594	0.118618	-0.0893693	0.360638	0.0380991	0.64664	0.0625928	up	down	FALSE	FALSE
ENSG00000084073	ZMPSTE24	4.99896	4.87899	0.00922091	0.168633	0.951104	0.0011474	0.980481	0.00270522	up	up	TRUE	FALSE
ENSG00000084090	STARD7	5.25108	5.24317	-0.237664	-0.317623	0.0393035	4.37979e-10	0.268859	4.05578e-09	down	down	TRUE	FALSE
ENSG00000084092	NOA1	3.55136	3.60929	0.137279	0.0455947	0.28466	0.223835	0.585571	0.293287	up	up	FALSE	FALSE
ENSG00000084093	REST	4.24218	4.95562	-0.0732272	0.0974691	0.64463	0.022192	0.835808	0.0386516	down	up	TRUE	FALSE
ENSG00000084112	SSH1	4.59264	5.76323	-0.403653	0.132975	0.060454	0.0421793	0.319934	0.0685301	down	up	FALSE	FALSE
ENSG00000084207	GSTP1	7.28688	6.71226	0.430648	-0.104231	0.019427	0.0279803	0.200757	0.0476046	up	down	TRUE	FALSE
ENSG00000084234	APLP2	8.25055	8.32808	-0.201067	0.0257807	0.0774232	0.451094	0.349729	0.528278	down	up	FALSE	FALSE
ENSG00000084444	FAM234B	2.74559	1.41019	-0.495131	-0.165633	0.0239589	0.0144152	0.218011	0.0263595	down	down	TRUE	FALSE
ENSG00000084463	WBP11	5.03829	5.80937	-0.222279	0.183109	0.0687802	1.32892e-06	0.334854	6.10671e-06	down	up	TRUE	FALSE
ENSG00000084623	EIF3I	6.04042	6.43441	0.165702	-0.141964	0.190343	8.79009e-05	0.496759	0.000268973	up	down	TRUE	FALSE
ENSG00000084636	COL16A1	8.39084	7.18253	-0.463334	-0.776091	0.0799107	5.57721e-18	0.352817	3.08437e-16	down	down	TRUE	FALSE
ENSG00000084652	TXLNA	6.01726	5.59197	-0.0190451	-0.0665839	0.853536	0.0527732	0.936866	0.0834113	down	down	FALSE	FALSE
ENSG00000084676	NCOA1	4.8725	5.27919	-0.394349	0.01162	0.00945651	0.75314	0.147883	0.800981	down	up	FALSE	FALSE
ENSG00000084693	AGBL5	3.82698	2.69627	0.0572862	0.0379117	0.633912	0.469537	0.829115	0.546371	up	up	FALSE	FALSE
ENSG00000084710	EFR3B	2.37747	1.3203	-0.366508	-0.399883	0.0919912	5.47545e-07	0.374714	2.74239e-06	down	down	TRUE	FALSE
ENSG00000084731	KIF3C	2.74726	1.71743	-0.332613	0.167969	0.0643723	0.00743068	0.327638	0.0145947	down	up	TRUE	FALSE
ENSG00000084733	RAB10	5.38382	5.95243	0.0290404	0.161093	0.830103	0.000312381	0.927996	0.00084207	up	up	TRUE	FALSE
ENSG00000084734	GCKR	0.77368	-0.348433	-0.0317981	-0.391732	0.899641	4.56541e-06	0.956498	1.85515e-05	down	down	TRUE	FALSE
ENSG00000084754	HADHA	6.47305	6.26028	0.047442	0.130288	0.639484	0.000274753	0.832633	0.000748393	up	up	TRUE	FALSE
ENSG00000084764	MAPRE3	3.1881	3.5903	-0.199321	0.15197	0.278046	0.00439389	0.580297	0.0091462	down	up	TRUE	FALSE
ENSG00000084774	CAD	5.17792	3.34987	-0.0805145	-0.334024	0.607577	7.79669e-07	0.81472	3.78553e-06	down	down	TRUE	FALSE
ENSG00000085063	CD59	8.21556	9.40288	0.0217935	0.0377442	0.85557	0.470171	0.938107	0.546987	up	up	FALSE	FALSE
ENSG00000085117	CD82	5.09347	8.11468	-0.190119	0.307131	0.250378	0.00107866	0.553472	0.00256296	down	up	TRUE	FALSE
ENSG00000085185	BCORL1	2.54064	3.93488	-0.131612	0.0261799	0.52285	0.651192	0.762534	0.711141	down	up	FALSE	FALSE
ENSG00000085224	ATRX	5.63293	6.38071	-0.37219	-0.0165199	0.0919316	0.726661	0.374665	0.779295	down	down	FALSE	FALSE
ENSG00000085265	FCN1	0.0654464	-0.344934	0.941419	-0.421016	0.0450631	2.47521e-07	0.282931	1.32859e-06	up	down	TRUE	FALSE
ENSG00000085274	MYNN	3.68261	3.80304	-0.153197	0.133302	0.331436	0.00264499	0.624385	0.00576903	down	up	TRUE	FALSE
ENSG00000085276	MECOM	-0.686109	-0.824043	0.636488	-0.290552	0.19144	0.0110597	0.498144	0.020796	up	down	TRUE	FALSE
ENSG00000085365	SCAMP1	5.36643	5.36381	-0.0799437	0.0274503	0.720908	0.665849	0.875687	0.724342	down	up	FALSE	FALSE
ENSG00000085377	PREP	3.82782	3.52635	0.315087	-0.0378987	0.00380451	0.447763	0.0959919	0.525075	up	down	FALSE	FALSE
ENSG00000085382	HACE1	3.44844	2.94877	-0.260252	-0.0632357	0.173725	0.111541	0.478193	0.161178	down	down	FALSE	FALSE
ENSG00000085415	SEH1L	4.09423	4.29818	-0.134407	-0.198596	0.195942	1.84703e-05	0.502369	6.55345e-05	down	down	TRUE	FALSE
ENSG00000085433	WDR47	3.48978	4.49812	0.021612	0.164183	0.899973	0.000587187	0.956595	0.00148855	up	up	TRUE	FALSE
ENSG00000085449	WDFY1	4.971	5.41878	0.0764501	0.0570856	0.63546	0.293516	0.830294	0.369209	up	up	FALSE	FALSE
ENSG00000085465	OVGP1	1.88829	1.48114	0.306559	-0.510294	0.100086	3.0633e-12	0.387709	4.57821e-11	up	down	TRUE	FALSE
ENSG00000085491	SLC25A24	3.97654	3.01735	-0.19402	0.701956	0.291531	6.74772e-17	0.591417	2.9423e-15	down	up	TRUE	FALSE
ENSG00000085511	MAP3K4	4.31568	5.02664	-0.0568508	0.0267589	0.78795	0.678471	0.910093	0.735918	down	up	FALSE	FALSE
ENSG00000085514	PILRA	0.913513	1.14645	0.0125774	0.58783	0.965357	2.55321e-05	0.985494	8.78296e-05	up	up	TRUE	FALSE
ENSG00000085563	ABCB1	-1.05532	1.22446	-0.0876556	-0.220763	0.843753	0.0296648	0.932763	0.0501481	down	down	FALSE	FALSE
ENSG00000085644	ZNF213	3.3623	2.67251	0.133652	0.174393	0.413955	0.00388919	0.687025	0.00819559	up	up	TRUE	FALSE
ENSG00000085662	AKR1B1	5.2381	8.66814	0.298951	0.658932	0.0614812	7.42971e-16	0.322187	2.46189e-14	up	up	TRUE	FALSE
ENSG00000085719	CPNE3	6.04199	5.62097	-0.218209	0.139292	0.192151	0.0215205	0.498402	0.0376099	down	up	TRUE	FALSE
ENSG00000085733	CTTN	7.31628	6.53416	0.140221	-0.0454178	0.135844	0.272033	0.432381	0.346082	up	down	FALSE	FALSE
ENSG00000085741	WNT11	1.0086	0.457268	-0.366562	-0.898723	0.177032	4.2272e-11	0.481871	4.96259e-10	down	down	TRUE	FALSE
ENSG00000085760	MTIF2	3.65323	3.0989	0.06409	0.0958629	0.53074	0.0607201	0.767301	0.0943834	up	up	FALSE	FALSE
ENSG00000085788	DDHD2	4.78268	3.37903	-0.441866	-0.106148	0.0175372	0.0263778	0.193454	0.0451345	down	down	TRUE	FALSE
ENSG00000085832	EPS15	5.01037	4.38018	-0.0863875	0.217373	0.522953	3.38221e-06	0.762622	1.41605e-05	down	up	TRUE	FALSE
ENSG00000085872	CHERP	4.51879	5.31235	-0.0358528	-0.218391	0.769912	1.51101e-07	0.900664	8.48049e-07	down	down	TRUE	FALSE
ENSG00000085978	ATG16L1	3.20787	2.74692	0.12618	0.0193706	0.363661	0.70015	0.649487	0.75556	up	up	FALSE	FALSE
ENSG00000085982	USP40	4.92964	2.92656	-0.185077	0.222652	0.146239	0.00315944	0.446611	0.00678114	down	up	TRUE	FALSE
ENSG00000085998	POMGNT1	5.5274	5.14057	0.122232	0.109787	0.547039	0.00897624	0.777964	0.0172776	up	up	TRUE	FALSE
ENSG00000085999	RAD54L	-0.94321	-0.6987	0.317348	-0.307614	0.345576	0.00481833	0.6348	0.00992558	up	down	TRUE	FALSE
ENSG00000086015	MAST2	6.33013	6.5173	0.0175794	-0.347409	0.87899	8.01141e-09	0.947931	5.72231e-08	up	down	TRUE	FALSE
ENSG00000086061	DNAJA1	5.75909	7.90013	-0.0379186	0.119407	0.737722	0.00933986	0.884441	0.0178972	down	up	TRUE	FALSE
ENSG00000086062	B4GALT1	4.94092	6.64741	0.145507	0.152607	0.283365	0.00412902	0.584841	0.00864818	up	up	TRUE	FALSE
ENSG00000086065	CHMP5	5.02539	5.26173	0.01656	0.207204	0.881085	1.14253e-05	0.948426	4.27996e-05	up	up	TRUE	FALSE
ENSG00000086102	NFX1	4.86489	4.22527	-0.0846888	0.164433	0.364068	4.41875e-05	0.649755	0.000144013	down	up	TRUE	FALSE
ENSG00000086189	DIMT1	3.47216	2.8624	-0.289748	-0.308018	0.024094	3.77587e-09	0.21804	2.88822e-08	down	down	TRUE	FALSE
ENSG00000086200	IPO11	3.05652	2.31801	-0.0916736	0.0113147	0.514725	0.839272	0.755585	0.872931	down	up	FALSE	FALSE
ENSG00000086232	EIF2AK1	6.12264	5.41382	0.118236	-0.0347115	0.31592	0.420239	0.613167	0.49847	up	down	FALSE	FALSE
ENSG00000086289	EPDR1	2.81534	0.924552	0.171833	0.727324	0.457394	2.53276e-13	0.718126	4.93251e-12	up	up	TRUE	FALSE
ENSG00000086300	SNX10	0.622485	0.12747	0.566907	0.991623	0.0582459	3.05606e-11	0.315214	3.69709e-10	up	up	TRUE	FALSE
ENSG00000086475	SEPHS1	4.68645	4.74315	-0.188424	-0.10653	0.1141	0.00453318	0.406784	0.00939795	down	down	TRUE	FALSE
ENSG00000086504	MRPL28	4.07702	3.40245	0.407521	0.234785	0.0565589	0.000517621	0.311885	0.00132832	up	up	TRUE	FALSE
ENSG00000086544	ITPKC	4.26894	6.28935	0.0846939	-0.240078	0.486797	4.51894e-05	0.739545	0.000146826	up	down	TRUE	FALSE
ENSG00000086589	RBM22	4.66668	5.04484	-0.164474	-0.0112894	0.147102	0.671123	0.447476	0.728994	down	down	FALSE	FALSE
ENSG00000086598	TMED2	7.18868	7.67036	0.122246	0.107912	0.36659	0.0221408	0.651443	0.0385792	up	up	TRUE	FALSE
ENSG00000086619	ERO1B	3.22039	5.03527	0.0484724	0.140306	0.79808	0.00890981	0.915243	0.0171622	up	up	TRUE	FALSE
ENSG00000086666	ZFAND6	4.7162	5.44019	0.0818521	0.343557	0.398289	1.54899e-09	0.675281	1.28317e-08	up	up	TRUE	FALSE
ENSG00000086712	TXLNG	3.45982	4.69227	-0.352118	-0.320583	0.0290179	1.55911e-11	0.236964	2.00536e-10	down	down	TRUE	FALSE
ENSG00000086730	LAT2	0.47157	-0.00691626	0.18209	0.131094	0.493556	0.14951	0.744068	0.207432	up	up	FALSE	FALSE
ENSG00000086758	HUWE1	7.26031	7.83543	0.000850169	-0.036663	0.993186	0.353257	0.998441	0.431684	up	down	FALSE	FALSE
ENSG00000086827	ZW10	3.12295	3.52778	0.0154203	0.0028988	0.895736	0.943511	0.954631	0.956722	up	up	FALSE	FALSE
ENSG00000086848	ALG9	4.0264	2.8232	0.159793	-0.216344	0.319535	6.62758e-07	0.615986	3.26382e-06	up	down	TRUE	FALSE
ENSG00000087008	ACOX3	2.59808	1.52681	0.0760506	0.102936	0.698802	0.0773797	0.865766	0.116902	up	up	FALSE	FALSE
ENSG00000087053	MTMR2	6.20019	6.28183	0.169629	0.416122	0.229429	5.57693e-23	0.534812	9.94574e-21	up	up	TRUE	FALSE
ENSG00000087074	PPP1R15A	5.18594	8.55863	0.0283942	0.204651	0.879485	0.00088302	0.948026	0.00214367	up	up	TRUE	FALSE
ENSG00000087076	HSD17B14	1.83997	0.935506	-0.458887	-0.0487226	0.0953941	0.437675	0.379694	0.51534	down	down	FALSE	FALSE
ENSG00000087077	TRIP6	5.7664	4.60146	0.136902	0.157527	0.329958	0.000270649	0.622989	0.000738479	up	up	TRUE	FALSE
ENSG00000087086	FTL	9.99252	10.6155	-0.0835137	0.424542	0.656317	8.42801e-11	0.842471	9.27939e-10	down	up	TRUE	FALSE
ENSG00000087087	SRRT	5.48759	6.33098	-0.0152659	-0.290184	0.93988	1.98433e-10	0.975518	2.00097e-09	down	down	TRUE	FALSE
ENSG00000087088	BAX	3.39857	3.54015	0.245145	0.157138	0.204573	0.00127792	0.510918	0.00298457	up	up	TRUE	FALSE
ENSG00000087095	NLK	2.29959	2.7781	0.143344	0.0337119	0.411449	0.418654	0.684984	0.496962	up	up	FALSE	FALSE
ENSG00000087111	PIGS	4.39093	3.50817	0.0273101	0.108253	0.820231	0.0257665	0.923762	0.0441983	up	up	TRUE	FALSE
ENSG00000087116	ADAMTS2	6.05833	4.35115	0.853877	0.912219	0.00560458	9.92984e-18	0.11766	5.18442e-16	up	up	TRUE	FALSE
ENSG00000087152	ATXN7L3	4.65688	5.73029	-0.24433	-0.0596366	0.0731704	0.0639408	0.34191	0.0988091	down	down	FALSE	FALSE
ENSG00000087157	PGS1	3.51056	3.74532	0.0366473	0.130014	0.730069	0.0219169	0.87976	0.0382312	up	up	TRUE	FALSE
ENSG00000087191	PSMC5	5.72692	5.56715	0.282902	0.0188421	0.0847903	0.638261	0.362004	0.699571	up	up	FALSE	FALSE
ENSG00000087206	UIMC1	3.81235	4.47006	-0.114162	-0.146544	0.376326	7.60704e-05	0.65924	0.000235588	down	down	TRUE	FALSE
ENSG00000087245	MMP2	7.89309	7.33243	-0.874769	-0.294999	0.167092	0.0724296	0.471663	0.110284	down	down	FALSE	FALSE
ENSG00000087253	LPCAT2	2.53395	2.63751	-1.22269	-0.440361	0.000964518	3.80473e-05	0.0552731	0.000125783	down	down	TRUE	FALSE
ENSG00000087263	OGFOD1	4.64978	4.74525	0.059466	-0.183209	0.686789	0.00120416	0.858969	0.0028277	up	down	TRUE	FALSE
ENSG00000087266	SH3BP2	6.1187	5.88304	-0.210843	0.0341852	0.312711	0.585495	0.610645	0.653009	down	up	FALSE	FALSE
ENSG00000087269	NOP14	4.12188	4.5558	0.218853	-0.255265	0.12823	3.1211e-08	0.424289	1.9967e-07	up	down	TRUE	FALSE
ENSG00000087274	ADD1	7.00568	6.11923	-0.163095	-0.0244081	0.351546	0.455511	0.63898	0.53247	down	down	FALSE	FALSE
ENSG00000087299	L2HGDH	2.40646	2.16652	0.0268717	0.0132366	0.878167	0.785179	0.947675	0.827404	up	up	FALSE	FALSE
ENSG00000087301	TXNDC16	2.5728	2.58797	-0.360762	0.304005	0.0706331	4.30257e-06	0.33885	1.76006e-05	down	up	TRUE	FALSE
ENSG00000087302	RTRAF	5.63666	5.20845	0.292307	-0.0616428	0.0350108	0.0320485	0.2548	0.0536916	up	down	FALSE	FALSE
ENSG00000087303	NID2	4.761	2.40037	-0.0283519	0.249062	0.916103	0.00654216	0.964533	0.0130514	down	up	TRUE	FALSE
ENSG00000087338	GMCL1	4.55528	4.43984	-0.118654	-0.10449	0.565269	0.0132267	0.788791	0.0244224	down	down	TRUE	FALSE
ENSG00000087365	SF3B2	6.80406	6.87943	0.056529	-0.104304	0.662886	0.00354256	0.846086	0.00752208	up	down	TRUE	FALSE
ENSG00000087448	KLHL42	4.68064	4.16187	-0.177116	0.0121457	0.328667	0.695451	0.621674	0.751307	down	up	FALSE	FALSE
ENSG00000087460	GNAS	8.7912	8.90536	0.143311	-0.0994876	0.290828	0.0336087	0.590615	0.0559863	up	down	FALSE	FALSE
ENSG00000087470	DNM1L	5.02505	5.22562	-0.167631	-0.0485839	0.315686	0.18578	0.613081	0.250158	down	down	FALSE	FALSE
ENSG00000087494	PTHLH	3.47633	2.68452	0.329892	0.0309477	0.248372	0.671507	0.55161	0.729361	up	up	FALSE	FALSE
ENSG00000087502	ERGIC2	4.76704	4.2643	0.118713	0.272903	0.502438	3.71276e-06	0.749455	1.53982e-05	up	up	TRUE	FALSE
ENSG00000087842	PIR	1.63446	1.68337	-0.27688	0.496369	0.168851	3.99256e-10	0.47231	3.72764e-09	down	up	TRUE	FALSE
ENSG00000087884	AAMDC	2.91499	1.20627	0.249488	-0.0639233	0.219976	0.214964	0.525675	0.283217	up	down	FALSE	FALSE
ENSG00000087903	RFX2	3.16328	2.43226	0.336026	0.102	0.0659918	0.129442	0.329681	0.183013	up	up	FALSE	FALSE
ENSG00000087995	METTL2A	2.82076	2.34492	0.12982	0.211774	0.367468	1.2575e-05	0.652286	4.64921e-05	up	up	TRUE	FALSE
ENSG00000088035	ALG6	1.92068	0.118634	0.0178066	0.105139	0.904158	0.195865	0.958719	0.261571	up	up	FALSE	FALSE
ENSG00000088038	CNOT3	3.78047	4.56076	-0.231048	-0.0257735	0.189302	0.67855	0.495819	0.735954	down	down	FALSE	FALSE
ENSG00000088179	PTPN4	3.9946	3.40861	-0.0436451	-0.263142	0.803822	0.000259828	0.916533	0.000711523	down	down	TRUE	FALSE
ENSG00000088205	DDX18	4.88715	5.10855	-0.182179	-0.10076	0.242285	0.0345027	0.546945	0.0573372	down	down	FALSE	FALSE
ENSG00000088247	KHSRP	5.29972	6.53864	-0.172324	-0.107258	0.262871	0.00732021	0.566192	0.0144116	down	down	TRUE	FALSE
ENSG00000088256	GNA11	5.60242	5.60039	-0.0785337	0.0661255	0.56228	0.0725328	0.786961	0.110399	down	up	FALSE	FALSE
ENSG00000088280	ASAP3	5.58702	3.75247	-0.0146708	0.0630273	0.882066	0.221397	0.948685	0.290438	down	up	FALSE	FALSE
ENSG00000088298	EDEM2	4.37314	3.18935	0.558496	0.177707	0.00978358	0.0022002	0.150611	0.00489371	up	up	TRUE	FALSE
ENSG00000088320	REM1	2.34103	-0.393818	-0.438556	0.00943975	0.062074	0.918646	0.323504	0.937422	down	up	FALSE	FALSE
ENSG00000088325	TPX2	-0.0115657	-0.743667	1.65222	0.98915	0.00170641	2.73404e-16	0.0707396	1.00918e-14	up	up	TRUE	FALSE
ENSG00000088340	FER1L4	3.96282	0.96553	0.192526	-0.722199	0.327447	5.9353e-11	0.620724	6.75789e-10	up	down	TRUE	FALSE
ENSG00000088356	PDRG1	2.4345	3.24762	0.130221	0.21774	0.47159	5.17875e-05	0.727492	0.000166066	up	up	TRUE	FALSE
ENSG00000088367	EPB41L1	5.33868	3.10015	-0.472049	-0.299021	0.0498057	0.000151712	0.293767	0.00043819	down	down	TRUE	FALSE
ENSG00000088387	DOCK9	4.8899	4.55106	0.395161	0.078793	0.164458	0.16187	0.469567	0.222268	up	up	FALSE	FALSE
ENSG00000088448	ANKRD10	6.09826	7.93692	-0.130779	-0.0860885	0.40107	0.185118	0.677299	0.249423	down	down	FALSE	FALSE
ENSG00000088451	TGDS	3.43959	3.07815	0.110171	0.0568203	0.444728	0.29315	0.708509	0.368837	up	up	FALSE	FALSE
ENSG00000088543	C3orf18	3.79669	1.02757	-0.110159	0.0726569	0.344687	0.251503	0.634184	0.324066	down	up	FALSE	FALSE
ENSG00000088682	COQ9	4.11247	2.77429	0.176954	0.05259	0.076399	0.33307	0.34841	0.411016	up	up	FALSE	FALSE
ENSG00000088727	KIF9	1.84729	0.655729	0.242867	-0.202908	0.216351	0.00163369	0.521219	0.00373355	up	down	TRUE	FALSE
ENSG00000088756	ARHGAP28	2.14885	1.7075	-0.295877	0.423673	0.134428	0.000701007	0.430691	0.00174149	down	up	TRUE	FALSE
ENSG00000088766	CRLS1	4.653	3.91803	0.300767	0.045532	0.0605714	0.393933	0.320444	0.472029	up	up	FALSE	FALSE
ENSG00000088808	PPP1R13B	3.82905	4.07532	-0.246247	-0.559551	0.155131	1.61677e-10	0.457341	1.66308e-09	down	down	TRUE	FALSE
ENSG00000088812	ATRN	6.54511	6.00467	0.0382156	0.22322	0.727923	1.47916e-07	0.879219	8.31934e-07	up	up	TRUE	FALSE
ENSG00000088826	SMOX	3.47824	7.12102	0.540469	-0.0623825	0.0213943	0.35751	0.20844	0.435922	up	down	FALSE	FALSE
ENSG00000088832	FKBP1A	5.23557	5.2329	0.135941	0.0732127	0.281543	0.199504	0.583226	0.26567	up	up	FALSE	FALSE
ENSG00000088833	NSFL1C	5.08252	5.45817	-0.0145871	0.022569	0.888452	0.566347	0.951378	0.636	down	up	FALSE	FALSE
ENSG00000088836	SLC4A11	0.158399	0.0179572	0.465456	0.597078	0.199569	3.18441e-07	0.506772	1.67416e-06	up	up	TRUE	FALSE
ENSG00000088854	C20orf194	3.72403	2.52596	-0.190639	0.042962	0.241899	0.326151	0.546857	0.403701	down	up	FALSE	FALSE
ENSG00000088876	ZNF343	2.99884	2.3353	-0.0200107	-0.131474	0.867986	0.00351442	0.943077	0.00746931	down	down	TRUE	FALSE
ENSG00000088881	EBF4	2.31748	2.48791	0.395198	0.106179	0.0703931	0.109943	0.338411	0.159202	up	up	FALSE	FALSE
ENSG00000088882	CPXM1	0.823439	0.0550631	0.411772	0.593088	0.607751	0.00217192	0.814784	0.00483692	up	up	TRUE	FALSE
ENSG00000088888	MAVS	6.0184	5.55653	-0.123583	0.333015	0.358288	2.26004e-07	0.644948	1.22595e-06	down	up	TRUE	FALSE
ENSG00000088899	LZTS3	2.34107	3.10003	0.431946	0.129228	0.0193561	0.0393987	0.20062	0.0645076	up	up	FALSE	FALSE
ENSG00000088930	XRN2	5.1386	5.62827	-0.0791562	0.0646585	0.501154	0.0625253	0.749033	0.0968386	down	up	FALSE	FALSE
ENSG00000088970	KIZ	3.69138	2.60559	0.0857171	-0.0195256	0.609988	0.650202	0.815869	0.71021	up	down	FALSE	FALSE
ENSG00000088986	DYNLL1	6.15151	5.83949	0.31725	0.00198176	0.0201756	0.97095	0.204025	0.978595	up	up	FALSE	FALSE
ENSG00000089006	SNX5	5.80508	5.04635	-0.168597	-0.571948	0.122563	3.77608e-14	0.418001	8.72401e-13	down	down	TRUE	FALSE
ENSG00000089009	AC004086.1	8.89883	8.79719	0.225769	-0.0924141	0.131684	0.0596363	0.427221	0.0929446	up	down	FALSE	FALSE
ENSG00000089022	MAPKAPK5	4.5938	4.25644	0.0693731	-0.0760319	0.565039	0.0593013	0.78871	0.0925041	up	down	FALSE	FALSE
ENSG00000089041	P2RX7	0.923374	-0.340299	-0.595549	-0.134693	0.0982606	0.104481	0.383622	0.152308	down	down	FALSE	FALSE
ENSG00000089048	ESF1	3.2229	3.52523	-0.200009	-0.106491	0.247996	0.0562655	0.551533	0.0883242	down	down	FALSE	FALSE
ENSG00000089050	RBBP9	3.83427	3.45853	-0.0318394	0.253591	0.824734	5.75586e-05	0.925956	0.000182459	down	up	TRUE	FALSE
ENSG00000089053	ANAPC5	6.65877	5.10449	0.0432614	0.0711824	0.700339	0.0799853	0.866402	0.12013	up	up	FALSE	FALSE
ENSG00000089057	SLC23A2	5.66319	5.73901	-0.494847	0.210489	0.0232365	4.434e-05	0.215631	0.000144392	down	up	TRUE	FALSE
ENSG00000089060	SLC8B1	4.40602	4.40865	0.0936256	0.255141	0.490419	1.02829e-07	0.742312	5.94129e-07	up	up	TRUE	FALSE
ENSG00000089063	TMEM230	5.86965	4.76918	-0.0794155	0.262839	0.590007	2.42996e-07	0.804657	1.30829e-06	down	up	TRUE	FALSE
ENSG00000089091	DZANK1	1.14277	0.105812	0.229855	0.019695	0.419198	0.737438	0.690196	0.788219	up	up	FALSE	FALSE
ENSG00000089094	KDM2B	3.4256	3.31927	-0.0237274	-0.0184508	0.871688	0.627636	0.944484	0.689974	down	down	FALSE	FALSE
ENSG00000089123	TASP1	3.41561	1.6206	-0.106324	-0.375095	0.480769	4.25702e-10	0.735141	3.94669e-09	down	down	TRUE	FALSE
ENSG00000089154	GCN1	6.05043	5.87446	-0.364666	-0.165533	0.0178668	0.000495373	0.194103	0.00127763	down	down	TRUE	FALSE
ENSG00000089157	RPLP0	9.94031	10.0115	0.441933	0.0222867	0.0259863	0.688604	0.225976	0.745026	up	up	FALSE	FALSE
ENSG00000089159	PXN	4.80081	6.48759	-0.237608	-0.347655	0.104239	9.95634e-11	0.392466	1.07477e-09	down	down	TRUE	FALSE
ENSG00000089177	KIF16B	3.64573	3.67488	-0.107356	0.174554	0.485403	2.19453e-05	0.738096	7.65528e-05	down	up	TRUE	FALSE
ENSG00000089195	TRMT6	2.84152	3.31162	-0.047454	-0.171072	0.680911	0.000916087	0.856376	0.00221513	down	down	TRUE	FALSE
ENSG00000089220	PEBP1	7.12827	5.72224	-0.0783822	-0.229618	0.485289	7.1041e-07	0.73805	3.47799e-06	down	down	TRUE	FALSE
ENSG00000089225	TBX5	2.09396	-0.607576	-0.406318	-0.0175165	0.147355	0.909837	0.448005	0.930773	down	down	FALSE	FALSE
ENSG00000089234	BRAP	3.59638	3.85126	-0.101531	0.311672	0.454675	3.82235e-11	0.715818	4.54104e-10	down	up	TRUE	FALSE
ENSG00000089248	ERP29	5.74345	4.83683	0.283191	0.0280702	0.0624884	0.529277	0.324403	0.601682	up	up	FALSE	FALSE
ENSG00000089280	FUS	7.06534	6.82553	0.237139	-0.173706	0.183142	0.00486846	0.489618	0.010021	up	down	TRUE	FALSE
ENSG00000089289	IGBP1	4.89056	4.94117	0.0611833	0.132599	0.582712	0.00103247	0.800308	0.00246427	up	up	TRUE	FALSE
ENSG00000089327	FXYD5	6.97418	6.40055	0.459914	-0.151321	0.0225754	0.00837065	0.21266	0.0162353	up	down	TRUE	FALSE
ENSG00000089335	ZNF302	4.61375	3.7265	-0.274005	0.273307	0.108957	0.000173424	0.399223	0.000494714	down	up	TRUE	FALSE
ENSG00000089351	GRAMD1A	4.79528	4.5921	-0.133471	-0.102083	0.186326	0.0636953	0.492206	0.0984777	down	down	FALSE	FALSE
ENSG00000089472	HEPH	1.84988	-0.125706	-0.10862	0.607021	0.680308	7.43171e-09	0.855896	5.35677e-08	down	up	TRUE	FALSE
ENSG00000089486	CDIP1	2.63962	3.48591	0.04933	0.273147	0.906672	4.79276e-07	0.960185	2.43504e-06	up	up	TRUE	FALSE
ENSG00000089597	GANAB	8.07326	7.55621	0.00570858	0.117387	0.961271	0.00071867	0.983983	0.00178091	up	up	TRUE	FALSE
ENSG00000089639	GMIP	2.50307	1.67448	0.460505	0.198836	0.0216708	0.000665188	0.209188	0.00166292	up	up	TRUE	FALSE
ENSG00000089682	RBM41	2.0441	1.65827	-0.246002	0.178876	0.218492	0.000252489	0.523821	0.000693821	down	up	TRUE	FALSE
ENSG00000089685	BIRC5	0.410455	-0.55387	0.558592	-0.0211969	0.126029	0.781095	0.421865	0.823976	up	down	FALSE	FALSE
ENSG00000089692	LAG3	6.8547	6.10336	-0.0544465	-0.0828446	0.830254	0.187921	0.928048	0.252598	down	down	FALSE	FALSE
ENSG00000089693	MLF2	6.37171	6.31096	0.302513	-0.0950155	0.0451858	0.00814745	0.283048	0.0158709	up	down	TRUE	FALSE
ENSG00000089737	DDX24	5.93854	4.04504	0.572339	-0.147174	0.0787801	0.167566	0.351552	0.229119	up	down	FALSE	FALSE
ENSG00000089775	ZBTB25	3.83383	2.2641	-0.316754	-0.173341	0.0557249	0.000245362	0.310136	0.000676227	down	down	TRUE	FALSE
ENSG00000089818	NECAP1	4.61414	4.60359	-0.157211	-0.0371021	0.195616	0.339838	0.502039	0.417947	down	down	FALSE	FALSE
ENSG00000089820	ARHGAP4	2.31033	-0.716946	0.331621	-0.148006	0.275578	0.131441	0.577733	0.185497	up	down	FALSE	FALSE
ENSG00000089876	DHX32	3.58211	3.96784	0.126625	0.360526	0.279962	5.9593e-08	0.581657	3.60327e-07	up	up	TRUE	FALSE
ENSG00000089902	RCOR1	3.43404	4.44817	-0.338243	0.0345138	0.0764884	0.346151	0.348415	0.424485	down	up	FALSE	FALSE
ENSG00000089916	GPATCH2L	4.46939	5.07629	-0.242623	-0.038044	0.259664	0.417527	0.563034	0.495847	down	down	FALSE	FALSE
ENSG00000090006	LTBP4	7.90904	7.94905	0.831481	0.251549	0.00118741	1.18571e-05	0.0602693	4.41672e-05	up	up	TRUE	FALSE
ENSG00000090013	BLVRB	4.13323	2.67197	0.286993	0.174523	0.0969165	0.00850593	0.382029	0.0164742	up	up	TRUE	FALSE
ENSG00000090020	SLC9A1	3.88128	4.50423	0.114758	-0.189971	0.501562	0.00178504	0.749126	0.00404457	up	down	TRUE	FALSE
ENSG00000090054	SPTLC1	5.47374	5.62882	-0.00743636	0.166286	0.947551	8.24289e-09	0.978978	5.86424e-08	down	up	TRUE	FALSE
ENSG00000090060	PAPOLA	6.09307	7.19449	-0.158007	-0.089927	0.177857	0.00343528	0.483198	0.00731679	down	down	TRUE	FALSE
ENSG00000090061	CCNK	3.75341	5.55412	0.00436182	0.00202203	0.970131	0.956466	0.987927	0.967006	up	up	FALSE	FALSE
ENSG00000090097	PCBP4	4.30582	1.76046	0.191305	0.0729317	0.133765	0.246876	0.430262	0.319037	up	up	FALSE	FALSE
ENSG00000090238	YPEL3	4.65948	4.52574	0.0503992	0.199826	0.767593	4.00885e-05	0.899255	0.000131827	up	up	TRUE	FALSE
ENSG00000090263	MRPS33	3.85566	2.76733	0.179331	0.0879714	0.328253	0.0764437	0.621461	0.115631	up	up	FALSE	FALSE
ENSG00000090266	NDUFB2	4.81988	3.49933	0.487392	0.0467927	0.01793	0.404254	0.194103	0.482431	up	up	FALSE	FALSE
ENSG00000090273	NUDC	5.51294	5.88762	0.152777	-0.2584	0.360143	2.5323e-10	0.646332	2.47797e-09	up	down	TRUE	FALSE
ENSG00000090316	MAEA	4.77282	4.97649	-0.0703313	0.0717745	0.513314	0.0757612	0.754698	0.114697	down	up	FALSE	FALSE
ENSG00000090339	ICAM1	5.87709	11.0431	-0.385817	0.328438	0.0352859	3.33089e-06	0.255684	1.39714e-05	down	up	TRUE	FALSE
ENSG00000090372	STRN4	4.80114	5.6388	0.00108518	-0.0338587	0.992688	0.353459	0.998366	0.431879	up	down	FALSE	FALSE
ENSG00000090376	IRAK3	4.56882	4.89235	0.049085	0.547423	0.788894	1.78249e-07	0.910646	9.85429e-07	up	up	TRUE	FALSE
ENSG00000090382	LYZ	2.94165	0.500067	0.097317	-0.110593	0.773352	0.386589	0.902749	0.464597	up	down	FALSE	FALSE
ENSG00000090432	MUL1	4.41745	4.45111	-0.0252517	0.506214	0.808824	1.34815e-11	0.918448	1.75681e-10	down	up	TRUE	FALSE
ENSG00000090447	TFAP4	2.27891	0.987923	-0.105813	-0.0402074	0.462401	0.517799	0.720449	0.59131	down	down	FALSE	FALSE
ENSG00000090470	PDCD7	3.70756	3.53078	-0.0427393	0.0538632	0.748369	0.0672334	0.889172	0.103294	down	up	FALSE	FALSE
ENSG00000090487	SPG21	4.95691	4.95991	-0.0879247	-0.0901785	0.35878	0.00254533	0.64544	0.00557696	down	down	TRUE	FALSE
ENSG00000090520	DNAJB11	5.03459	6.54476	0.440765	0.0924767	0.0104483	0.138267	0.155598	0.193952	up	up	FALSE	FALSE
ENSG00000090530	P3H2	5.51201	8.74008	1.67969	0.254879	0.000147119	0.00323157	0.0311139	0.00692005	up	up	TRUE	TRUE
ENSG00000090534	THPO	-0.0611565	-0.666885	-0.623619	0.196601	0.152457	0.0308487	0.454305	0.0518787	down	up	FALSE	FALSE
ENSG00000090539	CHRD	4.13458	2.87013	0.718863	0.642338	0.00142183	4.25242e-18	0.0668224	2.40194e-16	up	up	TRUE	FALSE
ENSG00000090554	FLT3LG	2.17965	1.10794	-0.0730198	-0.109984	0.713442	0.094954	0.872105	0.139884	down	down	FALSE	FALSE
ENSG00000090565	RAB11FIP3	4.95934	3.34248	-0.0912826	-0.0890204	0.458221	0.0461744	0.7186	0.0741331	down	down	FALSE	FALSE
ENSG00000090581	GNPTG	5.75014	4.33989	0.11498	0.216642	0.480891	4.22769e-06	0.735201	1.73345e-05	up	up	TRUE	FALSE
ENSG00000090612	ZNF268	3.72858	2.59011	-0.132953	0.191256	0.529684	0.0251951	0.766836	0.0433257	down	up	TRUE	FALSE
ENSG00000090615	GOLGA3	7.21966	6.9313	-0.088388	-0.374859	0.603836	1.55155e-12	0.812938	2.54141e-11	down	down	TRUE	FALSE
ENSG00000090621	PABPC4	6.00994	7.11378	0.154774	-0.0837244	0.2482	0.100698	0.551578	0.147198	up	down	FALSE	FALSE
ENSG00000090661	CERS4	3.01072	2.43333	0.212433	0.148865	0.262668	0.00255572	0.566071	0.00559509	up	up	TRUE	FALSE
ENSG00000090674	MCOLN1	2.94065	3.02761	0.247118	0.477065	0.383965	5.32929e-12	0.665736	7.59987e-11	up	up	TRUE	FALSE
ENSG00000090686	USP48	5.19265	4.07922	-0.324274	-0.400453	0.0233657	5.21015e-17	0.216194	2.30993e-15	down	down	TRUE	FALSE
ENSG00000090776	EFNB1	3.26005	3.44092	-0.114575	-0.196213	0.510596	0.000225467	0.753683	0.000626836	down	down	TRUE	FALSE
ENSG00000090857	PDPR	5.23513	4.97767	-0.177936	-0.17991	0.222335	0.000174659	0.527975	0.000497967	down	down	TRUE	FALSE
ENSG00000090861	AARS	5.86614	6.81691	0.177017	0.0779489	0.187821	0.103484	0.494392	0.15102	up	up	FALSE	FALSE
ENSG00000090863	GLG1	8.10698	7.22869	-0.0880073	0.0469469	0.409062	0.10302	0.682602	0.150385	down	up	FALSE	FALSE
ENSG00000090889	KIF4A	1.27509	-0.914052	0.321416	0.872611	0.157152	5.24511e-13	0.460563	9.47103e-12	up	up	TRUE	FALSE
ENSG00000090905	TNRC6A	6.09891	5.3591	-0.371216	-0.218891	0.0376898	1.34393e-05	0.263502	4.93768e-05	down	down	TRUE	FALSE
ENSG00000090924	PLEKHG2	3.70475	3.34826	-0.258249	0.395163	0.162712	3.43698e-05	0.467872	0.000114532	down	up	TRUE	FALSE
ENSG00000090971	NAT14	2.21115	-0.0459874	0.620091	0.171857	0.0202068	0.0434112	0.204025	0.070251	up	up	FALSE	FALSE
ENSG00000090975	PITPNM2	3.27871	4.543	-0.142816	-0.881358	0.462294	1.55864e-17	0.720408	7.75923e-16	down	down	TRUE	FALSE
ENSG00000090989	EXOC1	4.67178	3.69793	-0.125529	0.183503	0.298152	0.00164206	0.597169	0.00374896	down	up	TRUE	FALSE
ENSG00000091009	RBM27	4.28162	5.03198	-0.227722	-0.0470093	0.262123	0.150929	0.565731	0.209236	down	down	FALSE	FALSE
ENSG00000091039	OSBPL8	5.36285	6.12927	-0.257633	0.188494	0.223728	0.00196755	0.529554	0.00441961	down	up	TRUE	FALSE
ENSG00000091073	DTX2	2.07156	4.65633	-0.0686236	0.194667	0.693063	0.021773	0.86244	0.0380177	down	up	TRUE	FALSE
ENSG00000091127	PUS7	2.89638	3.20815	-0.227246	-0.434589	0.252668	1.2435e-09	0.555277	1.05432e-08	down	down	TRUE	FALSE
ENSG00000091129	NRCAM	0.252149	-0.770025	-1.47857	-0.567942	0.00824352	0.000272783	0.139075	0.000743665	down	down	TRUE	FALSE
ENSG00000091136	LAMB1	4.09368	1.70663	0.0150395	-0.545244	0.971167	0.00104241	0.988625	0.00248574	up	down	TRUE	FALSE
ENSG00000091137	SLC26A4	3.72683	1.26134	-1.57307	-0.033142	0.0010344	0.696899	0.0561712	0.752564	down	down	FALSE	FALSE
ENSG00000091140	DLD	4.13092	3.58016	-0.178823	0.0408101	0.181105	0.410863	0.487182	0.489067	down	up	FALSE	FALSE
ENSG00000091157	WDR7	3.62865	3.28985	-0.184863	0.217439	0.235951	0.000224149	0.540551	0.000623719	down	up	TRUE	FALSE
ENSG00000091164	TXNL1	4.79674	5.46925	0.0307634	0.352118	0.789082	9.00374e-08	0.910736	5.25588e-07	up	up	TRUE	FALSE
ENSG00000091317	CMTM6	4.1438	5.01182	-0.189487	0.179031	0.335806	0.00041804	0.627503	0.00109799	down	up	TRUE	FALSE
ENSG00000091409	ITGA6	4.81622	4.29368	-0.254122	-0.334073	0.150568	4.78281e-05	0.452288	0.000154483	down	down	TRUE	FALSE
ENSG00000091428	RAPGEF4	2.52279	0.359758	0.468097	-0.263785	0.0309729	0.048399	0.243541	0.0772826	up	down	FALSE	FALSE
ENSG00000091436	MAP3K20	4.92319	5.87398	-0.266219	-0.067397	0.110469	0.18249	0.401926	0.246341	down	down	FALSE	FALSE
ENSG00000091483	FH	3.93955	2.74937	0.049847	0.0348493	0.708643	0.453289	0.86936	0.530301	up	up	FALSE	FALSE
ENSG00000091490	SEL1L3	0.539955	0.223026	0.523135	0.87208	0.0186857	1.37223e-14	0.197087	3.53573e-13	up	up	TRUE	FALSE
ENSG00000091513	TF	7.77402	9.01106	-0.574736	-0.771656	0.0780368	1.24305e-07	0.350702	7.07666e-07	down	down	TRUE	FALSE
ENSG00000091527	CDV3	5.78088	7.69314	-0.0489704	-0.149244	0.70863	0.00024531	0.86936	0.000676201	down	down	TRUE	FALSE
ENSG00000091536	MYO15A	2.12914	0.634019	0.125242	0.0469609	0.548295	0.481842	0.778801	0.558111	up	up	FALSE	FALSE
ENSG00000091542	ALKBH5	6.72976	6.59687	0.190154	-0.334059	0.0779826	6.16041e-11	0.350702	6.98914e-10	up	down	TRUE	FALSE
ENSG00000091592	NLRP1	5.2004	3.61822	0.0484149	-0.122513	0.66769	0.00484697	0.848706	0.00998199	up	down	TRUE	FALSE
ENSG00000091622	PITPNM3	1.55656	0.824794	0.57905	0.17629	0.0576957	0.0510262	0.31431	0.0809645	up	up	FALSE	FALSE
ENSG00000091640	SPAG7	4.28742	3.84366	0.181053	-0.169939	0.260235	0.000200134	0.563651	0.000563613	up	down	TRUE	FALSE
ENSG00000091651	ORC6	1.73349	2.23062	0.0185158	-0.179399	0.920576	0.000707482	0.966837	0.00175565	up	down	TRUE	FALSE
ENSG00000091656	ZFHX4	3.36461	2.21829	-0.506585	-0.177	0.15815	0.0588124	0.461715	0.0918138	down	down	FALSE	FALSE
ENSG00000091732	ZC3HC1	2.84452	1.48228	0.0393706	0.326676	0.805118	6.71554e-05	0.916777	0.000210318	up	up	TRUE	FALSE
ENSG00000091831	ESR1	3.7975	2.39073	-1.12026	-0.321249	0.00013215	1.4024e-06	0.0308902	6.4036e-06	down	down	TRUE	TRUE
ENSG00000091844	RGS17	0.724391	2.43994	-0.304977	0.0984841	0.318779	0.160865	0.615986	0.221175	down	up	FALSE	FALSE
ENSG00000091879	ANGPT2	0.615664	2.80375	-0.634498	0.343357	0.0749217	0.000745856	0.344993	0.00184224	down	up	TRUE	FALSE
ENSG00000091947	TMEM101	3.81628	2.51734	0.298839	0.232153	0.0628258	3.40769e-06	0.32513	1.42521e-05	up	up	TRUE	FALSE
ENSG00000091972	CD200	-0.249322	0.198602	0.327802	0.316016	0.393018	0.00532292	0.672312	0.0108579	up	up	TRUE	FALSE
ENSG00000091986	CCDC80	9.5849	7.97641	0.462691	0.277019	0.00500992	3.03802e-06	0.110927	1.2838e-05	up	up	TRUE	FALSE
ENSG00000092010	PSME1	4.87602	4.95928	-0.000133326	-0.010854	0.999403	0.823287	0.999654	0.860081	down	down	FALSE	FALSE
ENSG00000092020	PPP2R3C	3.18269	3.50474	0.231661	0.0383772	0.252456	0.368881	0.555267	0.447278	up	up	FALSE	FALSE
ENSG00000092036	HAUS4	4.24744	2.89628	0.0921119	-0.0975025	0.468111	0.105782	0.724413	0.153921	up	down	FALSE	FALSE
ENSG00000092068	SLC7A8	4.07919	3.50379	-0.771543	-0.0846788	0.000854003	0.308041	0.0528395	0.385009	down	down	FALSE	FALSE
ENSG00000092094	OSGEP	4.35754	2.17009	0.0503617	-0.265205	0.677081	2.81826e-07	0.854043	1.49904e-06	up	down	TRUE	FALSE
ENSG00000092096	SLC22A17	6.48995	4.95759	0.148305	0.0736762	0.321201	0.243345	0.616398	0.315167	up	up	FALSE	FALSE
ENSG00000092098	RNF31	4.54612	3.5836	0.0275807	0.0171285	0.869602	0.738686	0.943707	0.789204	up	up	FALSE	FALSE
ENSG00000092108	SCFD1	5.47039	4.56369	0.163976	0.071808	0.283694	0.042013	0.584938	0.0682948	up	up	FALSE	FALSE
ENSG00000092140	G2E3	2.86388	3.17955	-0.0787764	-0.138608	0.73859	0.00699288	0.884485	0.0138462	down	down	TRUE	FALSE
ENSG00000092148	HECTD1	6.48931	6.79409	-0.141148	0.0103189	0.293168	0.775259	0.592574	0.819508	down	up	FALSE	FALSE
ENSG00000092199	HNRNPC	7.43061	8.93678	-0.074485	-0.0771335	0.579351	0.0496719	0.797967	0.079061	down	down	FALSE	FALSE
ENSG00000092201	SUPT16H	5.7288	5.79141	-0.0580633	-0.0638911	0.556174	0.0292217	0.78341	0.0494517	down	down	TRUE	FALSE
ENSG00000092203	TOX4	5.02802	5.51837	-0.159779	0.240603	0.168033	3.1792e-08	0.472157	2.03059e-07	down	up	TRUE	FALSE
ENSG00000092208	GEMIN2	1.93169	0.53863	-0.000420569	-0.0980932	0.998005	0.127715	0.999654	0.181007	down	down	FALSE	FALSE
ENSG00000092330	AL096870.1	4.80689	4.65206	0.155065	-0.00356082	0.292997	0.913453	0.592362	0.933564	up	down	FALSE	FALSE
ENSG00000092439	TRPM7	5.56505	6.02344	-0.356372	-0.129278	0.0775428	0.0267677	0.349932	0.0457475	down	down	TRUE	FALSE
ENSG00000092445	TYRO3	2.96653	3.5161	1.33315	0.218625	0.000249038	0.000399386	0.0356965	0.00105335	up	up	TRUE	TRUE
ENSG00000092470	WDR76	1.66065	1.83371	0.4017	0.0853197	0.0554706	0.0660633	0.309788	0.101703	up	up	FALSE	FALSE
ENSG00000092529	CAPN3	2.59763	-0.461491	-0.0184693	-0.126475	0.921971	0.148057	0.967558	0.20565	down	down	FALSE	FALSE
ENSG00000092531	SNAP23	4.79584	4.91534	-0.0827871	0.120423	0.567678	0.0122955	0.790253	0.0228678	down	up	TRUE	FALSE
ENSG00000092607	TBX15	6.62876	6.96796	-0.30718	0.0412101	0.0402467	0.354728	0.270278	0.432996	down	up	FALSE	FALSE
ENSG00000092621	PHGDH	4.60532	5.93574	0.115406	-0.171479	0.401938	0.00879336	0.67762	0.0169708	up	down	TRUE	FALSE
ENSG00000092758	COL9A3	10.1906	9.64165	0.303185	-0.472556	0.340416	8.40461e-08	0.631789	4.93518e-07	up	down	TRUE	FALSE
ENSG00000092820	EZR	5.46391	6.82314	0.841013	0.193743	0.0035049	5.25121e-05	0.0934903	0.000168073	up	up	TRUE	FALSE
ENSG00000092841	MYL6	7.93499	7.16644	0.447484	-0.161948	0.041504	0.00117146	0.274302	0.00275663	up	down	TRUE	FALSE
ENSG00000092847	AGO1	4.71092	4.35606	-0.35041	-0.30248	0.0356037	4.07942e-08	0.256458	2.55519e-07	down	down	TRUE	FALSE
ENSG00000092853	CLSPN	0.153985	0.61651	0.317393	-0.0898461	0.342908	0.197263	0.633648	0.263062	up	down	FALSE	FALSE
ENSG00000092871	RFFL	4.32866	5.82711	0.208879	-0.14495	0.305758	0.00122751	0.604255	0.00287701	up	down	TRUE	FALSE
ENSG00000092929	UNC13D	3.33231	1.57061	-0.0146981	-0.366696	0.952305	8.43031e-05	0.980679	0.000258812	down	down	TRUE	FALSE
ENSG00000092931	MFSD11	4.20652	3.48889	0.00702662	0.115612	0.9577	0.00861446	0.982302	0.016662	up	up	TRUE	FALSE
ENSG00000092964	DPYSL2	6.74953	4.36821	0.214313	0.0831938	0.125781	0.0994472	0.421865	0.145571	up	up	FALSE	FALSE
ENSG00000092969	TGFB2	4.26584	6.03328	-0.564622	-0.340646	0.0376261	0.00039886	0.263248	0.00105226	down	down	TRUE	FALSE
ENSG00000092978	GPATCH2	3.08268	3.09148	-0.257772	0.232013	0.156026	4.71685e-05	0.458985	0.000152663	down	up	TRUE	FALSE
ENSG00000093000	NUP50	3.92974	5.3161	-0.223058	0.0561271	0.173358	0.127767	0.477673	0.181064	down	up	FALSE	FALSE
ENSG00000093010	COMT	6.01044	4.92801	0.277231	0.348686	0.027214	2.92707e-09	0.231208	2.28522e-08	up	up	TRUE	FALSE
ENSG00000093072	ADA2	1.92655	0.406236	-0.101135	-0.117471	0.672304	0.169833	0.85116	0.231859	down	down	FALSE	FALSE
ENSG00000093100	AC016026.1	2.37947	1.47048	0.215082	-0.282245	0.330344	0.0400897	0.623308	0.0655001	up	down	FALSE	FALSE
ENSG00000093144	ECHDC1	4.15042	4.12901	-0.188105	-0.0239439	0.105083	0.533232	0.3941	0.605094	down	down	FALSE	FALSE
ENSG00000093167	LRRFIP2	5.71454	6.75007	0.486519	0.103795	0.00153112	0.0113442	0.0678314	0.0212705	up	up	TRUE	FALSE
ENSG00000093183	SEC22C	4.8377	3.42583	-0.0514286	0.240027	0.624812	5.34824e-07	0.824089	2.68376e-06	down	up	TRUE	FALSE
ENSG00000093217	XYLB	1.02175	-0.182923	0.168708	-0.275142	0.609301	3.03265e-05	0.815674	0.000102719	up	down	TRUE	FALSE
ENSG00000094631	HDAC6	5.29588	4.1095	-0.067224	-0.137341	0.668827	0.00435957	0.849073	0.00907953	down	down	TRUE	FALSE
ENSG00000094661	OR1I1	-1.29855	-0.576708	0.753358	-0.213489	0.0505694	0.00608605	0.295999	0.0122198	up	down	TRUE	FALSE
ENSG00000094804	CDC6	0.418686	2.51343	0.976742	-0.0622196	0.0328165	0.525716	0.248962	0.598276	up	down	FALSE	FALSE
ENSG00000094841	UPRT	2.54692	2.26352	-0.0914932	0.107886	0.621639	0.0541181	0.822423	0.0853161	down	up	FALSE	FALSE
ENSG00000094880	CDC23	3.67529	3.34509	-0.0429418	0.11671	0.800122	0.0183048	0.91585	0.0325929	down	up	TRUE	FALSE
ENSG00000094914	AAAS	4.76213	2.8835	-0.0186011	-0.00808847	0.874431	0.83818	0.945481	0.872195	down	down	FALSE	FALSE
ENSG00000094916	CBX5	7.04254	7.33006	0.000719825	0.00523184	0.996151	0.881755	0.999196	0.907543	up	up	FALSE	FALSE
ENSG00000094975	SUCO	5.00003	5.65789	-0.310243	-0.111423	0.16598	0.0234724	0.470916	0.040654	down	down	TRUE	FALSE
ENSG00000095002	MSH2	3.54851	2.13497	-0.197085	-0.269485	0.152133	2.6468e-08	0.45403	1.7119e-07	down	down	TRUE	FALSE
ENSG00000095015	MAP3K1	2.09395	1.11454	-0.403358	0.0690127	0.0715076	0.26335	0.339202	0.337007	down	up	FALSE	FALSE
ENSG00000095059	DHPS	4.28243	4.04552	0.00951637	-0.145285	0.943109	0.000895746	0.976908	0.00216991	up	down	TRUE	FALSE
ENSG00000095066	HOOK2	5.28756	2.80293	0.513585	-0.151052	0.0021867	0.0223152	0.0783823	0.0388322	up	down	TRUE	FALSE
ENSG00000095139	ARCN1	6.93403	7.74337	0.164244	-0.019393	0.0919045	0.607315	0.37464	0.672103	up	down	FALSE	FALSE
ENSG00000095209	TMEM38B	2.50955	4.9294	-0.438926	-0.0264116	0.0561292	0.636756	0.311216	0.698066	down	down	FALSE	FALSE
ENSG00000095261	PSMD5	4.68	4.7646	-0.125978	0.411055	0.355682	5.50374e-08	0.64332	3.34951e-07	down	up	TRUE	FALSE
ENSG00000095303	PTGS1	5.46573	3.06253	-0.750504	-0.531781	0.00255721	1.67416e-09	0.0849012	1.38181e-08	down	down	TRUE	FALSE
ENSG00000095319	NUP188	4.44722	5.12073	-0.135307	0.0415049	0.335247	0.364014	0.62714	0.442561	down	up	FALSE	FALSE
ENSG00000095321	CRAT	5.47844	4.72864	0.353403	0.26807	0.0359865	7.36051e-08	0.257575	4.36817e-07	up	up	TRUE	FALSE
ENSG00000095380	NANS	4.45092	4.5663	0.284941	-0.391601	0.0859041	1.55113e-09	0.364482	1.28361e-08	up	down	TRUE	FALSE
ENSG00000095383	TBC1D2	2.35447	1.819	0.385779	0.961342	0.0710523	2.13182e-21	0.33885	2.68542e-19	up	up	TRUE	FALSE
ENSG00000095397	WHRN	3.02664	3.79537	0.0932841	-0.27812	0.652815	0.00271825	0.840286	0.00590691	up	down	TRUE	FALSE
ENSG00000095485	CWF19L1	3.77591	2.95406	0.138969	0.0145099	0.256264	0.727744	0.559279	0.780387	up	up	FALSE	FALSE
ENSG00000095564	BTAF1	5.53943	5.46555	-0.364871	-0.153741	0.211422	0.00211058	0.517119	0.00471354	down	down	TRUE	FALSE
ENSG00000095574	IKZF5	3.69775	4.3789	-0.356374	0.0839123	0.0876092	0.0265111	0.367545	0.0453409	down	up	TRUE	FALSE
ENSG00000095637	SORBS1	4.45279	4.01815	-0.576329	0.143158	0.0409711	0.0810604	0.272196	0.121583	down	up	FALSE	FALSE
ENSG00000095713	CRTAC1	11.5209	11.6363	1.29938	0.963891	0.000802568	5.69983e-23	0.0520351	1.0052e-20	up	up	TRUE	FALSE
ENSG00000095739	BAMBI	4.79141	6.17699	-0.222906	-0.034775	0.215581	0.666917	0.521072	0.725269	down	down	FALSE	FALSE
ENSG00000095752	IL11	2.4624	6.68518	4.47572	1.48713	0.000327205	5.71158e-12	0.0379922	8.06532e-11	up	up	TRUE	TRUE
ENSG00000095777	MYO3A	0.421789	0.251012	2.33675	0.84768	0.000310678	3.49979e-13	0.0379565	6.5816e-12	up	up	TRUE	TRUE
ENSG00000095787	WAC	6.13178	7.7949	-0.283361	0.0386841	0.0960888	0.278045	0.380861	0.352542	down	up	FALSE	FALSE
ENSG00000095794	CREM	3.83491	4.61356	0.201306	0.0583037	0.127315	0.159073	0.42342	0.218978	up	up	FALSE	FALSE
ENSG00000095906	NUBP2	4.51809	3.38458	0.178558	-0.0614947	0.353605	0.270357	0.640869	0.344307	up	down	FALSE	FALSE
ENSG00000095951	HIVEP1	5.14154	7.52826	0.199745	0.371522	0.264742	7.4343e-10	0.567231	6.59571e-09	up	up	TRUE	FALSE
ENSG00000096060	FKBP5	5.38048	3.98667	-0.449192	-0.213329	0.00716165	0.00370642	0.130908	0.00783749	down	down	TRUE	FALSE
ENSG00000096063	SRPK1	3.61914	6.43153	-0.0403366	-0.273764	0.811715	8.90746e-07	0.919709	4.26098e-06	down	down	TRUE	FALSE
ENSG00000096070	BRPF3	4.05201	5.9364	-0.0140966	0.0341102	0.931873	0.520496	0.971977	0.593485	down	up	FALSE	FALSE
ENSG00000096080	MRPS18A	3.42181	2.80353	0.0357631	0.172923	0.834528	0.0109622	0.929469	0.0206225	up	up	TRUE	FALSE
ENSG00000096092	TMEM14A	3.75894	0.945932	0.131239	0.14824	0.280381	0.0555455	0.582245	0.0873149	up	up	FALSE	FALSE
ENSG00000096093	EFHC1	4.17601	2.13533	0.232919	-0.0135683	0.229775	0.840874	0.535279	0.874202	up	down	FALSE	FALSE
ENSG00000096155	BAG6	-0.43335	-0.119627	0.0863405	0.0245268	0.810715	0.768142	0.919104	0.813664	up	up	FALSE	FALSE
ENSG00000096384	HSP90AB1	8.82657	10.2438	-0.0486895	-0.463679	0.631736	1.12098e-10	0.828189	1.1933e-09	down	down	TRUE	FALSE
ENSG00000096401	CDC5L	4.84056	5.5967	-0.119189	0.118845	0.347619	0.000556693	0.636822	0.00141873	down	up	TRUE	FALSE
ENSG00000096433	ITPR3	6.61603	8.66022	0.345018	-0.0203692	0.0936284	0.764942	0.377775	0.810816	up	down	FALSE	FALSE
ENSG00000096654	ZNF184	2.13314	1.86539	-0.208201	-0.02916	0.204321	0.527443	0.510747	0.599898	down	down	FALSE	FALSE
ENSG00000096696	DSP	5.21725	7.33897	0.889505	0.134461	0.00188652	0.124205	0.0734955	0.176773	up	up	FALSE	FALSE
ENSG00000096717	SIRT1	3.75119	5.3075	-0.405553	-0.0463477	0.0709149	0.404132	0.33885	0.482321	down	down	FALSE	FALSE
ENSG00000096746	HNRNPH3	5.49223	7.00475	0.00467202	0.0799258	0.97362	0.00817615	0.989665	0.0159151	up	up	TRUE	FALSE
ENSG00000096872	IFT74	3.04736	1.97332	-0.0506393	0.413213	0.721601	3.80382e-10	0.876071	3.57879e-09	down	up	TRUE	FALSE
ENSG00000096968	JAK2	5.24757	4.90901	-0.339598	0.203698	0.169988	0.00563438	0.473297	0.0114242	down	up	TRUE	FALSE
ENSG00000097007	ABL1	5.71018	6.00728	0.0952251	-0.153299	0.469606	0.000692726	0.725723	0.00172254	up	down	TRUE	FALSE
ENSG00000097021	ACOT7	3.66879	3.7621	0.700034	0.116573	0.00929201	0.0685744	0.147004	0.10508	up	up	FALSE	FALSE
ENSG00000097033	SH3GLB1	6.00897	6.57849	0.0973645	0.0860652	0.442602	0.0109259	0.707025	0.0205616	up	up	TRUE	FALSE
ENSG00000097046	CDC7	1.46616	1.97279	0.428879	-0.151003	0.089801	0.010453	0.371003	0.0197913	up	down	TRUE	FALSE
ENSG00000097096	SYDE2	1.7542	1.79342	-0.404664	-0.374889	0.123649	9.54516e-10	0.419124	8.25168e-09	down	down	TRUE	FALSE
ENSG00000099139	PCSK5	3.1436	2.95015	0.87088	-0.0571122	9.90206e-05	0.365909	0.0303487	0.444456	up	down	FALSE	FALSE
ENSG00000099194	SCD	5.98255	6.46894	0.19551	-0.357776	0.296958	1.88237e-06	0.596132	8.31996e-06	up	down	TRUE	FALSE
ENSG00000099203	TMED1	4.91279	3.70283	0.19196	0.140208	0.248517	0.00454083	0.551726	0.00940856	up	up	TRUE	FALSE
ENSG00000099204	ABLIM1	3.67796	3.27719	-0.0211708	-0.0534202	0.915894	0.48507	0.964485	0.560909	down	down	FALSE	FALSE
ENSG00000099219	ERMP1	4.36707	2.7761	-0.727189	-0.178391	0.000922746	0.000766491	0.053923	0.00188821	down	down	TRUE	FALSE
ENSG00000099246	RAB18	5.69787	6.28314	-0.0803914	0.174226	0.667475	1.34607e-05	0.848706	4.9444e-05	down	up	TRUE	FALSE
ENSG00000099250	NRP1	5.56339	4.37264	-0.690511	-0.212142	0.00583714	0.00128222	0.119742	0.00299417	down	down	TRUE	FALSE
ENSG00000099251	HSD17B7P2	0.281506	0.127956	0.299006	-0.339567	0.243443	6.10652e-05	0.547994	0.000192613	up	down	TRUE	FALSE
ENSG00000099256	PRTFDC1	2.44937	0.379556	0.133431	0.196753	0.466676	0.00209762	0.722957	0.00468922	up	up	TRUE	FALSE
ENSG00000099260	PALMD	5.35776	4.76303	0.418921	0.14728	0.0168528	0.0125873	0.190409	0.0233613	up	up	TRUE	FALSE
ENSG00000099282	TSPAN15	1.47326	-1.458	0.700837	0.672357	0.0399905	3.15291e-09	0.269911	2.43993e-08	up	up	TRUE	FALSE
ENSG00000099284	H2AFY2	3.06117	1.86909	-0.198683	-0.272718	0.159608	1.46792e-05	0.463843	5.34255e-05	down	down	TRUE	FALSE
ENSG00000099290	WASHC2A	4.86157	4.11347	-0.132361	0.398457	0.172388	1.70695e-10	0.476615	1.74118e-09	down	up	TRUE	FALSE
ENSG00000099308	MAST3	2.86244	1.44984	-0.012644	0.0549247	0.93939	0.402617	0.975357	0.480657	down	up	FALSE	FALSE
ENSG00000099326	MZF1	4.24217	3.30849	-0.120198	-0.132265	0.444139	0.00602754	0.708245	0.0121238	down	down	TRUE	FALSE
ENSG00000099330	OCEL1	3.105	1.3854	0.0538586	-0.138053	0.800366	0.0288719	0.915904	0.0489537	up	down	TRUE	FALSE
ENSG00000099331	MYO9B	6.55803	7.43601	-0.266659	-0.565949	0.102492	4.48933e-15	0.390517	1.29084e-13	down	down	TRUE	FALSE
ENSG00000099337	KCNK6	4.09928	3.4194	0.191493	-0.224072	0.304295	0.000177573	0.602767	0.000505548	up	down	TRUE	FALSE
ENSG00000099338	CATSPERG	0.183594	0.323044	-0.25585	-0.0844812	0.305275	0.31209	0.603854	0.389089	down	down	FALSE	FALSE
ENSG00000099341	PSMD8	5.55546	6.01639	0.349742	0.302363	0.0347259	2.38473e-06	0.253975	1.02882e-05	up	up	TRUE	FALSE
ENSG00000099364	FBXL19	2.86742	3.81528	0.0891804	0.0113657	0.559429	0.800294	0.785204	0.840264	up	up	FALSE	FALSE
ENSG00000099365	STX1B	1.28386	0.698984	-0.336351	0.251079	0.258892	0.00510957	0.561909	0.0104698	down	up	TRUE	FALSE
ENSG00000099377	HSD3B7	5.26996	3.13218	1.07258	0.921531	0.00104636	2.22303e-21	0.0561712	2.77827e-19	up	up	TRUE	FALSE
ENSG00000099381	SETD1A	4.25005	5.43503	0.0374278	-0.12615	0.817682	0.015846	0.922879	0.0286162	up	down	TRUE	FALSE
ENSG00000099385	BCL7C	4.77169	3.45543	0.357637	-0.106195	0.0796461	0.0483108	0.352642	0.077165	up	down	FALSE	FALSE
ENSG00000099622	CIRBP	7.69783	6.4388	-0.0390621	-0.053327	0.778864	0.388929	0.90575	0.466915	down	down	FALSE	FALSE
ENSG00000099624	ATP5F1D	4.34737	3.97365	0.476679	-0.186476	0.117272	0.005099	0.411483	0.0104495	up	down	TRUE	FALSE
ENSG00000099625	CBARP	0.392744	2.15375	-0.190563	-0.753059	0.466025	7.55106e-17	0.72257	3.24798e-15	down	down	TRUE	FALSE
ENSG00000099715	PCDH11Y	-0.520388	-0.708934	0.147646	-0.272157	0.687517	0.00163629	0.859396	0.00373739	up	down	TRUE	FALSE
ENSG00000099725	PRKY	-1.47674	-0.577761	-0.952558	-0.569234	0.0025437	5.30656e-06	0.0849012	2.12906e-05	down	down	TRUE	FALSE
ENSG00000099783	HNRNPM	6.47891	7.01829	0.0393514	-0.328193	0.74941	8.06401e-11	0.889686	8.91088e-10	up	down	TRUE	FALSE
ENSG00000099785	MARCH2	3.16715	1.4632	0.525067	0.62303	0.00547986	9.81869e-15	0.116031	2.59305e-13	up	up	TRUE	FALSE
ENSG00000099795	NDUFB7	5.02197	2.67884	0.493353	0.16642	0.0212468	0.0296465	0.207867	0.0501225	up	up	FALSE	FALSE
ENSG00000099797	TECR	5.33743	4.62374	0.305578	0.0237037	0.0980153	0.613686	0.383196	0.6775	up	up	FALSE	FALSE
ENSG00000099800	TIMM13	3.72162	2.88083	0.481093	-0.0541606	0.0241391	0.503867	0.21804	0.578933	up	down	FALSE	FALSE
ENSG00000099804	CDC34	3.78534	4.52522	0.176102	-0.0342275	0.270785	0.51907	0.573392	0.59237	up	down	FALSE	FALSE
ENSG00000099810	MTAP	4.22772	3.65906	-0.104445	-0.306243	0.498612	2.19569e-07	0.747119	1.1939e-06	down	down	TRUE	FALSE
ENSG00000099814	CEP170B	4.66772	5.9937	0.257461	-0.135514	0.0662899	0.00152215	0.330185	0.0035024	up	down	TRUE	FALSE
ENSG00000099817	POLR2E	5.15774	4.53133	0.176006	0.104262	0.326725	0.0494637	0.62068	0.0787687	up	up	FALSE	FALSE
ENSG00000099821	POLRMT	4.68151	3.99654	0.358053	-0.287221	0.188234	6.93221e-08	0.494804	4.14887e-07	up	down	TRUE	FALSE
ENSG00000099849	RASSF7	1.90815	0.518383	0.272452	0.350762	0.383736	0.000116387	0.665404	0.000345289	up	up	TRUE	FALSE
ENSG00000099860	GADD45B	5.79659	7.97495	0.525389	-0.537345	0.014235	1.44109e-05	0.176719	5.25693e-05	up	down	TRUE	FALSE
ENSG00000099864	PALM	1.63404	0.81645	0.0633681	-0.0124364	0.820019	0.879505	0.923762	0.906049	up	down	FALSE	FALSE
ENSG00000099875	MKNK2	5.24936	6.14301	0.0355516	-0.29285	0.821651	0.000455124	0.924422	0.00118327	up	down	TRUE	FALSE
ENSG00000099889	ARVCF	2.34714	0.334777	0.167353	0.167676	0.39546	0.0248246	0.673894	0.0427488	up	up	TRUE	FALSE
ENSG00000099899	TRMT2A	4.71303	2.94071	0.102076	-0.0571348	0.599002	0.258734	0.810114	0.331881	up	down	FALSE	FALSE
ENSG00000099901	RANBP1	4.41581	3.89034	0.242063	-0.488171	0.101404	9.25433e-19	0.389112	6.22393e-17	up	down	TRUE	FALSE
ENSG00000099904	ZDHHC8	5.00784	4.36942	-0.0560718	-0.379382	0.659256	2.38292e-10	0.844329	2.34626e-09	down	down	TRUE	FALSE
ENSG00000099910	KLHL22	4.10264	2.99731	-0.110983	-0.0851199	0.395286	0.0429611	0.673738	0.0696219	down	down	FALSE	FALSE
ENSG00000099917	MED15	5.40219	5.29228	0.100405	-0.179987	0.494541	9.4111e-07	0.744599	4.47627e-06	up	down	TRUE	FALSE
ENSG00000099940	SNAP29	4.39891	4.24876	0.0748503	0.197948	0.600135	5.83998e-05	0.811123	0.000184793	up	up	TRUE	FALSE
ENSG00000099942	CRKL	5.23404	6.26563	-0.13259	0.0388141	0.296717	0.180294	0.596132	0.243792	down	up	FALSE	FALSE
ENSG00000099949	LZTR1	5.02693	3.69487	0.0865839	0.038485	0.444139	0.42583	0.708245	0.503446	up	up	FALSE	FALSE
ENSG00000099956	SMARCB1	1.37413	2.2222	-0.123589	-0.375163	0.828081	0.00885884	0.927136	0.0170847	down	down	TRUE	FALSE
ENSG00000099968	BCL2L13	4.91275	5.77519	-0.00653162	0.254124	0.949874	7.82637e-11	0.979813	8.65645e-10	down	up	TRUE	FALSE
ENSG00000099991	CABIN1	5.49408	3.55322	0.136739	-0.152489	0.359085	0.00508562	0.645621	0.0104261	up	down	TRUE	FALSE
ENSG00000099992	TBC1D10A	3.47027	4.5404	0.324146	-0.0384858	0.048403	0.410161	0.290793	0.488304	up	down	FALSE	FALSE
ENSG00000099995	SF3A1	5.53894	6.3299	-0.263852	-0.0547314	0.144935	0.163886	0.444937	0.224643	down	down	FALSE	FALSE
ENSG00000099998	GGT5	1.57181	-0.611933	0.611446	-0.311359	0.0843551	0.0122064	0.361014	0.0227235	up	down	TRUE	FALSE
ENSG00000099999	RNF215	3.85378	2.47243	0.199515	0.0704698	0.136075	0.162847	0.432834	0.223397	up	up	FALSE	FALSE
ENSG00000100003	SEC14L2	3.98273	3.93055	-0.248328	-0.271026	0.125991	2.20174e-05	0.421865	7.67877e-05	down	down	TRUE	FALSE
ENSG00000100014	SPECC1L	5.00063	5.29671	-0.083042	0.0484515	0.519758	0.384446	0.759771	0.462442	down	up	FALSE	FALSE
ENSG00000100023	PPIL2	4.1747	2.64239	0.0456373	0.0325823	0.754463	0.547727	0.89193	0.618668	up	up	FALSE	FALSE
ENSG00000100027	YPEL1	0.574756	-0.164142	-0.140618	0.57505	0.681825	1.31368e-09	0.856621	1.10614e-08	down	up	TRUE	FALSE
ENSG00000100028	SNRPD3	5.50944	4.52264	0.0245086	-0.248443	0.859282	0.00172431	0.939683	0.00392208	up	down	TRUE	FALSE
ENSG00000100029	PES1	4.94022	4.43427	0.212586	-0.0933829	0.223522	0.10635	0.529307	0.154649	up	down	FALSE	FALSE
ENSG00000100030	MAPK1	5.55912	5.70537	-0.110449	0.266236	0.60444	5.89917e-06	0.813272	2.34314e-05	down	up	TRUE	FALSE
ENSG00000100031	GGT1	0.788339	0.185324	0.271256	-0.0497306	0.541065	0.615276	0.773322	0.678925	up	down	FALSE	FALSE
ENSG00000100034	PPM1F	4.90961	3.57297	-0.107709	-0.0663098	0.388392	0.0878696	0.669136	0.130623	down	down	FALSE	FALSE
ENSG00000100036	SLC35E4	2.20042	3.8961	0.965871	-0.00920667	0.000523457	0.850918	0.044282	0.882846	up	down	FALSE	FALSE
ENSG00000100038	TOP3B	2.90141	2.13652	0.0782298	0.147491	0.545445	0.00931138	0.776989	0.0178512	up	up	TRUE	FALSE
ENSG00000100056	ESS2	3.19317	2.86483	0.155229	0.00134373	0.310543	0.976449	0.608717	0.98264	up	up	FALSE	FALSE
ENSG00000100058	CRYBB2P1	3.18558	2.85937	-0.0544507	-0.250756	0.709863	4.87129e-08	0.869838	3.00144e-07	down	down	TRUE	FALSE
ENSG00000100068	LRP5L	0.342949	0.637595	-0.434671	-0.909289	0.109995	1.23809e-19	0.400916	1.03932e-17	down	down	TRUE	FALSE
ENSG00000100075	SLC25A1	4.68685	4.12395	0.163975	0.113417	0.333487	0.0114185	0.625794	0.0213862	up	up	TRUE	FALSE
ENSG00000100077	GRK3	2.84562	2.78591	-0.745523	-0.360838	0.00688468	3.05609e-09	0.129515	2.37311e-08	down	down	TRUE	FALSE
ENSG00000100083	GGA1	4.65376	4.03535	-0.0786223	-0.0745144	0.458198	0.0206002	0.7186	0.0361889	down	down	TRUE	FALSE
ENSG00000100084	HIRA	4.36595	4.16997	-0.185358	-0.0708634	0.205143	0.0273914	0.511307	0.0466776	down	down	TRUE	FALSE
ENSG00000100092	SH3BP1	1.12937	0.698374	-0.0602179	-0.31639	0.856459	3.78915e-05	0.938434	0.000125294	down	down	TRUE	FALSE
ENSG00000100097	LGALS1	7.3462	5.8057	0.45928	-0.155046	0.128608	0.0399766	0.424747	0.0653459	up	down	FALSE	FALSE
ENSG00000100099	HPS4	4.50828	3.48069	-0.162852	0.212601	0.203195	4.15807e-05	0.509636	0.000136414	down	up	TRUE	FALSE
ENSG00000100100	PIK3IP1	4.52406	4.13442	0.135551	0.617447	0.356614	4.75882e-12	0.643891	6.84167e-11	up	up	TRUE	FALSE
ENSG00000100104	SRRD	3.48865	2.31261	-0.0194286	-0.174153	0.915327	0.013911	0.963945	0.0255639	down	down	TRUE	FALSE
ENSG00000100105	PATZ1	4.15885	2.51893	-0.295599	-0.468127	0.0328119	1.4785e-15	0.248962	4.61085e-14	down	down	TRUE	FALSE
ENSG00000100106	TRIOBP	5.16883	4.63845	-0.175356	-0.190747	0.1425	2.6793e-06	0.442342	1.14471e-05	down	down	TRUE	FALSE
ENSG00000100109	TFIP11	4.13069	4.38025	0.16341	0.261707	0.393915	7.78485e-08	0.672666	4.59398e-07	up	up	TRUE	FALSE
ENSG00000100116	GCAT	3.36196	1.85784	0.267456	-0.109967	0.168556	0.0607438	0.472157	0.0944085	up	down	FALSE	FALSE
ENSG00000100124	ANKRD54	3.70025	3.49976	0.144288	-0.0618489	0.35223	0.0810592	0.639551	0.121583	up	down	FALSE	FALSE
ENSG00000100129	EIF3L	7.63253	7.33251	0.0779002	-0.00649461	0.694908	0.901451	0.863112	0.923861	up	down	FALSE	FALSE
ENSG00000100138	SNU13	5.62442	5.45155	0.0611042	-0.24921	0.580603	2.4318e-08	0.798729	1.58316e-07	up	down	TRUE	FALSE
ENSG00000100139	MICALL1	3.45806	6.05876	0.457399	0.214955	0.00689457	5.1341e-05	0.129515	0.000164756	up	up	TRUE	FALSE
ENSG00000100142	POLR2F	4.21305	3.74749	0.429268	-0.131083	0.0218623	0.0113734	0.210164	0.0213153	up	down	TRUE	FALSE
ENSG00000100147	CCDC134	0.98373	0.736399	-0.206056	-0.186414	0.37393	0.000649483	0.657716	0.00162827	down	down	TRUE	FALSE
ENSG00000100150	DEPDC5	2.95588	2.25524	-0.113289	-0.107231	0.530915	0.0446792	0.767492	0.0719947	down	down	FALSE	FALSE
ENSG00000100151	PICK1	2.98105	1.22456	-0.00997713	0.0800145	0.962125	0.124375	0.983983	0.176984	down	up	FALSE	FALSE
ENSG00000100154	TTC28	4.74529	4.288	-0.38321	-0.0141335	0.139955	0.84088	0.438047	0.874202	down	down	FALSE	FALSE
ENSG00000100181	TPTEP1	1.50714	0.617019	0.0144993	0.07138	0.970353	0.551532	0.988096	0.622302	up	up	FALSE	FALSE
ENSG00000100196	KDELR3	6.05655	3.00149	0.26311	-0.16473	0.0452345	0.0458044	0.283224	0.0736136	up	down	FALSE	FALSE
ENSG00000100201	DDX17	8.53036	7.58269	-0.346431	-0.0945931	0.0804064	0.0573052	0.353394	0.0897876	down	down	FALSE	FALSE
ENSG00000100206	DMC1	0.964789	-0.388242	-0.427754	-0.238982	0.133116	0.00818496	0.429091	0.0159284	down	down	TRUE	FALSE
ENSG00000100207	TCF20	4.23009	5.09143	-0.198655	-0.096618	0.122689	0.00402575	0.418102	0.00845418	down	down	TRUE	FALSE
ENSG00000100209	HSCB	2.59409	2.25747	0.142593	0.109322	0.505002	0.0400628	0.750913	0.0654734	up	up	FALSE	FALSE
ENSG00000100211	CBY1	3.36453	1.8174	0.098311	0.113967	0.430409	0.0425735	0.698004	0.0690786	up	up	FALSE	FALSE
ENSG00000100216	TOMM22	3.92697	3.22249	0.0901328	-0.192088	0.472568	0.00172681	0.728202	0.00392608	up	down	TRUE	FALSE
ENSG00000100219	XBP1	7.19041	8.67221	0.0910926	-0.0185311	0.445416	0.636561	0.70897	0.6979	up	down	FALSE	FALSE
ENSG00000100220	RTCB	5.11106	5.41149	0.0690418	0.0102364	0.533381	0.771121	0.769145	0.816112	up	up	FALSE	FALSE
ENSG00000100221	JOSD1	4.83197	5.72962	-0.0806554	0.153376	0.496819	5.55023e-08	0.746086	3.37522e-07	down	up	TRUE	FALSE
ENSG00000100225	FBXO7	5.75985	6.14617	0.252032	0.174552	0.0188104	5.58754e-08	0.197655	3.39271e-07	up	up	TRUE	FALSE
ENSG00000100226	GTPBP1	4.86807	5.96158	-0.174606	-0.144607	0.193721	0.000355089	0.499921	0.00094653	down	down	TRUE	FALSE
ENSG00000100227	POLDIP3	5.93561	6.20253	-0.0101988	-0.013984	0.937934	0.625038	0.974694	0.687828	down	down	FALSE	FALSE
ENSG00000100228	RAB36	2.23252	0.297088	-0.234087	-0.0660642	0.130481	0.380339	0.426337	0.458313	down	down	FALSE	FALSE
ENSG00000100234	TIMP3	9.25334	9.19414	0.570298	0.174719	0.0149972	0.0208884	0.181912	0.0366181	up	up	TRUE	FALSE
ENSG00000100239	PPP6R2	4.99228	4.47056	0.35643	-0.0232317	0.0389044	0.661977	0.267338	0.720835	up	down	FALSE	FALSE
ENSG00000100241	SBF1	5.97732	6.44858	0.217826	0.148283	0.104681	0.000201099	0.393329	0.000566129	up	up	TRUE	FALSE
ENSG00000100242	SUN2	7.55281	6.8138	-0.0961916	0.246754	0.477345	7.10882e-08	0.731984	4.245e-07	down	up	TRUE	FALSE
ENSG00000100243	CYB5R3	8.32795	7.56071	0.107689	0.331408	0.479847	2.36554e-12	0.734363	3.67736e-11	up	up	TRUE	FALSE
ENSG00000100246	DNAL4	2.92205	1.53968	0.193215	0.408034	0.170131	8.07178e-07	0.473503	3.89645e-06	up	up	TRUE	FALSE
ENSG00000100258	LMF2	6.0401	4.84176	0.240711	0.194979	0.107548	1.55822e-05	0.397046	5.63502e-05	up	up	TRUE	FALSE
ENSG00000100263	RHBDD3	3.2853	2.08588	0.114554	0.126527	0.362639	0.0157034	0.648573	0.0284007	up	up	TRUE	FALSE
ENSG00000100266	PACSIN2	6.55258	7.01527	0.34296	-0.084702	0.00628973	0.0462958	0.124891	0.0742904	up	down	FALSE	FALSE
ENSG00000100271	TTLL1	2.0704	-0.800493	0.455263	0.340657	0.0330371	6.24782e-05	0.249428	0.000196679	up	up	TRUE	FALSE
ENSG00000100280	AP1B1	5.27981	4.45407	0.182162	0.220402	0.209693	4.3012e-06	0.515235	1.75995e-05	up	up	TRUE	FALSE
ENSG00000100281	HMGXB4	3.31409	3.8737	-0.231257	-0.0521987	0.170261	0.251118	0.473568	0.323702	down	down	FALSE	FALSE
ENSG00000100284	TOM1	5.58711	5.72006	-0.111059	0.279552	0.456292	1.77332e-08	0.717311	1.1841e-07	down	up	TRUE	FALSE
ENSG00000100285	NEFH	1.32744	0.57024	0.517487	-0.136656	0.0289663	0.201451	0.236964	0.267971	up	down	FALSE	FALSE
ENSG00000100288	CHKB	4.37932	3.04381	0.447613	0.174068	0.0263322	0.00522213	0.227525	0.0106756	up	up	TRUE	FALSE
ENSG00000100292	HMOX1	3.05614	10.32	0.0894377	0.452605	0.703965	2.1538e-05	0.867559	7.52812e-05	up	up	TRUE	FALSE
ENSG00000100294	MCAT	2.14493	0.953368	0.149274	0.185552	0.492336	0.0198199	0.743547	0.0349691	up	up	TRUE	FALSE
ENSG00000100296	THOC5	3.99631	3.63624	0.292721	-0.0968337	0.0725621	0.0435692	0.341298	0.0704493	up	down	FALSE	FALSE
ENSG00000100297	MCM5	3.29648	2.49251	0.0853127	0.175732	0.512423	0.00908575	0.754453	0.0174672	up	up	TRUE	FALSE
ENSG00000100299	ARSA	5.15669	3.98148	0.281489	0.474135	0.128128	3.19393e-16	0.424178	1.1574e-14	up	up	TRUE	FALSE
ENSG00000100300	TSPO	6.75274	4.73707	0.570463	0.380462	0.016987	2.2707e-07	0.190996	1.23131e-06	up	up	TRUE	FALSE
ENSG00000100304	TTLL12	3.4617	2.41108	0.177757	0.29836	0.361669	1.70922e-06	0.647376	7.62899e-06	up	up	TRUE	FALSE
ENSG00000100307	CBX7	6.2144	4.53955	-0.272136	0.141326	0.0507679	0.0070563	0.296577	0.0139578	down	up	TRUE	FALSE
ENSG00000100316	RPL3	10.0686	9.76447	0.299974	-0.069726	0.0725949	0.250846	0.341298	0.323404	up	down	FALSE	FALSE
ENSG00000100319	ZMAT5	2.94483	1.39423	0.0709832	-0.056608	0.678526	0.311972	0.855077	0.388973	up	down	FALSE	FALSE
ENSG00000100320	RBFOX2	6.22715	6.06038	-0.37647	-0.137457	0.0447772	0.000223375	0.282282	0.000621893	down	down	TRUE	FALSE
ENSG00000100321	SYNGR1	4.49441	1.75095	-0.239236	-0.495208	0.10213	1.05122e-08	0.390517	7.32797e-08	down	down	TRUE	FALSE
ENSG00000100324	TAB1	4.10187	2.4764	-0.107518	0.104674	0.371412	0.102482	0.655614	0.149641	down	up	FALSE	FALSE
ENSG00000100325	ASCC2	4.77349	3.45031	0.15117	0.135669	0.31819	0.00577588	0.615556	0.0116649	up	up	TRUE	FALSE
ENSG00000100330	MTMR3	5.35276	5.48954	-0.238322	0.0404956	0.252299	0.216741	0.555263	0.285108	down	up	FALSE	FALSE
ENSG00000100335	MIEF1	4.37613	4.40676	-0.0444435	0.0636598	0.700967	0.264407	0.866665	0.338005	down	up	FALSE	FALSE
ENSG00000100336	APOL4	0.958901	-0.29077	-0.739875	-0.199639	0.03714	0.016335	0.261888	0.0294223	down	down	TRUE	FALSE
ENSG00000100342	APOL1	3.48712	3.98634	-0.475348	-0.283444	0.00754259	0.00169064	0.134128	0.00384935	down	down	TRUE	FALSE
ENSG00000100345	MYH9	7.80496	8.16872	0.260537	-0.0810267	0.111598	0.0763996	0.403276	0.115575	up	down	FALSE	FALSE
ENSG00000100346	CACNA1I	1.42681	-0.821619	0.930624	0.299981	0.0168407	0.0419866	0.190409	0.0682588	up	up	FALSE	FALSE
ENSG00000100347	SAMM50	4.0565	2.90539	0.0600954	-0.0620997	0.593413	0.1362	0.806748	0.191426	up	down	FALSE	FALSE
ENSG00000100348	TXN2	4.52238	2.98738	0.00874199	-0.0696017	0.959995	0.137587	0.983355	0.1931	up	down	FALSE	FALSE
ENSG00000100350	FOXRED2	2.69402	1.11836	-0.819456	-0.0697946	0.000356473	0.387677	0.0386795	0.465764	down	down	FALSE	FALSE
ENSG00000100353	EIF3D	6.42688	6.50641	0.259029	0.024451	0.0972934	0.447259	0.382029	0.524601	up	up	FALSE	FALSE
ENSG00000100354	TNRC6B	4.83971	5.31433	0.00514983	0.0539109	0.980523	0.315468	0.993101	0.392561	up	up	FALSE	FALSE
ENSG00000100359	SGSM3	5.12342	3.77008	0.284618	0.0697156	0.164886	0.18339	0.469852	0.247409	up	up	FALSE	FALSE
ENSG00000100360	IFT27	4.22982	2.60389	0.21493	0.0721456	0.229514	0.193279	0.534871	0.258661	up	up	FALSE	FALSE
ENSG00000100364	KIAA0930	5.39903	4.94522	0.0152267	0.00715796	0.919544	0.857991	0.966249	0.888326	up	up	FALSE	FALSE
ENSG00000100372	SLC25A17	3.33843	3.60643	0.0963344	0.127551	0.396888	0.0207383	0.674523	0.0363872	up	up	TRUE	FALSE
ENSG00000100376	FAM118A	3.56977	2.8496	-0.325682	-0.733245	0.00991328	2.22847e-19	0.151609	1.73384e-17	down	down	TRUE	FALSE
ENSG00000100379	KCTD17	3.23318	2.7727	0.337828	0.024797	0.0617245	0.590645	0.322763	0.657539	up	up	FALSE	FALSE
ENSG00000100380	ST13	7.1897	7.64833	-0.277843	-0.0186824	0.0147977	0.623868	0.180302	0.686736	down	down	FALSE	FALSE
ENSG00000100387	RBX1	4.16848	3.69618	0.306412	0.203803	0.0640629	0.000312315	0.327034	0.000842037	up	up	TRUE	FALSE
ENSG00000100393	EP300	5.24957	6.71747	-0.356508	0.145496	0.226017	0.00407733	0.531707	0.00855345	down	up	TRUE	FALSE
ENSG00000100395	L3MBTL2	4.05211	2.56165	-0.0912015	-0.00746337	0.435936	0.88054	0.702185	0.906704	down	down	FALSE	FALSE
ENSG00000100399	CHADL	5.23944	4.7812	-0.0508617	-0.348335	0.829718	3.94806e-05	0.927858	0.000130007	down	down	TRUE	FALSE
ENSG00000100401	RANGAP1	4.2424	5.74401	0.178096	-0.258384	0.191646	1.69245e-10	0.498172	1.7286e-09	up	down	TRUE	FALSE
ENSG00000100403	ZC3H7B	5.74874	4.83612	-0.166649	0.067172	0.18457	0.0814577	0.490676	0.122121	down	up	FALSE	FALSE
ENSG00000100410	PHF5A	2.85708	3.69581	0.14995	0.0526282	0.357723	0.279334	0.644608	0.353857	up	up	FALSE	FALSE
ENSG00000100412	ACO2	5.04888	5.1791	0.0366209	0.166727	0.728946	9.22719e-05	0.879418	0.00028121	up	up	TRUE	FALSE
ENSG00000100413	POLR3H	5.00603	3.43752	-0.000683422	-0.157184	0.996405	0.00474913	0.999217	0.00979573	down	down	TRUE	FALSE
ENSG00000100416	TRMU	4.02891	2.89705	0.292211	-0.167079	0.0588235	2.79402e-05	0.316608	9.55129e-05	up	down	TRUE	FALSE
ENSG00000100417	PMM1	4.14153	2.89943	0.287255	0.33767	0.201283	3.94828e-11	0.50831	4.67316e-10	up	up	TRUE	FALSE
ENSG00000100418	DESI1	4.30999	4.67215	0.0526037	0.00117631	0.616021	0.982325	0.819133	0.986614	up	up	FALSE	FALSE
ENSG00000100422	CERK	5.36428	5.98296	-0.167029	-0.285095	0.177722	1.38099e-08	0.483053	9.43975e-08	down	down	TRUE	FALSE
ENSG00000100425	BRD1	4.40139	4.96421	-0.127915	0.118425	0.233874	8.12624e-05	0.538601	0.000250203	down	up	TRUE	FALSE
ENSG00000100426	ZBED4	2.69824	3.30764	0.0506738	0.085358	0.74147	0.068309	0.885877	0.104723	up	up	FALSE	FALSE
ENSG00000100429	HDAC10	3.38054	1.09705	0.192034	-0.139573	0.270759	0.038852	0.573392	0.0636978	up	down	FALSE	FALSE
ENSG00000100439	ABHD4	3.88844	5.3344	-0.31218	0.550459	0.154302	5.55828e-16	0.456055	1.89722e-14	down	up	TRUE	FALSE
ENSG00000100441	KHNYN	5.62449	6.04695	0.0906063	0.155161	0.535485	2.7214e-05	0.770227	9.31508e-05	up	up	TRUE	FALSE
ENSG00000100442	FKBP3	4.30229	3.6908	0.0265786	-0.0580785	0.822223	0.128296	0.924657	0.181749	up	down	FALSE	FALSE
ENSG00000100445	SDR39U1	4.46379	3.73367	0.0640496	-0.353272	0.68276	4.21128e-10	0.857116	3.90886e-09	up	down	TRUE	FALSE
ENSG00000100461	RBM23	5.00272	5.00901	0.0150833	0.271441	0.896774	1.34333e-08	0.954993	9.21804e-08	up	up	TRUE	FALSE
ENSG00000100462	PRMT5	4.91057	5.06302	0.0254343	-0.305805	0.892493	1.4916e-10	0.953054	1.54838e-09	up	down	TRUE	FALSE
ENSG00000100473	COCH	2.11238	2.96937	1.03476	1.93889	0.0520824	1.19254e-29	0.299653	1.183e-26	up	up	TRUE	FALSE
ENSG00000100478	AP4S1	2.34257	1.80301	-0.106976	0.291275	0.623886	0.000250132	0.823595	0.000688058	down	up	TRUE	FALSE
ENSG00000100483	VCPKMT	1.88842	2.66855	0.00607211	-0.0592002	0.974062	0.112626	0.989886	0.162539	up	down	FALSE	FALSE
ENSG00000100485	SOS2	4.68716	5.5957	-0.21859	0.00223635	0.179875	0.961834	0.485528	0.971258	down	up	FALSE	FALSE
ENSG00000100490	CDKL1	2.14874	2.86648	-0.074169	-0.226037	0.837117	0.000556192	0.930288	0.00141791	down	down	TRUE	FALSE
ENSG00000100503	NIN	5.26933	4.89012	0.0688458	-0.173599	0.652836	0.00530655	0.840286	0.0108301	up	down	TRUE	FALSE
ENSG00000100504	PYGL	5.75159	4.61963	0.090446	-0.53182	0.369435	6.94677e-16	0.653947	2.32614e-14	up	down	TRUE	FALSE
ENSG00000100505	TRIM9	1.5892	2.76834	-0.919728	-0.104215	0.00315344	0.139136	0.0897769	0.194896	down	down	FALSE	FALSE
ENSG00000100519	PSMC6	4.91764	5.29185	0.0168674	0.282724	0.875259	5.06093e-09	0.945967	3.78188e-08	up	up	TRUE	FALSE
ENSG00000100522	GNPNAT1	3.8475	4.79297	0.397163	-0.251412	0.0444925	3.34774e-05	0.281436	0.000111902	up	down	TRUE	FALSE
ENSG00000100523	DDHD1	3.68921	4.07629	-0.210488	-0.150994	0.248202	0.00248983	0.551578	0.00546714	down	down	TRUE	FALSE
ENSG00000100526	CDKN3	0.525369	-0.243531	0.866578	0.427803	0.0417296	3.90192e-07	0.275075	2.0206e-06	up	up	TRUE	FALSE
ENSG00000100528	CNIH1	6.37279	6.67957	0.357623	0.170298	0.0275025	3.55214e-05	0.231775	0.000118048	up	up	TRUE	FALSE
ENSG00000100532	CGRRF1	3.43244	3.77052	0.291624	0.283961	0.0803037	3.31178e-10	0.353118	3.16273e-09	up	up	TRUE	FALSE
ENSG00000100554	ATP6V1D	4.0369	4.47751	0.0773815	0.235081	0.506954	1.81745e-08	0.751597	1.21102e-07	up	up	TRUE	FALSE
ENSG00000100564	PIGH	4.20306	3.6293	0.218065	0.118668	0.0577236	0.000237114	0.314365	0.000656343	up	up	TRUE	FALSE
ENSG00000100567	PSMA3	4.47885	5.09616	-0.00521942	0.245718	0.965862	5.99359e-07	0.985772	2.9812e-06	down	up	TRUE	FALSE
ENSG00000100568	VTI1B	5.15324	4.88622	0.377956	0.00905489	0.0375876	0.802941	0.263202	0.842485	up	up	FALSE	FALSE
ENSG00000100575	TIMM9	3.20809	2.47189	0.19965	-0.0489538	0.210362	0.336311	0.515814	0.414372	up	down	FALSE	FALSE
ENSG00000100577	GSTZ1	3.43971	2.14983	0.683257	0.485373	0.00236147	2.76525e-12	0.0817768	4.20462e-11	up	up	TRUE	FALSE
ENSG00000100578	KIAA0586	3.77921	2.22811	-0.101193	-0.14004	0.482918	0.0191713	0.736334	0.0339605	down	down	TRUE	FALSE
ENSG00000100580	TMED8	3.83572	4.36834	-0.292021	0.0670256	0.1007	0.267704	0.388526	0.341614	down	up	FALSE	FALSE
ENSG00000100591	AHSA1	5.15819	6.17653	0.187065	0.00487262	0.134181	0.922174	0.430511	0.940052	up	up	FALSE	FALSE
ENSG00000100592	DAAM1	3.42774	4.87722	-0.264397	-0.106426	0.235845	0.118762	0.540479	0.170049	down	down	FALSE	FALSE
ENSG00000100593	ISM2	1.25146	0.228103	2.77832	1.98499	0.000187955	1.03525e-30	0.0340732	1.36929e-27	up	up	TRUE	TRUE
ENSG00000100596	SPTLC2	4.19157	5.18153	0.298817	-0.319574	0.0373611	8.36307e-07	0.262354	4.02727e-06	up	down	TRUE	FALSE
ENSG00000100599	RIN3	4.55714	3.42606	0.00132362	-0.146992	0.991184	0.00268288	0.99792	0.00584125	up	down	TRUE	FALSE
ENSG00000100600	LGMN	6.54469	6.91314	-0.0686395	0.0737111	0.629301	0.0501413	0.826522	0.0797117	down	up	FALSE	FALSE
ENSG00000100601	ALKBH1	2.23546	2.74668	0.0780598	0.17905	0.647099	0.000497774	0.836903	0.00128299	up	up	TRUE	FALSE
ENSG00000100603	SNW1	4.75831	5.47466	0.0702236	0.294919	0.550572	3.28743e-08	0.780475	2.09131e-07	up	up	TRUE	FALSE
ENSG00000100605	ITPK1	3.59682	4.70882	0.216625	-0.190478	0.197937	0.000435668	0.504988	0.00113826	up	down	TRUE	FALSE
ENSG00000100612	DHRS7	4.80829	3.94984	-0.0345125	0.164719	0.766161	0.000867113	0.898644	0.00210795	down	up	TRUE	FALSE
ENSG00000100614	PPM1A	4.81271	6.00091	0.0680865	0.0968517	0.530485	0.00529111	0.767183	0.0108	up	up	TRUE	FALSE
ENSG00000100625	SIX4	3.77925	4.86431	-0.0112464	-0.254267	0.944369	0.000691506	0.977716	0.00172031	down	down	TRUE	FALSE
ENSG00000100626	GALNT16	6.12119	4.40178	1.72869	0.843108	8.15955e-05	3.13191e-11	0.0296072	3.78021e-10	up	up	TRUE	TRUE
ENSG00000100629	CEP128	0.466934	-0.0726848	-0.802805	-0.349811	0.0225222	4.79352e-05	0.212597	0.000154734	down	down	TRUE	FALSE
ENSG00000100632	ERH	4.84516	4.70958	0.248098	-0.069109	0.0358219	0.201719	0.257018	0.268215	up	down	FALSE	FALSE
ENSG00000100644	HIF1A	7.56672	8.91483	-0.472628	0.154671	0.0352284	0.0047616	0.255684	0.00981891	down	up	TRUE	FALSE
ENSG00000100647	SUSD6	4.77162	6.9535	-0.0961047	0.124479	0.565504	0.0105882	0.788861	0.0199994	down	up	TRUE	FALSE
ENSG00000100650	SRSF5	7.70153	6.72409	-0.143442	-0.116197	0.448901	0.0269608	0.711744	0.0460329	down	down	TRUE	FALSE
ENSG00000100664	EIF5	7.10734	8.28291	-0.031674	0.100575	0.837147	0.0448867	0.930288	0.0723071	down	up	FALSE	FALSE
ENSG00000100678	SLC8A3	0.716729	0.642795	0.117792	0.356956	0.836153	0.000247057	0.930077	0.000680426	up	up	TRUE	FALSE
ENSG00000100697	DICER1	5.21714	5.20846	-0.265086	-0.195427	0.268773	0.00132088	0.571229	0.00307496	down	down	TRUE	FALSE
ENSG00000100711	ZFYVE21	5.26135	3.79438	0.0275934	-0.179055	0.789717	7.67869e-05	0.911066	0.00023739	up	down	TRUE	FALSE
ENSG00000100714	MTHFD1	4.6873	3.76871	0.0401169	-0.256469	0.792698	1.27882e-09	0.912243	1.07965e-08	up	down	TRUE	FALSE
ENSG00000100722	ZC3H14	5.10204	4.97963	-0.0180766	0.0523904	0.866196	0.0930699	0.942821	0.137542	down	up	FALSE	FALSE
ENSG00000100726	TELO2	4.12478	2.60221	0.377414	-0.0704885	0.0744343	0.205146	0.344087	0.27211	up	down	FALSE	FALSE
ENSG00000100731	PCNX1	5.06382	5.89032	-0.259303	-0.137767	0.236169	0.0058886	0.54058	0.0118745	down	down	TRUE	FALSE
ENSG00000100739	BDKRB1	-0.25728	4.45527	0.859891	0.375494	0.0246172	0.000438853	0.220113	0.00114583	up	up	TRUE	FALSE
ENSG00000100744	GSKIP	2.82811	3.38819	0.162795	0.408103	0.323793	1.8555e-11	0.617917	2.34665e-10	up	up	TRUE	FALSE
ENSG00000100749	VRK1	1.72764	0.112783	-0.0947357	0.00151357	0.534709	0.982444	0.769782	0.986672	down	up	FALSE	FALSE
ENSG00000100764	PSMC1	5.48681	5.95389	0.263122	0.268266	0.0241985	5.05742e-05	0.21804	0.000162444	up	up	TRUE	FALSE
ENSG00000100767	PAPLN	4.21549	1.35942	-0.0815455	0.151698	0.655593	0.074152	0.842065	0.11254	down	up	FALSE	FALSE
ENSG00000100784	RPS6KA5	2.61481	2.92093	-0.825493	-0.564679	0.0153163	2.71741e-11	0.183316	3.31266e-10	down	down	TRUE	FALSE
ENSG00000100796	PPP4R3A	5.06873	5.62937	-0.0595851	-0.0105248	0.576687	0.741237	0.796088	0.79122	down	down	FALSE	FALSE
ENSG00000100802	C14orf93	2.7007	0.851205	0.208426	0.212229	0.237224	0.000667051	0.541773	0.00166626	up	up	TRUE	FALSE
ENSG00000100804	PSMB5	5.41019	5.65734	0.440467	0.0781734	0.00760196	0.074914	0.134511	0.113555	up	up	FALSE	FALSE
ENSG00000100811	YY1	5.88124	7.07629	-0.348324	-0.0532696	0.0530425	0.164829	0.302116	0.225765	down	down	FALSE	FALSE
ENSG00000100813	ACIN1	6.26055	6.02242	-0.137269	-0.122426	0.244581	0.00078885	0.548872	0.00193608	down	down	TRUE	FALSE
ENSG00000100814	CCNB1IP1	4.72164	4.53292	-0.180641	-0.380098	0.194059	5.22269e-11	0.500357	6.03748e-10	down	down	TRUE	FALSE
ENSG00000100815	TRIP11	5.48689	5.6072	-0.165275	0.321369	0.358156	5.52377e-09	0.644894	4.08734e-08	down	up	TRUE	FALSE
ENSG00000100823	APEX1	4.95868	4.11947	0.191688	-0.230192	0.171032	5.0282e-05	0.474862	0.000161554	up	down	TRUE	FALSE
ENSG00000100836	PABPN1	5.6423	6.01121	0.133806	0.0211534	0.341032	0.646957	0.632603	0.707246	up	up	FALSE	FALSE
ENSG00000100842	EFS	6.15578	5.36736	0.156016	-0.18869	0.18074	5.47541e-05	0.486567	0.000174544	up	down	TRUE	FALSE
ENSG00000100852	ARHGAP5	5.41797	6.7617	-0.303204	0.01191	0.254046	0.799042	0.55698	0.839394	down	up	FALSE	FALSE
ENSG00000100865	CINP	4.13371	2.82101	0.398726	0.0685021	0.00685243	0.181671	0.129515	0.245361	up	up	FALSE	FALSE
ENSG00000100883	SRP54	5.09215	5.78459	0.00493363	0.0351305	0.971206	0.37772	0.988625	0.455698	up	up	FALSE	FALSE
ENSG00000100888	CHD8	5.49641	5.12358	0.0521053	0.220898	0.704453	0.000116113	0.867684	0.000344734	up	up	TRUE	FALSE
ENSG00000100889	PCK2	3.63482	3.85297	-0.0186811	0.146133	0.890582	0.0157161	0.952223	0.0284205	down	up	TRUE	FALSE
ENSG00000100890	KIAA0391	3.62466	3.77917	0.205138	-0.221042	0.109877	9.29062e-07	0.400732	4.42161e-06	up	down	TRUE	FALSE
ENSG00000100897	DCAF11	4.89236	4.57151	-0.00107405	0.151247	0.992273	1.3045e-05	0.998343	4.81421e-05	down	up	TRUE	FALSE
ENSG00000100902	PSMA6	4.68068	5.28098	0.257998	0.201891	0.0769943	0.00488572	0.349375	0.0100538	up	up	TRUE	FALSE
ENSG00000100906	NFKBIA	6.30716	9.91188	-0.0646059	-0.44472	0.616664	4.82097e-06	0.819439	1.94654e-05	down	down	TRUE	FALSE
ENSG00000100908	EMC9	2.37128	2.45586	0.399239	-0.245756	0.108532	0.00462988	0.398939	0.00957215	up	down	TRUE	FALSE
ENSG00000100911	PSME2	4.85022	5.39818	0.171219	-0.0896126	0.41204	0.0544207	0.685255	0.0857506	up	down	FALSE	FALSE
ENSG00000100916	BRMS1L	2.12799	2.43912	-0.241562	-0.137896	0.190319	0.00342131	0.496759	0.007289	down	down	TRUE	FALSE
ENSG00000100918	REC8	1.58866	-0.385057	0.0666228	-0.130734	0.780756	0.133577	0.906453	0.188194	up	down	FALSE	FALSE
ENSG00000100926	TM9SF1	5.57593	5.67755	0.110105	0.314266	0.37394	1.92548e-11	0.657716	2.4255e-10	up	up	TRUE	FALSE
ENSG00000100934	SEC23A	6.45213	6.59328	-0.0854945	0.00422091	0.571407	0.908247	0.792741	0.929505	down	up	FALSE	FALSE
ENSG00000100938	GMPR2	5.20067	3.77951	0.0380287	0.137586	0.714807	0.00106843	0.873104	0.00254055	up	up	TRUE	FALSE
ENSG00000100941	PNN	5.36107	5.71105	-0.136107	-0.412635	0.398766	5.48928e-14	0.675576	1.20673e-12	down	down	TRUE	FALSE
ENSG00000100949	RABGGTA	3.87054	2.22342	0.113455	-0.118045	0.541086	0.0186665	0.773322	0.0331737	up	down	TRUE	FALSE
ENSG00000100968	NFATC4	5.01166	3.51673	0.71036	0.358957	0.00397564	5.63147e-05	0.0986414	0.000179195	up	up	TRUE	FALSE
ENSG00000100979	PLTP	5.56749	3.5224	0.120112	0.495179	0.648961	4.07755e-07	0.838208	2.104e-06	up	up	TRUE	FALSE
ENSG00000100982	PCIF1	4.88216	4.41002	0.0335417	-0.000534202	0.837801	0.990172	0.930511	0.99234	up	down	FALSE	FALSE
ENSG00000100983	GSS	4.14986	3.16039	0.314414	-0.0882261	0.0438712	0.0268608	0.280198	0.0458819	up	down	TRUE	FALSE
ENSG00000100985	MMP9	2.81163	1.33247	0.680216	-0.0584329	0.393135	0.776657	0.672379	0.820603	up	down	FALSE	FALSE
ENSG00000100991	TRPC4AP	5.91071	5.53499	0.150259	-0.0787772	0.108381	0.00916921	0.398923	0.0175999	up	down	TRUE	FALSE
ENSG00000100994	PYGB	5.69479	5.04422	0.207112	-0.00960544	0.0801957	0.884717	0.352817	0.910061	up	down	FALSE	FALSE
ENSG00000100997	ABHD12	4.78847	4.68326	0.301367	0.339484	0.0432933	2.04987e-13	0.279167	4.05488e-12	up	up	TRUE	FALSE
ENSG00000101000	PROCR	5.98904	5.40117	0.795001	-0.0848298	0.000304817	0.153922	0.0378676	0.21281	up	down	FALSE	FALSE
ENSG00000101004	NINL	3.59403	1.99038	-0.095569	-0.316409	0.520457	1.46006e-05	0.760156	5.31883e-05	down	down	TRUE	FALSE
ENSG00000101017	CD40	2.64591	3.291	-0.734266	-0.786109	0.00316513	3.40685e-15	0.0898066	1.00322e-13	down	down	TRUE	FALSE
ENSG00000101019	UQCC1	4.06306	3.68944	-0.141404	-0.169099	0.287939	7.12347e-06	0.588584	2.78619e-05	down	down	TRUE	FALSE
ENSG00000101040	ZMYND8	4.57737	3.5278	0.0449365	-0.240329	0.716433	8.64731e-05	0.873768	0.00026491	up	down	TRUE	FALSE
ENSG00000101052	IFT52	4.1807	2.56706	-0.00667393	0.160259	0.958338	0.00068171	0.982506	0.00169967	down	up	TRUE	FALSE
ENSG00000101074	R3HDML	-0.328024	-2.01998	3.17854	2.29696	0.000232851	3.47389e-24	0.0347616	7.76585e-22	up	up	TRUE	TRUE
ENSG00000101079	NDRG3	3.9065	1.87366	-0.106206	-0.0225497	0.292494	0.622373	0.592001	0.685422	down	down	FALSE	FALSE
ENSG00000101084	RAB5IF	4.09198	4.64422	0.287468	0.330521	0.0683722	1.40666e-08	0.334501	9.60281e-08	up	up	TRUE	FALSE
ENSG00000101096	NFATC2	6.44492	5.70509	0.633024	-0.551656	0.0129836	6.12728e-07	0.168966	3.04008e-06	up	down	TRUE	FALSE
ENSG00000101104	PABPC1L	3.28458	1.54117	-0.230304	-0.533985	0.160817	5.51221e-15	0.465219	1.55399e-13	down	down	TRUE	FALSE
ENSG00000101109	STK4	4.04199	4.82651	-0.243132	-0.292582	0.24651	6.20781e-08	0.550109	3.73929e-07	down	down	TRUE	FALSE
ENSG00000101126	ADNP	5.4627	5.894	-0.085442	-0.0587213	0.504748	0.130282	0.750678	0.184036	down	down	FALSE	FALSE
ENSG00000101132	PFDN4	2.70439	2.76343	0.241698	0.177774	0.15181	0.00117828	0.453643	0.00277145	up	up	TRUE	FALSE
ENSG00000101134	DOK5	1.98495	2.4638	0.232029	-0.492457	0.220974	1.67806e-10	0.526665	1.71834e-09	up	down	TRUE	FALSE
ENSG00000101138	CSTF1	3.73929	3.13171	-0.095233	0.139135	0.496209	0.0309654	0.745909	0.0520418	down	up	FALSE	FALSE
ENSG00000101144	BMP7	-0.242186	-0.229347	0.0218253	0.00322497	0.951572	0.971906	0.980608	0.978999	up	up	FALSE	FALSE
ENSG00000101146	RAE1	3.32503	3.46603	-0.148097	0.320641	0.290722	2.85364e-06	0.590615	1.21299e-05	down	up	TRUE	FALSE
ENSG00000101150	TPD52L2	6.37247	6.43327	-0.00728432	0.0415657	0.942875	0.19408	0.976897	0.259602	down	up	FALSE	FALSE
ENSG00000101152	DNAJC5	5.16625	5.60845	0.160375	0.325904	0.1658	2.8604e-07	0.470913	1.52044e-06	up	up	TRUE	FALSE
ENSG00000101158	NELFCD	4.75947	4.4368	0.0176255	-0.34042	0.856832	4.75694e-14	0.938447	1.06491e-12	up	down	TRUE	FALSE
ENSG00000101160	CTSZ	6.93405	5.70354	0.227554	0.504561	0.241752	1.05765e-17	0.546857	5.48596e-16	up	up	TRUE	FALSE
ENSG00000101161	PRPF6	6.10071	5.05861	-0.0415637	0.0303437	0.758227	0.392817	0.894654	0.470842	down	up	FALSE	FALSE
ENSG00000101166	PRELID3B	3.68324	4.90774	0.277383	0.100554	0.0780387	0.0181009	0.350702	0.0322589	up	up	TRUE	FALSE
ENSG00000101181	MTG2	3.73404	3.39281	0.0693927	0.159113	0.634937	0.0122123	0.830058	0.0227317	up	up	TRUE	FALSE
ENSG00000101182	PSMA7	5.65685	5.88863	0.233055	0.0507411	0.115171	0.23193	0.408304	0.30263	up	up	FALSE	FALSE
ENSG00000101187	SLCO4A1	-0.97557	2.24427	1.85512	0.96249	0.000241199	3.02288e-12	0.035466	4.53062e-11	up	up	TRUE	TRUE
ENSG00000101189	MRGBP	3.02146	2.54672	0.211075	-0.175099	0.152467	0.00073064	0.454305	0.00180803	up	down	TRUE	FALSE
ENSG00000101190	TCFL5	3.78849	2.89849	-0.36356	-0.156332	0.00303297	0.000288021	0.0895546	0.000781048	down	down	TRUE	FALSE
ENSG00000101191	DIDO1	5.54544	5.64178	-0.26757	0.0876345	0.0323055	0.0250635	0.2476	0.0431274	down	up	TRUE	FALSE
ENSG00000101193	GID8	5.27854	5.36897	-0.153764	-0.0360357	0.16957	0.174021	0.472863	0.236823	down	down	FALSE	FALSE
ENSG00000101194	SLC17A9	4.85572	4.0693	0.449726	-0.28122	0.0076873	0.00019513	0.1356	0.000551085	up	down	TRUE	FALSE
ENSG00000101199	ARFGAP1	6.12168	5.61263	0.272276	-0.457459	0.0938896	4.38504e-16	0.377851	1.52888e-14	up	down	TRUE	FALSE
ENSG00000101216	GMEB2	3.69211	4.55562	0.105349	0.104224	0.340565	0.00682671	0.631957	0.0135612	up	up	TRUE	FALSE
ENSG00000101220	C20orf27	3.17702	1.19627	0.275742	-0.391453	0.183643	9.70474e-06	0.490077	3.69385e-05	up	down	TRUE	FALSE
ENSG00000101224	CDC25B	4.09209	3.54875	0.121071	0.199118	0.408257	0.000213885	0.682157	0.000597707	up	up	TRUE	FALSE
ENSG00000101230	ISM1	7.64494	4.89183	-0.372732	-0.243914	0.0750467	0.000214719	0.345211	0.000599793	down	down	TRUE	FALSE
ENSG00000101236	RNF24	5.63653	6.92314	-0.0362929	0.360193	0.772434	2.8238e-12	0.902209	4.27258e-11	down	up	TRUE	FALSE
ENSG00000101246	ARFRP1	4.54804	3.87336	0.240246	0.378354	0.17289	4.77411e-09	0.47724	3.58952e-08	up	up	TRUE	FALSE
ENSG00000101247	NDUFAF5	2.62477	1.91282	0.219306	-0.12151	0.226968	0.00975705	0.532318	0.0186	up	down	TRUE	FALSE
ENSG00000101255	TRIB3	1.48454	4.15342	0.127879	0.436862	0.554858	0.000503729	0.782723	0.00129624	up	up	TRUE	FALSE
ENSG00000101265	RASSF2	0.339522	-0.438039	0.0794266	0.745837	0.832558	1.04612e-08	0.929022	7.30165e-08	up	up	TRUE	FALSE
ENSG00000101266	CSNK2A1	5.22511	6.07115	-0.214755	0.0273786	0.145113	0.3542	0.445008	0.432484	down	up	FALSE	FALSE
ENSG00000101290	CDS2	4.95476	5.47398	0.0914608	0.324811	0.473745	2.56937e-10	0.729332	2.51115e-09	up	up	TRUE	FALSE
ENSG00000101294	HM13	6.394	6.90129	0.385032	0.0939142	0.0304911	0.0945183	0.242143	0.139372	up	up	FALSE	FALSE
ENSG00000101298	SNPH	1.58587	-0.776659	-0.156392	-0.188683	0.460689	0.035828	0.719859	0.0593408	down	down	FALSE	FALSE
ENSG00000101307	SIRPB1	-0.397706	0.196882	0.126099	0.297812	0.804914	0.00115426	0.916681	0.00272059	up	up	TRUE	FALSE
ENSG00000101310	SEC23B	5.02296	5.38438	0.145087	0.162015	0.347861	0.00909598	0.63701	0.0174802	up	up	TRUE	FALSE
ENSG00000101311	FERMT1	0.0990599	3.62796	-0.23916	-0.889117	0.480007	6.37467e-09	0.734481	4.66262e-08	down	down	TRUE	FALSE
ENSG00000101333	PLCB4	3.37357	1.76521	0.401924	0.371061	0.0549354	0.000569805	0.308155	0.00144819	up	up	TRUE	FALSE
ENSG00000101335	MYL9	4.73354	2.09469	0.43627	-0.0405589	0.128864	0.64128	0.424849	0.702346	up	down	FALSE	FALSE
ENSG00000101337	TM9SF4	5.68793	5.38603	0.0218926	0.019562	0.805866	0.56149	0.917294	0.631697	up	up	FALSE	FALSE
ENSG00000101343	CRNKL1	4.00613	3.64784	0.21549	0.342307	0.224914	1.72631e-05	0.530977	6.167e-05	up	up	TRUE	FALSE
ENSG00000101346	POFUT1	5.82441	4.12239	-0.113292	0.0190536	0.333667	0.649408	0.625892	0.709632	down	up	FALSE	FALSE
ENSG00000101347	SAMHD1	2.50926	0.507755	0.224952	-0.0528759	0.433421	0.516563	0.70022	0.590401	up	down	FALSE	FALSE
ENSG00000101350	KIF3B	5.27334	5.26085	0.070424	0.228608	0.503368	1.1568e-06	0.749925	5.38597e-06	up	up	TRUE	FALSE
ENSG00000101353	MROH8	1.74183	-0.41295	0.0390226	0.120086	0.890231	0.198846	0.952171	0.264927	up	up	FALSE	FALSE
[truncated: 13,028 more rows]
